# Supplementary material for: Label-free Quantitative Analysis of Protein Expression Alterations in miR-26a-Knockout HeLa Cells using SWATH-MS Technology
Source: Sci Rep. 2019 Feb 4;9:1399. doi: 10.1038/s41598-018-34904-8 (PMC6362012; doi:10.1038/s41598-018-34904-8)
Supplement: Supplementary file 2 — Dataset 1 [file 41598_2018_34904_MOESM2_ESM.xlsx]

## Sheet: Proteins identified in SWATH-MS
Protein Index	Protein ID	Samesets	Subsets	Coverage	Mass	Unique PepSeq	Peptides Seq	#Peptide	#Unique Peptide	Unique Spectrum	#Uniq Spectrum	All spectrums	Spectrum #	Identified by
1	sp|P40227|TCPZ_HUMAN	tr|A0A024RDL1|A0A024RDL1_HUMAN;tr|B2R9K8|B2R9K8_HUMAN;tr|B4DPJ8|B4DPJ8_HUMAN;tr|Q59ET3|Q59ET3_HUMAN	--	0.3936	58023.6	ALQFLEEVK;AQLGVQAFADALLIIPK;DGNVLLHEMQIQHPTASLIAK;EMDRETLIDVAR;GIDPFSLDALSK;IITEGFEAAK;KQDEPIDLFMIEIMEMK;KVCGDSDKGFVVINQK;MLVSGAGDIK;NAIDDGCVVPGAGAVEVAMAEALIK;QADLYISEGLHPR;QDEPIDLFMIEIMEMK;SVTLLIK;TKVHAELADVLTEAVVDSILAIK;TKVHAELADVLTEAVVDSILAIKK;VHAELADVLTEAVVDSILAIK;VHAELADVLTEAVVDSILAIKK;VLAQNSGFDLQETLVK	ALQFLEEVK;AQLGVQAFADALLIIPK;DGNVLLHEMQIQHPTASLIAK;EMDRETLIDVAR;GIDPFSLDALSK;IITEGFEAAK;KQDEPIDLFMIEIMEMK;KVCGDSDKGFVVINQK;MLVSGAGDIK;NAIDDGCVVPGAGAVEVAMAEALIK;QADLYISEGLHPR;QDEPIDLFMIEIMEMK;SVTLLIK;TKVHAELADVLTEAVVDSILAIK;TKVHAELADVLTEAVVDSILAIKK;VHAELADVLTEAVVDSILAIK;VHAELADVLTEAVVDSILAIKK;VLAQNSGFDLQETLVK	18	18	1.1.1.2485.2;1.1.1.1185.21;1.1.1.2457.8;1.1.1.2395.14;1.1.1.2324.4;1.1.1.2303.3;1.1.1.897.28;1.1.1.901.33;1.1.1.2265.40;1.1.1.2430.8;1.1.1.1446.5;1.1.1.2310.2;1.1.1.2468.2;1.1.1.1449.6;1.1.1.1248.23;1.1.1.1132.5;1.1.1.2316.14;1.1.1.2312.4;1.1.1.1245.27;1.1.1.1206.19;1.1.1.1204.30;1.1.1.2279.37;1.1.1.1439.6;1.1.1.2520.3;1.1.1.2322.18;1.1.1.1217.32;1.1.1.2350.2;1.1.1.2367.15;1.1.1.2314.27;1.1.1.122…	132	1.1.1.2485.2;1.1.1.1185.21;1.1.1.2457.8;1.1.1.2395.14;1.1.1.2324.4;1.1.1.2303.3;1.1.1.897.28;1.1.1.901.33;1.1.1.2265.40;1.1.1.2430.8;1.1.1.1446.5;1.1.1.2310.2;1.1.1.2468.2;1.1.1.1449.6;1.1.1.1248.23;1.1.1.1132.5;1.1.1.2316.14;1.1.1.2312.4;1.1.1.1245.27;1.1.1.1206.19;1.1.1.1204.30;1.1.1.2279.37;1.1.1.1439.6;1.1.1.2520.3;1.1.1.2322.18;1.1.1.1217.32;1.1.1.2350.2;1.1.1.2367.15;1.1.1.2314.27;1.1.1.122…	132	26a-1;26a-2;26a-3;hela-1;hela-2;hela-3
2	sp|Q969X6|UTP4_HUMAN	tr|H3BSH7|H3BSH7_HUMAN	tr|A0A0J9YWM9|A0A0J9YWM9_HUMAN;tr|A0A0J9YXV4|A0A0J9YXV4_HUMAN	0.102	76889.6	IYKPLLFMDLLDER;TDGTVEIYNLSANYFQEK;TLLYNPFPPTNESDVIR;TLVAVERPLDDIIAQLPPPIK	IYKPLLFMDLLDER;TDGTVEIYNLSANYFQEK;TLLYNPFPPTNESDVIR;TLVAVERPLDDIIAQLPPPIK	4	4	1.1.1.1463.24;1.1.1.1500.17;1.1.1.1448.27;1.1.1.1464.25;1.1.1.1526.16;1.1.1.1895.2;1.1.1.2047.7;1.1.1.1462.33;1.1.1.1891.2;1.1.1.1521.18;1.1.1.1928.2	11	1.1.1.1463.24;1.1.1.1500.17;1.1.1.1448.27;1.1.1.1464.25;1.1.1.1526.16;1.1.1.1895.2;1.1.1.2047.7;1.1.1.1462.33;1.1.1.1891.2;1.1.1.1521.18;1.1.1.1928.2	11	26a-2;26a-3;hela-1;hela-2;hela-3
3	sp|P09914|IFIT1_HUMAN	--	--	0.0774	55359.9	MECPEIDCEEGWALLK;VLEVDPENPESSAGYAISAYR	MECPEIDCEEGWALLK;VLEVDPENPESSAGYAISAYR	2	2	1.1.1.1263.34;1.1.1.1287.40;1.1.1.1289.33;1.1.1.1498.34;1.1.1.1271.37;1.1.1.1481.34;1.1.1.1501.27;1.1.1.1293.38	8	1.1.1.1263.34;1.1.1.1287.40;1.1.1.1289.33;1.1.1.1498.34;1.1.1.1271.37;1.1.1.1481.34;1.1.1.1501.27;1.1.1.1293.38	8	hela-1;hela-2;hela-3
4	sp|Q9BSV6|SEN34_HUMAN	tr|A0A024R4N9|A0A024R4N9_HUMAN;tr|A0A0G2JNK5|A0A0G2JNK5_HUMAN;tr|A9C4B9|A9C4B9_HUMAN;tr|B0V3J0|B0V3J0_HUMAN;tr|B4DT51|B4DT51_HUMAN;tr|E7EQB3|E7EQB3_HUMAN	--	0.0419	33651.6	LGLPLLLMPEEAR	LGLPLLLMPEEAR	1	1	1.1.1.1851.6	1	1.1.1.1851.6	1	hela-3
5	sp|Q6PIU2|NCEH1_HUMAN	tr|A0A0A0MTJ9|A0A0A0MTJ9_HUMAN;tr|A0A0R4J2G3|A0A0R4J2G3_HUMAN	--	0.098	45807.4	IVQELPQLLDAR;SAPLIADQAVLQLLPK;VTDTDFDGVEVR	IVQELPQLLDAR;SAPLIADQAVLQLLPK;VTDTDFDGVEVR	3	3	1.1.1.1893.9;1.1.1.1913.7;1.1.1.1939.4;1.1.1.1908.6;1.1.1.1241.16;1.1.1.1903.8;1.1.1.915.24	7	1.1.1.1893.9;1.1.1.1913.7;1.1.1.1939.4;1.1.1.1908.6;1.1.1.1241.16;1.1.1.1903.8;1.1.1.915.24	7	26a-1;26a-2;26a-3;hela-1;hela-3
6	sp|Q96HC4|PDLI5_HUMAN	tr|A0A024RDE8|A0A024RDE8_HUMAN	tr|A0A0A0MSP3|A0A0A0MSP3_HUMAN;tr|A0A0D9SFR4|A0A0D9SFR4_HUMAN;tr|B7Z481|B7Z481_HUMAN;tr|B7Z8X5|B7Z8X5_HUMAN;tr|H0Y8Y3|H0Y8Y3_HUMAN;tr|Q4W5K9|Q4W5K9_HUMAN;tr|Q59FC9|Q59FC9_HUMAN	0.0403	63944.6	EVVKPVPITSPAVSK;GPFLVALGK	EVVKPVPITSPAVSK;GPFLVALGK	2	2	1.1.1.859.11;1.1.1.1067.3;1.1.1.1073.2	3	1.1.1.859.11;1.1.1.1067.3;1.1.1.1073.2	3	hela-1;hela-2;hela-3
7	tr|F8W914|F8W914_HUMAN	tr|Q6IPN0|Q6IPN0_HUMAN	--	0.258	37144	GPLPAAPPVAPER;GSSGSVVVDLLYWR;HQAQIDHYLGLANK;KPAAGLSAAPVPTAPAAGAPLMDFGNDFVPPAPR;YSNSALGHVNCTIK	GPLPAAPPVAPER;GSSGSVVVDLLYWR;HQAQIDHYLGLANK;KPAAGLSAAPVPTAPAAGAPLMDFGNDFVPPAPR;YSNSALGHVNCTIK	5	5	1.1.1.1707.34;1.1.1.883.34;1.1.1.888.34;1.1.1.1704.38;1.1.1.1704.37;1.1.1.1696.37;1.1.1.1846.11;1.1.1.1692.34;1.1.1.1698.38;1.1.1.1852.9;1.1.1.1738.37;1.1.1.876.22;1.1.1.1680.29;1.1.1.1713.26;1.1.1.1837.10;1.1.1.1727.38;1.1.1.1692.37;1.1.1.1739.34;1.1.1.1728.27;1.1.1.1486.34;1.1.1.896.25;1.1.1.1716.39;1.1.1.1839.6;1.1.1.1704.35;1.1.1.905.34;1.1.1.899.35;1.1.1.1708.31;1.1.1.1721.28;1.1.1.1716.33;1…	35	1.1.1.1707.34;1.1.1.883.34;1.1.1.888.34;1.1.1.1704.38;1.1.1.1704.37;1.1.1.1696.37;1.1.1.1846.11;1.1.1.1692.34;1.1.1.1698.38;1.1.1.1852.9;1.1.1.1738.37;1.1.1.876.22;1.1.1.1680.29;1.1.1.1713.26;1.1.1.1837.10;1.1.1.1727.38;1.1.1.1692.37;1.1.1.1739.34;1.1.1.1728.27;1.1.1.1486.34;1.1.1.896.25;1.1.1.1716.39;1.1.1.1839.6;1.1.1.1704.35;1.1.1.905.34;1.1.1.899.35;1.1.1.1708.31;1.1.1.1721.28;1.1.1.1716.33;1…	35	26a-1;26a-2;26a-3;hela-1;hela-2;hela-3
8	tr|B3KM58|B3KM58_HUMAN	--	--	0.0485	41135.6	HSFGPLDYESLQQELALK	FSPDLWGVSVCTVDGQR;HSFGPLDYESLQQELALK;LFLNEDDKPHNPMVNAGAIVVTSLIK;MAGNEYVGFSNATFQSER;VADYIPQLAK	5	1	1.1.1.1573.11;1.1.1.1591.7;1.1.1.1586.8;1.1.1.1575.25;1.1.1.1598.5;1.1.1.1593.33	6	1.1.1.1573.11;1.1.1.1509.16;1.1.1.1591.7;1.1.1.1586.8;1.1.1.1045.38;1.1.1.1575.25;1.1.1.1505.27;1.1.1.963.9;1.1.1.1808.5;1.1.1.1598.5;1.1.1.1803.7;1.1.1.1593.33;1.1.1.1790.8;1.1.1.1494.23	14	26a-1;26a-3;hela-3
9	sp|Q9BQ61|CS043_HUMAN	--	--	0.2216	18419.3	KGGPGSTLSFVGK;QRQEEPPPGPQRPDQSAAAAGPGDPK	KGGPGSTLSFVGK;QRQEEPPPGPQRPDQSAAAAGPGDPK	2	2	1.1.1.864.40;1.1.1.893.14	2	1.1.1.864.40;1.1.1.893.14	2	26a-3
10	sp|Q969G6|RIFK_HUMAN	tr|A0A024R275|A0A024R275_HUMAN;tr|B2RDZ2|B2RDZ2_HUMAN	--	0.1355	17623.1	NFDSLESLISAIQGDIEEAKK	NFDSLESLISAIQGDIEEAKK	1	1	1.1.1.2477.5	1	1.1.1.2477.5	1	26a-3
11	sp|Q13951|PEBB_HUMAN	tr|A0A024R6X2|A0A024R6X2_HUMAN;tr|A8K719|A8K719_HUMAN	tr|J3KRT0|J3KRT0_HUMAN;tr|J3KS23|J3KS23_HUMAN	0.2308	21508	APMILNGVCVIWK;AQQEDALAQQAFEEAR;LDGMGCLEFDEERAQQEDALAQQAFEEAR	APMILNGVCVIWK;AQQEDALAQQAFEEAR;LDGMGCLEFDEERAQQEDALAQQAFEEAR	3	3	1.1.1.982.25;1.1.1.1029.33;1.1.1.1001.36;1.1.1.1006.38;1.1.1.1730.37;1.1.1.983.39;1.1.1.1028.40;1.1.1.1608.10;1.1.1.1767.33;1.1.1.1745.33;1.1.1.977.41;1.1.1.1746.26	12	1.1.1.982.25;1.1.1.1029.33;1.1.1.1001.36;1.1.1.1006.38;1.1.1.1730.37;1.1.1.983.39;1.1.1.1028.40;1.1.1.1608.10;1.1.1.1767.33;1.1.1.1745.33;1.1.1.977.41;1.1.1.1746.26	12	26a-1;26a-2;26a-3;hela-1;hela-2;hela-3
12	sp|Q9Y3C1|NOP16_HUMAN	--	--	0.1236	21188.2	DLIDYVR;FYPAEWQDFLDSLQK	DLIDYVR;FYPAEWQDFLDSLQK	2	2	1.1.1.2132.10;1.1.1.2129.14;1.1.1.2155.21;1.1.1.2113.15;1.1.1.1056.2	5	1.1.1.2132.10;1.1.1.2129.14;1.1.1.2155.21;1.1.1.2113.15;1.1.1.1056.2	5	26a-1;26a-2;26a-3;hela-2
13	sp|P50897|PPT1_HUMAN	tr|E9PK48|E9PK48_HUMAN	tr|B4DWU3|B4DWU3_HUMAN;tr|E9PMG2|E9PMG2_HUMAN;tr|E9PP28|E9PP28_HUMAN	0.1503	34193.2	DPPAPLPLVIWHGMGDSCCNPLSMGAIK;LQQGYNAMGFSQGGQFLR	DPPAPLPLVIWHGMGDSCCNPLSMGAIK;LQQGYNAMGFSQGGQFLR	2	2	1.1.1.1200.34;1.1.1.2131.17;1.1.1.1187.36;1.1.1.1205.41	4	1.1.1.1200.34;1.1.1.2131.17;1.1.1.1187.36;1.1.1.1205.41	4	26a-3;hela-1;hela-2
14	sp|Q02539|H11_HUMAN	--	--	0.0977	21841.9	SETVPPAPAASAAPEKPLAGK	ALAAAGYDVEK;ALAAAGYDVEKNNSR;KALAAAGYDVEK;KALAAAGYDVEKNNSR;SETVPPAPAASAAPEKPLAGK	5	1	1.1.1.893.40	1	1.1.1.844.17;1.1.1.850.17;1.1.1.859.35;1.1.1.876.17;1.1.1.862.10;1.1.1.851.14;1.1.1.893.40	7	hela-3
15	sp|P04004|VTNC_HUMAN	tr|D9ZGG2|D9ZGG2_HUMAN	tr|B7Z553|B7Z553_HUMAN	0.09	54305.1	DVWGIEGPIDAAFTR;KCQCDELCSYYQSCCTDYTAECKPQVTR	DVWGIEGPIDAAFTR;KCQCDELCSYYQSCCTDYTAECKPQVTR	2	2	1.1.1.1874.14;1.1.1.1847.17;1.1.1.1849.6;1.1.1.1845.19;1.1.1.1852.16;1.1.1.1860.15;1.1.1.1849.14;1.1.1.1855.7;1.1.1.1861.16;1.1.1.1873.9;1.1.1.1857.9;1.1.1.1853.12;1.1.1.1104.28;1.1.1.1868.7;1.1.1.1864.9;1.1.1.1875.18;1.1.1.1887.11;1.1.1.1879.7;1.1.1.1837.12;1.1.1.1835.17;1.1.1.1887.12;1.1.1.1833.9;1.1.1.1865.13	23	1.1.1.1874.14;1.1.1.1847.17;1.1.1.1849.6;1.1.1.1845.19;1.1.1.1852.16;1.1.1.1860.15;1.1.1.1849.14;1.1.1.1855.7;1.1.1.1861.16;1.1.1.1873.9;1.1.1.1857.9;1.1.1.1853.12;1.1.1.1104.28;1.1.1.1868.7;1.1.1.1864.9;1.1.1.1875.18;1.1.1.1887.11;1.1.1.1879.7;1.1.1.1837.12;1.1.1.1835.17;1.1.1.1887.12;1.1.1.1833.9;1.1.1.1865.13	23	26a-1;26a-2;26a-3;hela-1;hela-2;hela-3
16	sp|P14735|IDE_HUMAN	--	--	0.1148	117968	ESLDDLTNLVVK;FAQFFLCPLFDESCKDR;FKLPTKNEFIPTNFEILPLEK;LLMTEVAWTKDELKEALDDVTLPR;NEFIPTNFEILPLEK;NLYVTFPIPDLQK;QAALGIMQMVEDTLIEHAHTKPLLPSQLVR	ESLDDLTNLVVK;FAQFFLCPLFDESCKDR;FKLPTKNEFIPTNFEILPLEK;LLMTEVAWTKDELKEALDDVTLPR;NEFIPTNFEILPLEK;NLYVTFPIPDLQK;QAALGIMQMVEDTLIEHAHTKPLLPSQLVR	7	7	1.1.1.2189.2;1.1.1.1680.12;1.1.1.1726.9;1.1.1.1673.16;1.1.1.1704.13;1.1.1.2217.3;1.1.1.1672.10;1.1.1.1678.14;1.1.1.1687.17;1.1.1.2131.2;1.1.1.1454.6;1.1.1.1734.8;1.1.1.1902.6;1.1.1.2201.2;1.1.1.1691.18;1.1.1.1661.9;1.1.1.2270.2;1.1.1.2232.2	18	1.1.1.2189.2;1.1.1.1680.12;1.1.1.1726.9;1.1.1.1673.16;1.1.1.1704.13;1.1.1.2217.3;1.1.1.1672.10;1.1.1.1678.14;1.1.1.1687.17;1.1.1.2131.2;1.1.1.1454.6;1.1.1.1734.8;1.1.1.1902.6;1.1.1.2201.2;1.1.1.1691.18;1.1.1.1661.9;1.1.1.2270.2;1.1.1.2232.2	18	26a-1;26a-2;26a-3;hela-1;hela-2;hela-3
17	sp|P49721|PSB2_HUMAN	tr|A0A140VJS6|A0A140VJS6_HUMAN;tr|B7Z478|B7Z478_HUMAN	tr|A0A087WVV1|A0A087WVV1_HUMAN	0.3781	22836	APFAAHGYGAFLTLSILDR;FILNLPTFSVR;NGYELSPTAAANFTR;TPYHVNLLLAGYDEHEGPALYYMDYLAALAK	APFAAHGYGAFLTLSILDR;FILNLPTFSVR;NGYELSPTAAANFTR;TPYHVNLLLAGYDEHEGPALYYMDYLAALAK	4	4	1.1.1.2317.15;1.1.1.1178.20;1.1.1.1800.4;1.1.1.1828.4;1.1.1.2304.6;1.1.1.1802.3;1.1.1.2280.14;1.1.1.2316.12;1.1.1.2314.9;1.1.1.2286.14;1.1.1.1840.3;1.1.1.1803.5;1.1.1.1818.2;1.1.1.1854.2;1.1.1.2316.7;1.1.1.1815.6;1.1.1.1823.3;1.1.1.1797.4;1.1.1.2284.10;1.1.1.2282.12;1.1.1.2283.11;1.1.1.2347.9;1.1.1.1808.3;1.1.1.1825.5;1.1.1.2281.6;1.1.1.1820.5;1.1.1.1799.2	27	1.1.1.2317.15;1.1.1.1178.20;1.1.1.1800.4;1.1.1.1828.4;1.1.1.2304.6;1.1.1.1802.3;1.1.1.2280.14;1.1.1.2316.12;1.1.1.2314.9;1.1.1.2286.14;1.1.1.1840.3;1.1.1.1803.5;1.1.1.1818.2;1.1.1.1854.2;1.1.1.2316.7;1.1.1.1815.6;1.1.1.1823.3;1.1.1.1797.4;1.1.1.2284.10;1.1.1.2282.12;1.1.1.2283.11;1.1.1.2347.9;1.1.1.1808.3;1.1.1.1825.5;1.1.1.2281.6;1.1.1.1820.5;1.1.1.1799.2	27	26a-1;26a-2;26a-3;hela-1;hela-2;hela-3
18	sp|Q00610|CLH1_HUMAN	tr|A0A087WVQ6|A0A087WVQ6_HUMAN	--	0.5325	191613	AHTMTDDVTFWK;ALEHFTDLYDIK;AVVHTHLLNPEWLVNYFGSLSVEDSLECLR;CNEPAVWSQLAK;DSLYKDAMQYASESK;DSLYKDAMQYASESKDTELAEELLQWFLQEEKR;DTELAEELLQWFLQEEK;EAIDSYIKADDPSSYMEVVQAANTSGNWEELVK;EDKLECSEELGDLVK;EGQFKDIITK;EHLELFWSR;ESYVETELIFALAK;FDVNTSAVQVLIEHIGNLDR;FQEHLQLQNLGINPANIGFSTLTMESDK;FQEHLQLQNLGINPANIGFSTLTMESDKFICIR;GQCDLELINVCNENSLFK;GQFSTDELVAEVEKR;HNIMDFAMPYFIQVMK;HNIMDFAMPYFIQVMKEYLTK;HSSLAGCQIINY;HSSL…	AHTMTDDVTFWK;ALEHFTDLYDIK;AVVHTHLLNPEWLVNYFGSLSVEDSLECLR;CNEPAVWSQLAK;DSLYKDAMQYASESK;DSLYKDAMQYASESKDTELAEELLQWFLQEEKR;DTELAEELLQWFLQEEK;EAIDSYIKADDPSSYMEVVQAANTSGNWEELVK;EDKLECSEELGDLVK;EGQFKDIITK;EHLELFWSR;ESYVETELIFALAK;FDVNTSAVQVLIEHIGNLDR;FQEHLQLQNLGINPANIGFSTLTMESDK;FQEHLQLQNLGINPANIGFSTLTMESDKFICIR;GQCDLELINVCNENSLFK;GQFSTDELVAEVEKR;HNIMDFAMPYFIQVMK;HNIMDFAMPYFIQVMKEYLTK;HSSLAGCQIINY;HSSL…	62	62	1.1.1.1244.4;1.1.1.2187.14;1.1.1.1246.28;1.1.1.2400.11;1.1.1.1716.32;1.1.1.2032.13;1.1.1.2431.27;1.1.1.1068.20;1.1.1.2249.2;1.1.1.1379.12;1.1.1.863.28;1.1.1.902.25;1.1.1.1926.18;1.1.1.1305.25;1.1.1.2175.20;1.1.1.2313.27;1.1.1.1963.13;1.1.1.1850.9;1.1.1.1148.7;1.1.1.1074.10;1.1.1.1904.18;1.1.1.1929.12;1.1.1.949.14;1.1.1.1099.13;1.1.1.1938.26;1.1.1.907.14;1.1.1.2005.37;1.1.1.1318.2;1.1.1.2463.7;1.1…	396	1.1.1.1244.4;1.1.1.2187.14;1.1.1.1246.28;1.1.1.2400.11;1.1.1.1716.32;1.1.1.2032.13;1.1.1.2431.27;1.1.1.1068.20;1.1.1.2249.2;1.1.1.1379.12;1.1.1.863.28;1.1.1.902.25;1.1.1.1926.18;1.1.1.1305.25;1.1.1.2175.20;1.1.1.2313.27;1.1.1.1963.13;1.1.1.1850.9;1.1.1.1148.7;1.1.1.1074.10;1.1.1.1904.18;1.1.1.1929.12;1.1.1.949.14;1.1.1.1099.13;1.1.1.1938.26;1.1.1.907.14;1.1.1.2005.37;1.1.1.1318.2;1.1.1.2463.7;1.1…	396	26a-1;26a-2;26a-3;hela-1;hela-2;hela-3
19	sp|Q8N109|KI2LA_HUMAN	sp|Q8NHK3|KI2LB_HUMAN;tr|A0A0G2JN68|A0A0G2JN68_HUMAN;tr|A0A0G2JPC4|A0A0G2JPC4_HUMAN;tr|A0A0Y0RBZ8|A0A0Y0RBZ8_HUMAN;tr|B0L651|B0L651_HUMAN;tr|B0L652|B0L652_HUMAN;tr|B0L653|B0L653_HUMAN;tr|B0L654|B0L654_HUMAN;tr|Q8NHK4|Q8NHK4_HUMAN;tr|Q8NHK5|Q8NHK5_HUMAN	--	0.0907	40677.7	SPIEWSAPSNPLVIVVTGLFGKPSLSAQPGPTVR	SPIEWSAPSNPLVIVVTGLFGKPSLSAQPGPTVR	1	1	1.1.1.2492.29	1	1.1.1.2492.29	1	hela-2
20	sp|Q9BZE4|NOG1_HUMAN	tr|D2CFK9|D2CFK9_HUMAN;tr|O60747|O60747_HUMAN;tr|Q53GS0|Q53GS0_HUMAN;tr|Q8N4P8|Q8N4P8_HUMAN	tr|B4DHR2|B4DHR2_HUMAN	0.0647	73963.9	DFIDLTLSK;WQVVDTPGILDHPLEDRNTIEMQAITALAHLR	DFIDLTLSK;WQVVDTPGILDHPLEDRNTIEMQAITALAHLR	2	2	1.1.1.2194.5;1.1.1.2166.3;1.1.1.2165.5;1.1.1.1338.3;1.1.1.1362.2	5	1.1.1.2194.5;1.1.1.2166.3;1.1.1.2165.5;1.1.1.1338.3;1.1.1.1362.2	5	26a-2;26a-3;hela-3
21	sp|Q6ZVM7|TM1L2_HUMAN	--	--	0.0256	55555.8	VLALIQAWADAFR	VLALIQAWADAFR	1	1	1.1.1.2407.3	1	1.1.1.2407.3	1	hela-3
22	sp|Q15019|SEPT2_HUMAN	--	--	0.5402	41487.2	ASIPFSVVGSNQLIEAK;GRLYPWGVVEVENPEHNDFLK;KVENEDMNKDQILLEK;LTVVDTPGYGDAINCR;LYPWGVVEVENPEHNDFLK;MVVGESGLGKSTLINSLFLTDLYPER;QQPTQFINPETPGYVGFANLPNQVHR;STLINSLFLTDLYPER;TIISYIDEQFER;TMLITHMQDLQEVTQDLHYENFR;TVQIEASTVEIEER;VHCCFYFISPFGHGLKPLDVAFMK	ASIPFSVVGSNQLIEAK;GRLYPWGVVEVENPEHNDFLK;KVENEDMNKDQILLEK;LTVVDTPGYGDAINCR;LYPWGVVEVENPEHNDFLK;MVVGESGLGKSTLINSLFLTDLYPER;QQPTQFINPETPGYVGFANLPNQVHR;STLINSLFLTDLYPER;TIISYIDEQFER;TMLITHMQDLQEVTQDLHYENFR;TVQIEASTVEIEER;VHCCFYFISPFGHGLKPLDVAFMK;VNIVPVIAK	13	12	1.1.1.1610.6;1.1.1.1753.3;1.1.1.1419.18;1.1.1.1359.35;1.1.1.2022.18;1.1.1.1404.30;1.1.1.1372.29;1.1.1.1400.29;1.1.1.2046.15;1.1.1.1552.15;1.1.1.1622.17;1.1.1.1786.2;1.1.1.1380.31;1.1.1.2062.20;1.1.1.2045.23;1.1.1.1629.33;1.1.1.1640.7;1.1.1.2039.19;1.1.1.1547.10;1.1.1.2021.19;1.1.1.1627.5;1.1.1.968.39;1.1.1.1657.12;1.1.1.1372.26;1.1.1.1553.36;1.1.1.1784.2;1.1.1.1396.27;1.1.1.1620.28;1.1.1.889.25;1…	77	1.1.1.1610.6;1.1.1.1753.3;1.1.1.1419.18;1.1.1.1359.35;1.1.1.2022.18;1.1.1.1404.30;1.1.1.1372.29;1.1.1.1400.29;1.1.1.2046.15;1.1.1.1552.15;1.1.1.1622.17;1.1.1.1786.2;1.1.1.1380.31;1.1.1.2062.20;1.1.1.2045.23;1.1.1.1629.33;1.1.1.1640.7;1.1.1.940.12;1.1.1.2039.19;1.1.1.1547.10;1.1.1.2021.19;1.1.1.1627.5;1.1.1.968.39;1.1.1.1657.12;1.1.1.1372.26;1.1.1.1553.36;1.1.1.1784.2;1.1.1.1396.27;1.1.1.1620.28;1…	81	26a-1;26a-2;26a-3;hela-1;hela-2;hela-3
23	sp|Q9Y320|TMX2_HUMAN	tr|B2R7I0|B2R7I0_HUMAN	--	0.0912	34037.3	AVLAPLIALVYSVPR;QLPTLILFQGGK	AVLAPLIALVYSVPR;QLPTLILFQGGK	2	2	1.1.1.2397.7;1.1.1.2409.7;1.1.1.1498.4	3	1.1.1.2397.7;1.1.1.2409.7;1.1.1.1498.4	3	26a-1
24	sp|Q06546|GABPA_HUMAN	tr|A8IE48|A8IE48_HUMAN;tr|B2R8X4|B2R8X4_HUMAN;tr|Q53FW7|Q53FW7_HUMAN;tr|Q8IYS3|Q8IYS3_HUMAN	--	0.0617	51294.8	ELCSLNQEDFFQR;HITTISDETSEQVTR	ELCSLNQEDFFQR;HITTISDETSEQVTR	2	2	1.1.1.882.38;1.1.1.1158.30	2	1.1.1.882.38;1.1.1.1158.30	2	26a-3
25	sp|P61978|HNRPK_HUMAN	tr|A0A024R228|A0A024R228_HUMAN;tr|Q6IBN1|Q6IBN1_HUMAN	tr|B4DFF1|B4DFF1_HUMAN	0.54	50975.8	DLAGSIIGK;GSDFDCELR;GSYGDLGGPIITTQVTIPK;HESGASIKIDEPLEGSEDR;HESGASIKIDEPLEGSEDRIITITGTQDQIQNAQYLLQNSVK;IILDLISESPIK;IILDLISESPIKGR;IIPTLEEGLQLPSPTATSQLPLESDAVECLNYQHYK;ILSISADIETIGEILK;ILSISADIETIGEILKK;KIIPTLEEGLQLPSPTATSQLPLESDAVECLNYQHYK;LFQECCPHSTDR;LLIHQSLAGGIIGVK;LRTDYNASVSVPDSSGPERILSISADIETIGEILKK;METEQPEETFPNTETNGEFGK;METEQPEETFPNTETNGEFGKRPAEDMEEEQAFKR;NLPLPPPPPPR;NTDEMVELR;RPAEDMEEEQAF…	DLAGSIIGK;GSDFDCELR;GSYGDLGGPIITTQVTIPK;HESGASIKIDEPLEGSEDR;HESGASIKIDEPLEGSEDRIITITGTQDQIQNAQYLLQNSVK;IILDLISESPIK;IILDLISESPIKGR;IIPTLEEGLQLPSPTATSQLPLESDAVECLNYQHYK;ILSISADIETIGEILK;ILSISADIETIGEILKK;KIIPTLEEGLQLPSPTATSQLPLESDAVECLNYQHYK;LFQECCPHSTDR;LLIHQSLAGGIIGVK;LRTDYNASVSVPDSSGPERILSISADIETIGEILKK;METEQPEETFPNTETNGEFGK;METEQPEETFPNTETNGEFGKRPAEDMEEEQAFKR;NLPLPPPPPPR;NTDEMVELR;RPAEDMEEEQAF…	21	21	1.1.1.1065.17;1.1.1.2266.2;1.1.1.1630.9;1.1.1.2159.2;1.1.1.1576.14;1.1.1.917.18;1.1.1.911.13;1.1.1.869.34;1.1.1.1144.37;1.1.1.2156.2;1.1.1.1645.10;1.1.1.1242.33;1.1.1.1132.37;1.1.1.2702.2;1.1.1.1962.16;1.1.1.1072.16;1.1.1.1053.14;1.1.1.2465.2;1.1.1.1146.40;1.1.1.1371.27;1.1.1.2612.4;1.1.1.847.23;1.1.1.1820.33;1.1.1.2223.2;1.1.1.1798.33;1.1.1.1642.4;1.1.1.2147.2;1.1.1.902.4;1.1.1.2459.6;1.1.1.2230…	262	1.1.1.1065.17;1.1.1.2266.2;1.1.1.1630.9;1.1.1.2159.2;1.1.1.1576.14;1.1.1.917.18;1.1.1.911.13;1.1.1.869.34;1.1.1.1144.37;1.1.1.2156.2;1.1.1.1645.10;1.1.1.1242.33;1.1.1.1132.37;1.1.1.2702.2;1.1.1.1962.16;1.1.1.1072.16;1.1.1.1053.14;1.1.1.2465.2;1.1.1.1146.40;1.1.1.1371.27;1.1.1.2612.4;1.1.1.847.23;1.1.1.1820.33;1.1.1.2223.2;1.1.1.1798.33;1.1.1.1642.4;1.1.1.2147.2;1.1.1.902.4;1.1.1.2459.6;1.1.1.2230…	262	26a-1;26a-2;26a-3;hela-1;hela-2;hela-3
26	sp|P61011|SRP54_HUMAN	--	tr|B4DDS7|B4DDS7_HUMAN;tr|G3V4F7|G3V4F7_HUMAN	0.2758	55704.4	DMYEQFQNIMK;DVQELLTQYTK;IPFYGSYTEMDPVIIASEGVEK;LLGMGDIEGLIDKVNELKLDDNEALIEK;LMTIMDSMNDQELDSTDGAK;SLSNATIINEEVLNAMLK;SPIIFIGTGEHIDDFEPFK;TCLICADTFR	DMYEQFQNIMK;DVQELLTQYTK;IPFYGSYTEMDPVIIASEGVEK;LLGMGDIEGLIDKVNELKLDDNEALIEK;LMTIMDSMNDQELDSTDGAK;SLSNATIINEEVLNAMLK;SPIIFIGTGEHIDDFEPFK;TCLICADTFR	8	8	1.1.1.1888.32;1.1.1.1866.41;1.1.1.1865.41;1.1.1.1322.5;1.1.1.1851.41;1.1.1.1516.12;1.1.1.1242.40;1.1.1.1298.7;1.1.1.1870.26;1.1.1.1737.11;1.1.1.2344.4;1.1.1.1294.5;1.1.1.1266.40;1.1.1.1244.40;1.1.1.1860.40;1.1.1.1290.27;1.1.1.1244.38;1.1.1.1263.41;1.1.1.1737.12;1.1.1.1890.32;1.1.1.1267.40;1.1.1.1854.21;1.1.1.1889.28;1.1.1.2332.6;1.1.1.1866.34;1.1.1.1320.12;1.1.1.2369.3;1.1.1.1766.7;1.1.1.1853.17;…	31	1.1.1.1888.32;1.1.1.1866.41;1.1.1.1865.41;1.1.1.1322.5;1.1.1.1851.41;1.1.1.1516.12;1.1.1.1242.40;1.1.1.1298.7;1.1.1.1870.26;1.1.1.1737.11;1.1.1.2344.4;1.1.1.1294.5;1.1.1.1266.40;1.1.1.1244.40;1.1.1.1860.40;1.1.1.1290.27;1.1.1.1244.38;1.1.1.1263.41;1.1.1.1737.12;1.1.1.1890.32;1.1.1.1267.40;1.1.1.1854.21;1.1.1.1889.28;1.1.1.2332.6;1.1.1.1866.34;1.1.1.1320.12;1.1.1.2369.3;1.1.1.1766.7;1.1.1.1853.17;…	31	26a-1;26a-2;26a-3;hela-1;hela-2;hela-3
27	tr|B7Z8W3|B7Z8W3_HUMAN	tr|E9PMS6|E9PMS6_HUMAN	sp|Q8WWI1|LMO7_HUMAN;tr|A0A0A0MTE2|A0A0A0MTE2_HUMAN;tr|E9PMT2|E9PMT2_HUMAN;tr|F8J2B5|F8J2B5_HUMAN;tr|F8WD26|F8WD26_HUMAN;tr|J3KP06|J3KP06_HUMAN;tr|H0Y424|H0Y424_HUMAN	0.0094	145450	RGESLDNLDSPR	ATLSSTSGLDLMSESGEGEISPQR;EPSLATWEATWSEGSK;KWEQQLQEEQEQK;RGESLDNLDSPR;RPVDSYDIPKTEEASSGFLPGDR;SLDFGFTIK;SWASPVYTEADGTFSR	7	1	1.1.1.882.26	1	1.1.1.1420.22;1.1.1.1229.39;1.1.1.1397.30;1.1.1.1122.32;1.1.1.1302.3;1.1.1.882.26;1.1.1.1120.27;1.1.1.1395.30;1.1.1.874.31;1.1.1.924.34	10	26a-1;26a-3;hela-2
28	sp|Q15392|DHC24_HUMAN	tr|B7ZAV4|B7ZAV4_HUMAN	tr|Q3LIE7|Q3LIE7_HUMAN;tr|B7Z546|B7Z546_HUMAN;tr|B7Z919|B7Z919_HUMAN;tr|H7C4B7|H7C4B7_HUMAN;tr|B7Z943|B7Z943_HUMAN	0.1764	60100.8	CLQQALHTFQNDIHVYPIWLCPFILPSQPGLVHPK;EGLEYIPLR;LGCQDAFPEVYDK;SIFWELQDIIPFGNNPIFR;TFMCTGRPGWLTVSL	CLQQALHTFQNDIHVYPIWLCPFILPSQPGLVHPK;EGLEYIPLR;LGCQDAFPEVYDK;SIFWELQDIIPFGNNPIFR;TFMCTGRPGWLTVSL	5	5	1.1.1.2272.8;1.1.1.1746.9;1.1.1.2260.6;1.1.1.2480.28;1.1.1.2263.14;1.1.1.2313.7;1.1.1.2513.34;1.1.1.971.25;1.1.1.999.32;1.1.1.949.27;1.1.1.1062.5	11	1.1.1.2272.8;1.1.1.1746.9;1.1.1.2260.6;1.1.1.2480.28;1.1.1.2263.14;1.1.1.2313.7;1.1.1.2513.34;1.1.1.971.25;1.1.1.999.32;1.1.1.949.27;1.1.1.1062.5	11	26a-1;26a-2;26a-3;hela-2;hela-3
29	sp|Q99541|PLIN2_HUMAN	tr|B4DJK9|B4DJK9_HUMAN;tr|Q6FHZ7|Q6FHZ7_HUMAN	--	0.1007	48075.1	MMQLVSSGVENALTK;NLTQQLQTTCHTLLSNIQGVPQNIQDQAK	MMQLVSSGVENALTK;NLTQQLQTTCHTLLSNIQGVPQNIQDQAK	2	2	1.1.1.1842.28;1.1.1.1256.18	2	1.1.1.1842.28;1.1.1.1256.18	2	26a-2
30	sp|O60831|PRAF2_HUMAN	tr|A0A024QZ22|A0A024QZ22_HUMAN;tr|A6NP52|A6NP52_HUMAN;tr|B3KN29|B3KN29_HUMAN	--	0.0618	19257.6	ALDDFVLGSAR	ALDDFVLGSAR	1	1	1.1.1.1145.10;1.1.1.1128.13;1.1.1.1173.7;1.1.1.1120.14	4	1.1.1.1145.10;1.1.1.1128.13;1.1.1.1173.7;1.1.1.1120.14	4	26a-1;26a-2;26a-3;hela-1
31	sp|O94901|SUN1_HUMAN	tr|A0A146IHP0|A0A146IHP0_HUMAN;tr|A4D2Q0|A4D2Q0_HUMAN;tr|A7MCZ7|A7MCZ7_HUMAN;tr|B4E278|B4E278_HUMAN;tr|E9PHI4|E9PHI4_HUMAN;tr|H0Y6N5|H0Y6N5_HUMAN;tr|H0Y742|H0Y742_HUMAN;tr|H7C2K3|H7C2K3_HUMAN	--	0.0222	90063.3	LLFSEDQQGGSLEQLLQR	LLFSEDQQGGSLEQLLQR	1	1	1.1.1.1723.27	1	1.1.1.1723.27	1	hela-2
32	sp|Q6EEV4|GL1AD_HUMAN	tr|L0R6H6|L0R6H6_HUMAN	--	0.1622	15130.8	GLGAAEFGGAAGNVEAPGETFAQR	GLGAAEFGGAAGNVEAPGETFAQR	1	1	1.1.1.1136.38;1.1.1.1161.40;1.1.1.1140.32;1.1.1.1192.27	4	1.1.1.1136.38;1.1.1.1161.40;1.1.1.1140.32;1.1.1.1192.27	4	26a-2;hela-1;hela-3
33	sp|P52907|CAZA1_HUMAN	tr|A0A024R0E5|A0A024R0E5_HUMAN;tr|A8K0T9|A8K0T9_HUMAN	--	0.4196	32922.5	DHYSNGFCTVYAK;EASDPQPEEADGGLK;EGAAHAFAQYNMDQFTPVKIEGYEDQVLITEHGDLGNSR;FITHAPPGEFNEVFNDVR;FTITPPTAQVVGVLK;TIDGQQTIIACIESHQFQPK	DHYSNGFCTVYAK;EASDPQPEEADGGLK;EGAAHAFAQYNMDQFTPVKIEGYEDQVLITEHGDLGNSR;FITHAPPGEFNEVFNDVR;FTITPPTAQVVGVLK;LLLNNDNLLR;TIDGQQTIIACIESHQFQPK	7	6	1.1.1.1686.13;1.1.1.1456.18;1.1.1.852.33;1.1.1.1502.12;1.1.1.1213.16;1.1.1.1252.18;1.1.1.1684.26;1.1.1.1466.20;1.1.1.1808.18;1.1.1.1374.21;1.1.1.1474.16;1.1.1.1348.18;1.1.1.1714.17;1.1.1.1380.21;1.1.1.1233.16;1.1.1.1458.8;1.1.1.888.37;1.1.1.1208.17;1.1.1.1720.15;1.1.1.854.34;1.1.1.834.38;1.1.1.1219.20;1.1.1.921.34;1.1.1.1213.15;1.1.1.1669.21;1.1.1.1679.26;1.1.1.1678.13;1.1.1.1354.24;1.1.1.1470.11…	45	1.1.1.1686.13;1.1.1.1088.20;1.1.1.1456.18;1.1.1.852.33;1.1.1.1502.12;1.1.1.1213.16;1.1.1.1252.18;1.1.1.1684.26;1.1.1.1466.20;1.1.1.1808.18;1.1.1.1374.21;1.1.1.1474.16;1.1.1.1348.18;1.1.1.1714.17;1.1.1.1073.8;1.1.1.1380.21;1.1.1.1063.16;1.1.1.1233.16;1.1.1.1087.12;1.1.1.1458.8;1.1.1.1114.11;1.1.1.1097.8;1.1.1.888.37;1.1.1.1208.17;1.1.1.1720.15;1.1.1.854.34;1.1.1.834.38;1.1.1.1219.20;1.1.1.921.34;1…	54	26a-1;26a-2;26a-3;hela-1;hela-2;hela-3
34	sp|P0DN76|U2AF5_HUMAN	sp|Q01081|U2AF1_HUMAN	tr|B5BU08|B5BU08_HUMAN;sp|Q8WU68|U2AF4_HUMAN;tr|M0QYK5|M0QYK5_HUMAN;tr|M0R2N4|M0R2N4_HUMAN;tr|Q69YM7|Q69YM7_HUMAN	0.3	27871.9	AEYLASIFGTEKDK;AEYLASIFGTEKDKVNCSFYFK;GGFCNFMHLKPISR;LHNKPTFSQTIALLNIYR;WFNGQPIHAELSPVTDFR	AEYLASIFGTEKDK;AEYLASIFGTEKDKVNCSFYFK;GGFCNFMHLKPISR;LHNKPTFSQTIALLNIYR;WFNGQPIHAELSPVTDFR	5	5	1.1.1.943.3;1.1.1.1964.9;1.1.1.1264.5;1.1.1.1274.3;1.1.1.2200.20;1.1.1.1341.13;1.1.1.1440.8;1.1.1.1964.8;1.1.1.1952.15;1.1.1.1948.3;1.1.1.1421.8;1.1.1.1326.12;1.1.1.1436.19;1.1.1.1955.10;1.1.1.1970.14;1.1.1.2155.9;1.1.1.1276.3;1.1.1.2171.12	18	1.1.1.943.3;1.1.1.1964.9;1.1.1.1264.5;1.1.1.1274.3;1.1.1.2200.20;1.1.1.1341.13;1.1.1.1440.8;1.1.1.1964.8;1.1.1.1952.15;1.1.1.1948.3;1.1.1.1421.8;1.1.1.1326.12;1.1.1.1436.19;1.1.1.1955.10;1.1.1.1970.14;1.1.1.2155.9;1.1.1.1276.3;1.1.1.2171.12	18	26a-1;26a-2;26a-3;hela-1;hela-2;hela-3
35	sp|O00273|DFFA_HUMAN	tr|Q53HN4|Q53HN4_HUMAN	--	0.0634	36521.5	QAPELSLSSQDLELVTKEDPK	AAFGEEVDAVDTGISR;EQHGVAASCLEDLR;ETSSDVALASHILTALR;QAPELSLSSQDLELVTKEDPK;QLLQLYLQALEK	5	1	1.1.1.1561.34;1.1.1.1604.34;1.1.1.1577.31	3	1.1.1.1804.7;1.1.1.1805.5;1.1.1.867.16;1.1.1.1612.4;1.1.1.1561.34;1.1.1.1573.17;1.1.1.1836.6;1.1.1.1604.34;1.1.1.1058.20;1.1.1.1577.31	10	26a-1;26a-2;26a-3;hela-1
36	sp|Q6PKG0|LARP1_HUMAN	--	tr|A0A0B4J210|A0A0B4J210_HUMAN;tr|E5RH50|E5RH50_HUMAN;tr|H0YBW1|H0YBW1_HUMAN	0.1341	123510	FRLDIFKDFQEETVKDYEAGQLYGLEK;FSHLTSLPQQLPSQQLMSKDQDEQEELDFLFDEEMEQMDGRK;KMDADGFLPITLIASFHR;LGIGQSQEMNTLFR;MDADGFLPITLIASFHR;QIEYYFSVDNLER;VQALTTDISLIFAALK;VQALTTDISLIFAALKDSK;WVPLQIDMKPEVPR	FRLDIFKDFQEETVKDYEAGQLYGLEK;FSHLTSLPQQLPSQQLMSKDQDEQEELDFLFDEEMEQMDGRK;KMDADGFLPITLIASFHR;LGIGQSQEMNTLFR;MDADGFLPITLIASFHR;QIEYYFSVDNLER;VQALTTDISLIFAALK;VQALTTDISLIFAALKDSK;WVPLQIDMKPEVPR	9	9	1.1.1.2376.2;1.1.1.1223.17;1.1.1.2336.2;1.1.1.1929.24;1.1.1.2353.3;1.1.1.2352.4;1.1.1.1979.20;1.1.1.1874.4;1.1.1.1948.10;1.1.1.1932.25;1.1.1.2487.11;1.1.1.1921.29;1.1.1.2160.2;1.1.1.1366.23;1.1.1.1951.26;1.1.1.1941.33;1.1.1.1254.5;1.1.1.2324.2;1.1.1.2145.3;1.1.1.2351.4	20	1.1.1.2376.2;1.1.1.1223.17;1.1.1.2336.2;1.1.1.1929.24;1.1.1.2353.3;1.1.1.2352.4;1.1.1.1979.20;1.1.1.1874.4;1.1.1.1948.10;1.1.1.1932.25;1.1.1.2487.11;1.1.1.1921.29;1.1.1.2160.2;1.1.1.1366.23;1.1.1.1951.26;1.1.1.1941.33;1.1.1.1254.5;1.1.1.2324.2;1.1.1.2145.3;1.1.1.2351.4	20	26a-1;26a-2;26a-3;hela-1;hela-2;hela-3
37	sp|P16104|H2AX_HUMAN	--	sp|Q96QV6|H2A1A_HUMAN	0.2587	15144.4	HLQLAIRNDEELNKLLGGV;LLGGVTIAQGGVLPNIQAVLLPK;NDEELNKLLGGV;NDEELNKLLGGVTIAQGGVLPNIQAVLLPK	AAVLEYLTAEILELAGNAAR;AGLQFPVGR;HLQLAIR;HLQLAIRNDEELNK;HLQLAIRNDEELNKLLGGV;LLGGVTIAQGGVLPNIQAVLLPK;NDEELNKLLGGV;NDEELNKLLGGVTIAQGGVLPNIQAVLLPK;VGAGAPVYLAAVLEYLTAEILELAGNAAR;VGAGAPVYLAAVLEYLTAEILELAGNAARDNKK;VTIAQGGVLPNIQAVLLPK;VTIAQGGVLPNIQAVLLPKK	12	4	1.1.1.2239.29;1.1.1.2222.20;1.1.1.2235.22;1.1.1.2399.18;1.1.1.2225.32;1.1.1.1103.5;1.1.1.2201.25;1.1.1.2390.28;1.1.1.2366.25;1.1.1.2390.21;1.1.1.2225.33;1.1.1.2213.36;1.1.1.2399.17;1.1.1.1122.12;1.1.1.2397.18;1.1.1.2200.27;1.1.1.2233.26;1.1.1.2380.23;1.1.1.2385.19;1.1.1.2226.30;1.1.1.1103.8;1.1.1.2252.21;1.1.1.2428.20;1.1.1.2426.21;1.1.1.2419.25;1.1.1.2393.27;1.1.1.2387.24;1.1.1.2255.35;1.1.1.223…	52	1.1.1.2239.29;1.1.1.2588.22;1.1.1.1945.18;1.1.1.1928.18;1.1.1.2222.20;1.1.1.1931.14;1.1.1.1953.24;1.1.1.1903.18;1.1.1.1931.28;1.1.1.2504.27;1.1.1.1941.26;1.1.1.2235.22;1.1.1.895.37;1.1.1.1910.18;1.1.1.2792.2;1.1.1.905.9;1.1.1.2182.23;1.1.1.2590.16;1.1.1.1895.21;1.1.1.1915.17;1.1.1.1905.21;1.1.1.1935.26;1.1.1.2001.15;1.1.1.2399.18;1.1.1.2094.24;1.1.1.1933.22;1.1.1.2225.32;1.1.1.2113.18;1.1.1.1103.…	191	26a-1;26a-2;26a-3;hela-1;hela-2;hela-3
38	sp|Q8IWX8|CHERP_HUMAN	tr|J3QK89|J3QK89_HUMAN	tr|B4DL82|B4DL82_HUMAN;tr|B4DPM4|B4DPM4_HUMAN;tr|Q59ET1|Q59ET1_HUMAN	0.0786	103702	LLQLWEK;NSEGWEQNGLYEFFR;QEQVTAAVAHAVEQQMQK;QGPPHINHDDPSLVPNVPYFDLPAGLMAPLVK	LLQLWEK;NSEGWEQNGLYEFFR;QEQVTAAVAHAVEQQMQK;QGPPHINHDDPSLVPNVPYFDLPAGLMAPLVK	4	4	1.1.1.2132.13;1.1.1.1664.12;1.1.1.1696.28;1.1.1.1697.16;1.1.1.2288.15;1.1.1.1041.2	6	1.1.1.2132.13;1.1.1.1664.12;1.1.1.1696.28;1.1.1.1697.16;1.1.1.2288.15;1.1.1.1041.2	6	26a-1;26a-2;26a-3;hela-2
39	sp|Q8ND04|SMG8_HUMAN	--	--	0.0172	109683	ALNSDMPLYILSSSQGR	ALNSDMPLYILSSSQGR	1	1	1.1.1.1507.20	1	1.1.1.1507.20	1	hela-1
40	sp|P23528|COF1_HUMAN	tr|E9PK25|E9PK25_HUMAN;tr|V9HWI5|V9HWI5_HUMAN	tr|G3V1A4|G3V1A4_HUMAN	0.6145	18502.3	ASGVAVSDGVIK;ASGVAVSDGVIKVFNDMKVR;AVLFCLSEDK;AVLFCLSEDKK;EILVGDVGQTVDDPYATFVK;HELQANCYEEVKDR;KAVLFCLSEDKK;KNIILEEGKEILVGDVGQTVDDPYATFVK;LGGSAVISLEGKPL;LTGIKHELQANCYEEVKDR;NIILEEGKEILVGDVGQTVDDPYATFVK;NIILEEGKEILVGDVGQTVDDPYATFVKMLPDKDCR;VGDVGQTVDDPYATFVK	ASGVAVSDGVIK;ASGVAVSDGVIKVFNDMKVR;AVLFCLSEDK;AVLFCLSEDKK;EDLVFIFWAPESAPLK;EILVGDVGQTVDDPYATFVK;ESKKEDLVFIFWAPESAPLK;HELQANCYEEVKDR;KAVLFCLSEDKK;KEDLVFIFWAPESAPLK;KNIILEEGKEILVGDVGQTVDDPYATFVK;LGGSAVISLEGKPL;LTGIKHELQANCYEEVKDR;LVFIFWAPESAPLK;NIILEEGKEILVGDVGQTVDDPYATFVK;NIILEEGKEILVGDVGQTVDDPYATFVKMLPDKDCR;VFIFWAPESAPLK;VGDVGQTVDDPYATFVK;YALYDATYETK	19	13	1.1.1.2081.20;1.1.1.2274.20;1.1.1.2132.26;1.1.1.2721.7;1.1.1.2498.17;1.1.1.2001.20;1.1.1.2025.20;1.1.1.1157.14;1.1.1.1978.15;1.1.1.2138.17;1.1.1.2612.14;1.1.1.889.7;1.1.1.1136.17;1.1.1.2017.23;1.1.1.1299.11;1.1.1.2746.15;1.1.1.2167.20;1.1.1.2619.5;1.1.1.2711.9;1.1.1.2504.23;1.1.1.2248.16;1.1.1.1148.14;1.1.1.888.15;1.1.1.1823.18;1.1.1.2119.32;1.1.1.2524.31;1.1.1.2125.26;1.1.1.2442.20;1.1.1.2376.19…	530	1.1.1.2081.20;1.1.1.1631.18;1.1.1.2274.20;1.1.1.1834.5;1.1.1.2132.26;1.1.1.2721.7;1.1.1.2498.17;1.1.1.2001.20;1.1.1.2025.20;1.1.1.1157.14;1.1.1.1846.25;1.1.1.1978.15;1.1.1.1623.3;1.1.1.2138.17;1.1.1.2612.14;1.1.1.889.7;1.1.1.1136.17;1.1.1.2017.23;1.1.1.1299.11;1.1.1.2746.15;1.1.1.2167.20;1.1.1.2619.5;1.1.1.2711.9;1.1.1.2504.23;1.1.1.2248.16;1.1.1.1148.14;1.1.1.888.15;1.1.1.1823.18;1.1.1.2119.32;1…	609	26a-1;26a-2;26a-3;hela-1;hela-2;hela-3
41	tr|D1MZU0|D1MZU0_HUMAN	--	--	0.0733	31661.8	APWIEQEGPEYWDRETQISK	APWIEQEGPEYWDR;APWIEQEGPEYWDRETQISK;AYLEGTCVEWLR;CWALGFYPAEITLTWQR;FIAVGYVDDTQFVR;WAAVVVPSGEEQR	6	1	1.1.1.1240.28	1	1.1.1.950.27;1.1.1.1380.25;1.1.1.1293.23;1.1.1.1354.28;1.1.1.1379.19;1.1.1.1240.28;1.1.1.2251.20;1.1.1.1273.33	8	26a-2
42	sp|Q9BRX5|PSF3_HUMAN	tr|A0A0S2Z5L0|A0A0S2Z5L0_HUMAN;tr|A0A0S2Z5P2|A0A0S2Z5P2_HUMAN	--	0.1574	24534.4	MGPHFYGFGSQLLHFDSPENADISQSLLQTFIGR	MGPHFYGFGSQLLHFDSPENADISQSLLQTFIGR	1	1	1.1.1.2387.6	1	1.1.1.2387.6	1	26a-3
43	sp|O00499|BIN1_HUMAN	tr|A0A024RAE9|A0A024RAE9_HUMAN;tr|A0A024RAF0|A0A024RAF0_HUMAN;tr|A0A024RAF1|A0A024RAF1_HUMAN;tr|A0A024RAF6|A0A024RAF6_HUMAN;tr|A0A024RAG8|A0A024RAG8_HUMAN;tr|A0A024RAG9|A0A024RAG9_HUMAN;tr|A0A024RAI4|A0A024RAI4_HUMAN;tr|A0A024RAI5|A0A024RAI5_HUMAN;tr|A0A024RAI6|A0A024RAI6_HUMAN;tr|A0A024RAJ2|A0A024RAJ2_HUMAN;tr|A0A024RAJ3|A0A024RAJ3_HUMAN;tr|B7Z6Y2|B7Z6Y2_HUMAN;tr|Q9BTH3|Q9BTH3_HUMAN	tr|B7Z2Z2|B7Z2Z2_HUMAN;tr|Q8WWH9|Q8WWH9_HUMAN	0.1771	64699	GVFPENFTERVP;LNQNLNDVLVGLEK;LVDQALLTMDTYLGQFPDIK;VFEEMNVDLQEELPSLWNSR;VGFYVNTFQSIAGLEENFHK;VNHEPEPAGGATPGATLPK	GVFPENFTERVP;LNQNLNDVLVGLEK;LVDQALLTMDTYLGQFPDIK;VFEEMNVDLQEELPSLWNSR;VGFYVNTFQSIAGLEENFHK;VNHEPEPAGGATPGATLPK	6	6	1.1.1.1388.11;1.1.1.2293.20;1.1.1.2039.34;1.1.1.877.36;1.1.1.1830.10;1.1.1.1219.16;1.1.1.2273.35;1.1.1.2271.28;1.1.1.2273.34;1.1.1.2069.21;1.1.1.2043.35;1.1.1.1424.20;1.1.1.1390.17;1.1.1.2320.29;1.1.1.2292.35;1.1.1.1386.12;1.1.1.2047.39;1.1.1.1267.15;1.1.1.2023.27;1.1.1.1860.8;1.1.1.2283.36;1.1.1.2269.38;1.1.1.2262.15;1.1.1.1821.7	24	1.1.1.1388.11;1.1.1.2293.20;1.1.1.2039.34;1.1.1.877.36;1.1.1.1830.10;1.1.1.1219.16;1.1.1.2273.35;1.1.1.2271.28;1.1.1.2273.34;1.1.1.2069.21;1.1.1.2043.35;1.1.1.1424.20;1.1.1.1390.17;1.1.1.2320.29;1.1.1.2292.35;1.1.1.1386.12;1.1.1.2047.39;1.1.1.1267.15;1.1.1.2023.27;1.1.1.1860.8;1.1.1.2283.36;1.1.1.2269.38;1.1.1.2262.15;1.1.1.1821.7	24	26a-1;26a-2;26a-3;hela-1;hela-2;hela-3
44	tr|V9HW77|V9HW77_HUMAN	--	--	0.2415	42675	GGVDTAAVGGVFDVSNADRLGFSEVELVQMVVDGVK;LRFPAEDEFPDLSAHNNHMAK;RGFCLPQHCSRGERRAIEKLAVEALSSLDGDLAGR	DLFDPIIEDR;DYEFMWNPHLGYILTCPSNLGTGLR;FCTGLTQIETLFK;FPAEDEFPDLSAHNNHMAK;GGVDTAAVGGVFDVSNADRLGFSEVELVQMVVDGVK;GTGGVDTAAVGGVFDVSNADR;HGGYKPSDEHKTDLNPDNLQGGDDLDPNYVLSSR;LAVEALSSLDGDLAGR;LEQGQAIDDLMPAQK;LGFSEVELVQMVVDGVK;LRFPAEDEFPDLSAHNNHMAK;RGFCLPQHCSRGERRAIEKLAVEALSSLDGDLAGR;RGTGGVDTAAVGGVFDVSNADR;RGTGGVDTAAVGGVFDVSNADRLGFSEVELVQMVVDGVK;SKDYEFMWNPHLGYILTCPSNLGTGL;SKDYEFMWNPHLGYILTCPSNLGTGLR;SMTEAEQ…	19	3	1.1.1.1912.9;1.1.1.1014.19;1.1.1.2401.10	3	1.1.1.1239.39;1.1.1.1712.8;1.1.1.1934.22;1.1.1.1841.13;1.1.1.1252.39;1.1.1.1865.9;1.1.1.1912.34;1.1.1.1224.15;1.1.1.1440.20;1.1.1.1454.18;1.1.1.1624.17;1.1.1.2066.22;1.1.1.1596.15;1.1.1.1160.9;1.1.1.1924.34;1.1.1.1733.10;1.1.1.1174.36;1.1.1.1831.14;1.1.1.1763.33;1.1.1.1188.39;1.1.1.2646.10;1.1.1.2389.10;1.1.1.939.30;1.1.1.2472.19;1.1.1.2448.17;1.1.1.1176.38;1.1.1.1920.21;1.1.1.1932.12;1.1.1.1821.…	222	26a-2;26a-3;hela-1;hela-2;hela-3
45	sp|Q8WVM7|STAG1_HUMAN	tr|B4E2Q7|B4E2Q7_HUMAN;tr|Q4LE48|Q4LE48_HUMAN;tr|Q68DW7|Q68DW7_HUMAN	--	0.0151	144426	GLMEEDAEPIFEDVMMSSR	GLMEEDAEPIFEDVMMSSR	1	1	1.1.1.1978.26	1	1.1.1.1978.26	1	hela-2
46	sp|Q5T6F2|UBAP2_HUMAN	tr|B3KQ73|B3KQ73_HUMAN;tr|B4DH66|B4DH66_HUMAN;tr|B4DRB6|B4DRB6_HUMAN;tr|B4DZ54|B4DZ54_HUMAN;tr|B4E0R5|B4E0R5_HUMAN;tr|F5H2U4|F5H2U4_HUMAN	--	0.017	117115	LPVDYYGIPFAAPTALASR	LPVDYYGIPFAAPTALASR	1	1	1.1.1.1770.30;1.1.1.1771.18	2	1.1.1.1770.30;1.1.1.1771.18	2	hela-3
47	sp|P32004|L1CAM_HUMAN	tr|A8K139|A8K139_HUMAN;tr|Q7Z3Z9|Q7Z3Z9_HUMAN	tr|Q86SE4|Q86SE4_HUMAN	0.0931	140002	CLAENSLGSAR;DLQELGDSDKYFIEDGR;ETVKPVEVEEGESVVLPCNPPPSAEPLR;GALILSNVQPSDTMVTQCEAR;LVLSDLHLLTQSQVR;RLVVFPTDDISLK;WMDWNAPQVQYR	CLAENSLGSAR;DLQELGDSDKYFIEDGR;ETVKPVEVEEGESVVLPCNPPPSAEPLR;GALILSNVQPSDTMVTQCEAR;LVLSDLHLLTQSQVR;RLVVFPTDDISLK;WMDWNAPQVQYR	7	7	1.1.1.1170.40;1.1.1.1164.41;1.1.1.1207.23;1.1.1.1319.4;1.1.1.1162.32;1.1.1.1140.33;1.1.1.1193.34;1.1.1.1160.33;1.1.1.1205.40;1.1.1.1148.34;1.1.1.1136.33;1.1.1.1153.20;1.1.1.1149.36;1.1.1.860.15;1.1.1.1123.28;1.1.1.1141.26;1.1.1.1167.24;1.1.1.1174.32;1.1.1.1132.31;1.1.1.1113.40;1.1.1.1162.36;1.1.1.1174.37	22	1.1.1.1170.40;1.1.1.1164.41;1.1.1.1207.23;1.1.1.1319.4;1.1.1.1162.32;1.1.1.1140.33;1.1.1.1193.34;1.1.1.1160.33;1.1.1.1205.40;1.1.1.1148.34;1.1.1.1136.33;1.1.1.1153.20;1.1.1.1149.36;1.1.1.860.15;1.1.1.1123.28;1.1.1.1141.26;1.1.1.1167.24;1.1.1.1174.32;1.1.1.1132.31;1.1.1.1113.40;1.1.1.1162.36;1.1.1.1174.37	22	26a-1;26a-2;26a-3;hela-1;hela-2;hela-3
48	sp|Q14126|DSG2_HUMAN	--	--	0.1377	122293	ATQFTGATGAIMTTETTK;GQIIGNFQAFDEDTGLPAHAR;ILDVNDNIPVVENK;IVSLEPAYPPVFYLNK;SEIQFLISDNQGFSCPEK;VIQPHGGGSNPLEGTQHLQDVPYVMVR;VLAPASTLQSSYQIPTENSMTAR;VVPSFLPVDQGGSLVGR	ATQFTGATGAIMTTETTK;GQIIGNFQAFDEDTGLPAHAR;ILDVNDNIPVVENK;IVSLEPAYPPVFYLNK;SEIQFLISDNQGFSCPEK;VIQPHGGGSNPLEGTQHLQDVPYVMVR;VLAPASTLQSSYQIPTENSMTAR;VVPSFLPVDQGGSLVGR	8	8	1.1.1.1227.41;1.1.1.1174.41;1.1.1.1204.41;1.1.1.1266.14;1.1.1.1176.41;1.1.1.939.34;1.1.1.1687.31;1.1.1.1049.28;1.1.1.1055.28;1.1.1.1388.30;1.1.1.1403.15;1.1.1.1122.19;1.1.1.1122.29;1.1.1.1181.41;1.1.1.1194.38;1.1.1.1099.18;1.1.1.1197.34;1.1.1.1075.31;1.1.1.1121.25;1.1.1.1200.41	20	1.1.1.1227.41;1.1.1.1174.41;1.1.1.1204.41;1.1.1.1266.14;1.1.1.1176.41;1.1.1.939.34;1.1.1.1687.31;1.1.1.1049.28;1.1.1.1055.28;1.1.1.1388.30;1.1.1.1403.15;1.1.1.1122.19;1.1.1.1122.29;1.1.1.1181.41;1.1.1.1194.38;1.1.1.1099.18;1.1.1.1197.34;1.1.1.1075.31;1.1.1.1121.25;1.1.1.1200.41	20	26a-1;26a-2;26a-3;hela-1;hela-2;hela-3
49	sp|P62899|RL31_HUMAN	tr|B2R4C1|B2R4C1_HUMAN;tr|B7Z4C8|B7Z4C8_HUMAN;tr|B7Z4E3|B7Z4E3_HUMAN;tr|C9JU56|C9JU56_HUMAN;tr|H7C2W9|H7C2W9_HUMAN;tr|Q76N53|Q76N53_HUMAN	--	0.2	14462.8	KRNEDEDSPNKLYTLVTYVPVTTFK;LYTLVTYVPVTTFK;NEDEDSPNKLYTLVTYVPVTTFK	KRNEDEDSPNKLYTLVTYVPVTTFK;LYTLVTYVPVTTFK;NEDEDSPNKLYTLVTYVPVTTFK	3	3	1.1.1.1442.19;1.1.1.1787.24;1.1.1.1613.11;1.1.1.1406.18;1.1.1.1642.9;1.1.1.1395.13;1.1.1.1616.20;1.1.1.1415.4;1.1.1.1601.11;1.1.1.1447.4;1.1.1.1589.14;1.1.1.1612.10;1.1.1.1401.5;1.1.1.1783.19;1.1.1.1421.15;1.1.1.1615.14;1.1.1.1405.3;1.1.1.1409.2;1.1.1.1394.10;1.1.1.1601.24;1.1.1.1770.22;1.1.1.1459.8;1.1.1.1608.22;1.1.1.1406.6;1.1.1.1596.22;1.1.1.1589.13;1.1.1.1615.15;1.1.1.1394.15	28	1.1.1.1442.19;1.1.1.1787.24;1.1.1.1613.11;1.1.1.1406.18;1.1.1.1642.9;1.1.1.1395.13;1.1.1.1616.20;1.1.1.1415.4;1.1.1.1601.11;1.1.1.1447.4;1.1.1.1589.14;1.1.1.1612.10;1.1.1.1401.5;1.1.1.1783.19;1.1.1.1421.15;1.1.1.1615.14;1.1.1.1405.3;1.1.1.1409.2;1.1.1.1394.10;1.1.1.1601.24;1.1.1.1770.22;1.1.1.1459.8;1.1.1.1608.22;1.1.1.1406.6;1.1.1.1596.22;1.1.1.1589.13;1.1.1.1615.15;1.1.1.1394.15	28	26a-1;26a-2;26a-3;hela-1;hela-2;hela-3
50	sp|Q9Y6N5|SQRD_HUMAN	tr|A0A024R5X2|A0A024R5X2_HUMAN;tr|B2R7T6|B2R7T6_HUMAN;tr|Q53HW7|Q53HW7_HUMAN;tr|Q9UHS8|Q9UHS8_HUMAN	tr|H3BMS6|H3BMS6_HUMAN;tr|H3BNX3|H3BNX3_HUMAN;tr|H3BV36|H3BV36_HUMAN	0.3689	49960.3	ADKQEAVFENLDKPGETQVISYEMLHVTPPMSPPDVLK;HFYQPIWTLVGAGAK;IMYLSEAYFR;KYADALQEIIQER;QLSSSGRPTASVIPSGVEWIK;RYPNVFGIGDCTNLPTSK;TAAAVAAQSGILDR;VILAEFDYKAEPLETFPFDQSK;YADALQEIIQER;YDGYTSCPLVTGYNR	ADKQEAVFENLDKPGETQVISYEMLHVTPPMSPPDVLK;HFYQPIWTLVGAGAK;IMYLSEAYFR;KYADALQEIIQER;QLSSSGRPTASVIPSGVEWIK;RYPNVFGIGDCTNLPTSK;TAAAVAAQSGILDR;VILAEFDYKAEPLETFPFDQSK;YADALQEIIQER;YDGYTSCPLVTGYNR	10	10	1.1.1.912.21;1.1.1.959.31;1.1.1.1388.21;1.1.1.1489.40;1.1.1.1772.17;1.1.1.1312.14;1.1.1.1831.18;1.1.1.1496.37;1.1.1.1839.23;1.1.1.1475.36;1.1.1.1277.9;1.1.1.1143.22;1.1.1.1275.7;1.1.1.1841.13;1.1.1.1493.36;1.1.1.942.34;1.1.1.1524.26;1.1.1.1098.15	18	1.1.1.912.21;1.1.1.959.31;1.1.1.1388.21;1.1.1.1489.40;1.1.1.1772.17;1.1.1.1312.14;1.1.1.1831.18;1.1.1.1496.37;1.1.1.1839.23;1.1.1.1475.36;1.1.1.1277.9;1.1.1.1143.22;1.1.1.1275.7;1.1.1.1841.13;1.1.1.1493.36;1.1.1.942.34;1.1.1.1524.26;1.1.1.1098.15	18	26a-2;26a-3;hela-1;hela-2;hela-3
51	sp|Q9UBE0|SAE1_HUMAN	tr|A0A024R0R4|A0A024R0R4_HUMAN	tr|M0QZS6|M0QZS6_HUMAN	0.2312	38449.5	AQNLNPMVDVKVDTEDIEKKPESFFTQFDAVCLTCCSR;GLTMLDHEQVTPEDPGAQFLIR;NDVLDSLGISPDLLPEDFVR;VDTEDIEKKPESFFTQFDAVCLTCCSR	AQNLNPMVDVKVDTEDIEKKPESFFTQFDAVCLTCCSR;GLTMLDHEQVTPEDPGAQFLIR;NDVLDSLGISPDLLPEDFVR;VDTEDIEKKPESFFTQFDAVCLTCCSR	4	4	1.1.1.2300.30;1.1.1.2314.17;1.1.1.2285.22;1.1.1.1927.16;1.1.1.1449.22;1.1.1.1428.23;1.1.1.2339.12;1.1.1.2323.23;1.1.1.1613.8;1.1.1.1484.18;1.1.1.2283.31;1.1.1.1452.25;1.1.1.1450.21;1.1.1.1441.18;1.1.1.2324.30;1.1.1.1615.13;1.1.1.1459.14;1.1.1.2317.33;1.1.1.1428.24;1.1.1.1431.22;1.1.1.2322.27;1.1.1.1438.27	22	1.1.1.2300.30;1.1.1.2314.17;1.1.1.2285.22;1.1.1.1927.16;1.1.1.1449.22;1.1.1.1428.23;1.1.1.2339.12;1.1.1.2323.23;1.1.1.1613.8;1.1.1.1484.18;1.1.1.2283.31;1.1.1.1452.25;1.1.1.1450.21;1.1.1.1441.18;1.1.1.2324.30;1.1.1.1615.13;1.1.1.1459.14;1.1.1.2317.33;1.1.1.1428.24;1.1.1.1431.22;1.1.1.2322.27;1.1.1.1438.27	22	26a-1;26a-2;26a-3;hela-1;hela-2;hela-3
52	sp|P78560|CRADD_HUMAN	tr|B5BU44|B5BU44_HUMAN;tr|Q53XL1|Q53XL1_HUMAN;tr|Q8IY43|Q8IY43_HUMAN	--	0.1055	22744.9	LGPEWEPMVLSLGLSQTDIYR	LGPEWEPMVLSLGLSQTDIYR	1	1	1.1.1.2285.28	1	1.1.1.2285.28	1	26a-2
53	sp|Q96N66|MBOA7_HUMAN	tr|B4DDH8|B4DDH8_HUMAN	--	0.0869	52764.3	AASLEYDYETIR;AGGGPTLQCPPPSSPEK;NIDCYSTDFCVR	AASLEYDYETIR;AGGGPTLQCPPPSSPEK;NIDCYSTDFCVR	3	3	1.1.1.859.37;1.1.1.838.40;1.1.1.989.29;1.1.1.877.34;1.1.1.926.20;1.1.1.857.40;1.1.1.880.37;1.1.1.892.37	8	1.1.1.859.37;1.1.1.838.40;1.1.1.989.29;1.1.1.877.34;1.1.1.926.20;1.1.1.857.40;1.1.1.880.37;1.1.1.892.37	8	26a-1;26a-2;26a-3;hela-1;hela-2;hela-3
54	sp|P68032|ACTC_HUMAN	--	--	0.4111	42018.6	CPETLFQPSFIGMESAGIHETTYNSIMKCDIDIRKDLYANNVLSGGTTMYPGIADR;DIKEKLCYVALDFENEMATAASSSSLEK;DIKEKLCYVALDFENEMATAASSSSLEKSYELPDGQVITIGNER;DLYANNVLSGGTTMYPGIADR;EIVRDIKEKLCYVALDFENEMATAASSSSLEK;GILTLKYPIEHGIITNWDDMEK;GILTLKYPIEHGIITNWDDMEKIWHHTFYNELR;KDLYANNVLSGGTTMYPGIADR;VAPEEHPTLLTEAPLNPK;YPIEHGIITNWDDMEK	AVFPSIVGR;AVFPSIVGRP;AVFPSIVGRPR;CPETLFQPSFIGMESAGIHETTYNSIMKCDIDIRKDLYANNVLSGGTTMYPGIADR;DIKEKLCYVALDFENEMATAASSSSLEK;DIKEKLCYVALDFENEMATAASSSSLEKSYELPDGQVITIGNER;DLTDYLMK;DLTDYLMKILTER;DLYANNVLSGGTTMYPGIADR;DSYVGDEAQSKR;EITALAPSTMK;EITALAPSTMKIK;EIVRDIKEKLCYVALDFENEMATAASSSSLEK;EKLCYVALDFENEMATAASSSSLEK;EKMTQIMFETFNVPAMYVAIQAVLSLYASGR;FPSIVGRPR;GILTLKYPIEHGIITNWDDMEK;GILTLKYPIEHGIITNWDDMEKIWHHT…	34	10	1.1.1.1458.28;1.1.1.1715.29;1.1.1.1579.37;1.1.1.1077.13;1.1.1.1143.32;1.1.1.2107.38;1.1.1.1435.35;1.1.1.1942.16;1.1.1.2375.16;1.1.1.1100.31;1.1.1.1804.33;1.1.1.1604.35;1.1.1.2164.27;1.1.1.1811.37;1.1.1.1792.30;1.1.1.2425.20;1.1.1.2428.28;1.1.1.2428.17;1.1.1.2137.15;1.1.1.1483.38;1.1.1.946.17;1.1.1.2121.3;1.1.1.2236.24;1.1.1.1744.34;1.1.1.2522.27;1.1.1.1555.28;1.1.1.2474.24;1.1.1.1619.40;1.1.1.254…	47	1.1.1.1458.28;1.1.1.1369.22;1.1.1.2142.17;1.1.1.1386.27;1.1.1.1276.20;1.1.1.1242.2;1.1.1.1024.4;1.1.1.1715.29;1.1.1.1579.37;1.1.1.1312.25;1.1.1.878.16;1.1.1.1921.26;1.1.1.1392.34;1.1.1.1106.12;1.1.1.2477.10;1.1.1.2638.3;1.1.1.992.33;1.1.1.2703.2;1.1.1.1279.23;1.1.1.1805.2;1.1.1.1953.23;1.1.1.1899.10;1.1.1.1417.22;1.1.1.2163.15;1.1.1.1077.13;1.1.1.1899.17;1.1.1.1410.34;1.1.1.1222.3;1.1.1.1424.23;1…	300	26a-1;26a-3;hela-2;hela-3
55	sp|P35754|GLRX1_HUMAN	tr|A0A024RAM2|A0A024RAM2_HUMAN	--	0.4717	11775.7	DCIGGCSDLVSLQQSGELLTR;QGLLEFVDITATNHTNEIQDYLQQLTGAR	DCIGGCSDLVSLQQSGELLTR;QGLLEFVDITATNHTNEIQDYLQQLTGAR	2	2	1.1.1.1514.25;1.1.1.2454.18	2	1.1.1.1514.25;1.1.1.2454.18	2	hela-3
56	sp|P30260|CDC27_HUMAN	tr|B4DL80|B4DL80_HUMAN;tr|B4DRN1|B4DRN1_HUMAN;tr|F6QPS0|F6QPS0_HUMAN;tr|G5EA36|G5EA36_HUMAN	--	0.057	91866.4	QPETVLTETPQDTIELNR;SLSLNPFLWSPFESLCEIGEKPDPDQTFK	QPETVLTETPQDTIELNR;SLSLNPFLWSPFESLCEIGEKPDPDQTFK	2	2	1.1.1.2481.32;1.1.1.1142.36	2	1.1.1.2481.32;1.1.1.1142.36	2	26a-2
57	sp|O00429|DNM1L_HUMAN	tr|B4DYR6|B4DYR6_HUMAN;tr|D3DUW5|D3DUW5_HUMAN;tr|D3DUW6|D3DUW6_HUMAN;tr|D3DUW7|D3DUW7_HUMAN;tr|G8JLD5|G8JLD5_HUMAN	--	0.2201	81876.4	DTLQSELVGQLYK;GHAVNLLDVPVPVAR;IFSPNVVNLTLVDLPGMTK;INVLAAQYQSLLNSYGEPVDDKSATLLQLITK;LDLMDAGTDAMDVLMGR;LYTDFDEIRQEIENETER;SSLLDDLLTESEDMAQR;SSVLESLVGR;TLESVDPLGGLNTIDILTAIR	DTLQSELVGQLYK;GHAVNLLDVPVPVAR;IFSPNVVNLTLVDLPGMTK;INVLAAQYQSLLNSYGEPVDDKSATLLQLITK;LDLMDAGTDAMDVLMGR;LYTDFDEIRQEIENETER;SSLLDDLLTESEDMAQR;SSVLESLVGR;TLESVDPLGGLNTIDILTAIR	9	9	1.1.1.2434.16;1.1.1.2357.28;1.1.1.2428.14;1.1.1.2105.16;1.1.1.1113.4;1.1.1.2381.28;1.1.1.2269.23;1.1.1.2237.14;1.1.1.2226.20;1.1.1.1720.6;1.1.1.1434.10;1.1.1.2371.23;1.1.1.2403.9;1.1.1.2396.18;1.1.1.2259.20;1.1.1.1129.3;1.1.1.2068.11;1.1.1.2359.28;1.1.1.2049.11;1.1.1.2067.11;1.1.1.1114.6;1.1.1.2410.18;1.1.1.2373.28;1.1.1.2433.15;1.1.1.1155.5;1.1.1.2432.8;1.1.1.2071.13;1.1.1.2355.33;1.1.1.2346.21;…	49	1.1.1.2434.16;1.1.1.2357.28;1.1.1.2428.14;1.1.1.2105.16;1.1.1.1113.4;1.1.1.2381.28;1.1.1.2269.23;1.1.1.2237.14;1.1.1.2226.20;1.1.1.1720.6;1.1.1.1434.10;1.1.1.2371.23;1.1.1.2403.9;1.1.1.2396.18;1.1.1.2259.20;1.1.1.1129.3;1.1.1.2068.11;1.1.1.2359.28;1.1.1.2049.11;1.1.1.2067.11;1.1.1.1114.6;1.1.1.2410.18;1.1.1.2373.28;1.1.1.2433.15;1.1.1.1155.5;1.1.1.2432.8;1.1.1.2071.13;1.1.1.2355.33;1.1.1.2346.21;…	49	26a-1;26a-2;26a-3;hela-1;hela-2;hela-3
58	sp|P30876|RPB2_HUMAN	tr|B4DHJ3|B4DHJ3_HUMAN;tr|C9J2Y9|C9J2Y9_HUMAN	tr|B4DH29|B4DH29_HUMAN;tr|B4DR40|B4DR40_HUMAN;tr|C9J4M6|C9J4M6_HUMAN	0.1184	133895	HAIYDKLDDDGLIAPGVR;ISNLLSDYGYHL;IVEDAPPIDLQAEAQHASGEVEEPPR;LLFQELMSMSIAPR;NLTYSAPLYVDITK;QEDMPFTCEGITPDIIINPHAIPSR;QEVPIIIVFR;TSETGIVDQVMVTLNQEGYK	HAIYDKLDDDGLIAPGVR;ISNLLSDYGYHL;IVEDAPPIDLQAEAQHASGEVEEPPR;LLFQELMSMSIAPR;NLTYSAPLYVDITK;QEDMPFTCEGITPDIIINPHAIPSR;QEVPIIIVFR;TSETGIVDQVMVTLNQEGYK	8	8	1.1.1.1860.30;1.1.1.1870.21;1.1.1.1295.21;1.1.1.2181.12;1.1.1.2150.7;1.1.1.1148.32;1.1.1.1867.33;1.1.1.1180.36;1.1.1.2165.7;1.1.1.1135.34;1.1.1.1645.24;1.1.1.2168.14;1.1.1.1124.33;1.1.1.1320.23;1.1.1.2185.4;1.1.1.1145.33;1.1.1.962.20;1.1.1.2197.7;1.1.1.1274.24;1.1.1.1441.9;1.1.1.2153.7;1.1.1.1291.21;1.1.1.1865.22;1.1.1.2156.4;1.1.1.1901.17;1.1.1.1489.4	26	1.1.1.1860.30;1.1.1.1870.21;1.1.1.1295.21;1.1.1.2181.12;1.1.1.2150.7;1.1.1.1148.32;1.1.1.1867.33;1.1.1.1180.36;1.1.1.2165.7;1.1.1.1135.34;1.1.1.1645.24;1.1.1.2168.14;1.1.1.1124.33;1.1.1.1320.23;1.1.1.2185.4;1.1.1.1145.33;1.1.1.962.20;1.1.1.2197.7;1.1.1.1274.24;1.1.1.1441.9;1.1.1.2153.7;1.1.1.1291.21;1.1.1.1865.22;1.1.1.2156.4;1.1.1.1901.17;1.1.1.1489.4	26	26a-1;26a-2;26a-3;hela-1;hela-2;hela-3
59	sp|Q96BN8|OTUL_HUMAN	--	--	0.2131	40262.6	AAASGQPRPEMQCPAEHEEDMYR;EVPFFSVLLFAR;LSVAPEMDIMDYCKK;NHLNQVGHTGGLEQVEMFLLAYAVR	AAASGQPRPEMQCPAEHEEDMYR;EVPFFSVLLFAR;LSVAPEMDIMDYCKK;NHLNQVGHTGGLEQVEMFLLAYAVR	4	4	1.1.1.2119.3;1.1.1.867.26;1.1.1.1150.12;1.1.1.2374.2	4	1.1.1.2119.3;1.1.1.867.26;1.1.1.1150.12;1.1.1.2374.2	4	hela-2;hela-3
60	sp|Q9NRG9|AAAS_HUMAN	tr|Q53HS1|Q53HS1_HUMAN	tr|B4DDU7|B4DDU7_HUMAN;tr|F8VZ44|F8VZ44_HUMAN;tr|H3BU82|H3BU82_HUMAN;tr|D9DBT1|D9DBT1_HUMAN;tr|F8VUB6|F8VUB6_HUMAN	0.2821	59573.6	FAVALLDDSVR;GGGVTNLLWSPDGSK;GQWINLPVLQLTK;IAHIPLYFVNAQFPR;LLFTVLGEPLIYSLSFPER;NSPVFELLPCGIIQGEPGAQPQLITFHPSFNK;SATIVADLSETTIQTPDGEER;VQDGKPVILLFR;VWDVSTETCVPLPWFR	FAVALLDDSVR;GGGVTNLLWSPDGSK;GQWINLPVLQLTK;IAHIPLYFVNAQFPR;LLFTVLGEPLIYSLSFPER;NSPVFELLPCGIIQGEPGAQPQLITFHPSFNK;SATIVADLSETTIQTPDGEER;VQDGKPVILLFR;VWDVSTETCVPLPWFR	9	9	1.1.1.1055.2;1.1.1.1852.7;1.1.1.2467.26;1.1.1.1194.26;1.1.1.2487.26;1.1.1.2132.17;1.1.1.1457.4;1.1.1.1229.36;1.1.1.1163.15;1.1.1.1994.25;1.1.1.1241.9;1.1.1.1162.19;1.1.1.1248.33;1.1.1.2134.13;1.1.1.1137.25;1.1.1.1830.3;1.1.1.1225.39	17	1.1.1.1055.2;1.1.1.1852.7;1.1.1.2467.26;1.1.1.1194.26;1.1.1.2487.26;1.1.1.2132.17;1.1.1.1457.4;1.1.1.1229.36;1.1.1.1163.15;1.1.1.1994.25;1.1.1.1241.9;1.1.1.1162.19;1.1.1.1248.33;1.1.1.2134.13;1.1.1.1137.25;1.1.1.1830.3;1.1.1.1225.39	17	26a-1;26a-2;26a-3;hela-1;hela-2;hela-3
61	sp|P49006|MRP_HUMAN	--	--	0.0769	19528.7	GDVTAEEAAGASPAK	GDVTAEEAAGASPAK	1	1	1.1.1.847.27;1.1.1.847.28;1.1.1.869.27;1.1.1.848.21;1.1.1.881.23;1.1.1.826.23;1.1.1.864.24	7	1.1.1.847.27;1.1.1.847.28;1.1.1.869.27;1.1.1.848.21;1.1.1.881.23;1.1.1.826.23;1.1.1.864.24	7	26a-1;26a-2;26a-3;hela-1;hela-2;hela-3
62	sp|Q7Z460|CLAP1_HUMAN	tr|F8WA11|F8WA11_HUMAN	tr|Q07A21|Q07A21_HUMAN	0.0403	169449	IMDQAANPQYVWDR;SADLEHDQTMLDKLVDGLATSWVNSSNYK;VLCPIIQTADYPINLAAIK	IMDQAANPQYVWDR;SADLEHDQTMLDKLVDGLATSWVNSSNYK;VLCPIIQTADYPINLAAIK	3	3	1.1.1.2376.7;1.1.1.1826.28;1.1.1.1024.35;1.1.1.1028.25	4	1.1.1.2376.7;1.1.1.1826.28;1.1.1.1024.35;1.1.1.1028.25	4	26a-2;26a-3;hela-2
63	sp|Q9BZF1|OSBL8_HUMAN	tr|A0A024RBB8|A0A024RBB8_HUMAN;tr|Q5HYM3|Q5HYM3_HUMAN	tr|F8VQX7|F8VQX7_HUMAN;tr|F8VUA7|F8VUA7_HUMAN;tr|Q641R2|Q641R2_HUMAN	0.0281	101195	LFELDPLTGEWHYK;VVLPTFILEPR	LFELDPLTGEWHYK;VVLPTFILEPR	2	2	1.1.1.1527.3;1.1.1.1598.4;1.1.1.1617.6	3	1.1.1.1527.3;1.1.1.1598.4;1.1.1.1617.6	3	26a-1;hela-3
64	sp|O14617|AP3D1_HUMAN	tr|Q6PK82|Q6PK82_HUMAN	--	0.0191	130157	DVPVAEEVSALFAGELNPVAPK	DVPVAEEVSALFAGELNPVAPK	1	1	1.1.1.2462.31	1	1.1.1.2462.31	1	hela-2
65	sp|P35573|GDE_HUMAN	tr|A0A0M4G3H8|A0A0M4G3H8_HUMAN;tr|A0A0S2A4E4|A0A0S2A4E4_HUMAN;tr|G1UI17|G1UI17_HUMAN	--	0.0189	174762	AVTVYTNYPFPGETFNR;LTLAELNQILYR	AVTVYTNYPFPGETFNR;LTLAELNQILYR	2	2	1.1.1.1269.39;1.1.1.1258.32;1.1.1.1736.9	3	1.1.1.1269.39;1.1.1.1258.32;1.1.1.1736.9	3	hela-1;hela-3
66	sp|P00966|ASSY_HUMAN	tr|Q5T6L4|Q5T6L4_HUMAN	tr|A8KAP9|A8KAP9_HUMAN	0.6311	46530.1	AHLDIEAFTMDR;APNTPDILEIEFK;APNTPDILEIEFKK;DGTTHQTSLELFMYLNEVAGK;DIVENRFIGMKSRGIYETPAGTILYHAHLDIEAFTMDR;EFVEEFIWPAIQSSALYEDR;EQGYDVIAYLANIGQK;EQGYDVIAYLANIGQKEDFEEAR;EQGYDVIAYLANIGQKEDFEEARK;FAELVYTGFWHSPECEFVR;FELSCYSLAPQIK;FELSCYSLAPQIKVIAPWR;FIWPAIQSSALYEDR;GIYETPAGTILYHAHLDIEAFTMDR;GNDQVRFELSCYSLAPQIK;GSVVLAYSGGLDTSCILVWLK;GSVVLAYSGGLDTSCILVWLKEQGYDVIAYLANIGQKEDFEEAR;KVFIEDVSR;KVFIEDVSREFVEEFI…	AHLDIEAFTMDR;APNTPDILEIEFK;APNTPDILEIEFKK;DGTTHQTSLELFMYLNEVAGK;DIVENRFIGMKSRGIYETPAGTILYHAHLDIEAFTMDR;EFVEEFIWPAIQSSALYEDR;EQGYDVIAYLANIGQK;EQGYDVIAYLANIGQKEDFEEAR;EQGYDVIAYLANIGQKEDFEEARK;FAELVYTGFWHSPECEFVR;FELSCYSLAPQIK;FELSCYSLAPQIKVIAPWR;FIWPAIQSSALYEDR;GIYETPAGTILYHAHLDIEAFTMDR;GNDQVRFELSCYSLAPQIK;GSVVLAYSGGLDTSCILVWLK;GSVVLAYSGGLDTSCILVWLKEQGYDVIAYLANIGQKEDFEEAR;KVFIEDVSR;KVFIEDVSREFVEEFI…	32	32	1.1.1.2254.36;1.1.1.1955.9;1.1.1.1291.15;1.1.1.2752.3;1.1.1.1255.33;1.1.1.2255.39;1.1.1.1250.36;1.1.1.2148.2;1.1.1.2657.17;1.1.1.1209.14;1.1.1.2030.14;1.1.1.1846.21;1.1.1.907.19;1.1.1.1815.21;1.1.1.1302.21;1.1.1.2508.27;1.1.1.1855.8;1.1.1.1793.15;1.1.1.2499.23;1.1.1.2594.31;1.1.1.1745.3;1.1.1.2346.31;1.1.1.1922.19;1.1.1.2512.2;1.1.1.2448.32;1.1.1.2312.33;1.1.1.1935.9;1.1.1.2700.3;1.1.1.1710.5;1.1…	664	1.1.1.2254.36;1.1.1.1955.9;1.1.1.1291.15;1.1.1.2752.3;1.1.1.1255.33;1.1.1.2255.39;1.1.1.1250.36;1.1.1.2148.2;1.1.1.2657.17;1.1.1.1209.14;1.1.1.2030.14;1.1.1.1846.21;1.1.1.907.19;1.1.1.1815.21;1.1.1.1302.21;1.1.1.2508.27;1.1.1.1855.8;1.1.1.1793.15;1.1.1.2499.23;1.1.1.2594.31;1.1.1.1745.3;1.1.1.2346.31;1.1.1.1922.19;1.1.1.2512.2;1.1.1.2448.32;1.1.1.2312.33;1.1.1.1935.9;1.1.1.2700.3;1.1.1.1710.5;1.1…	664	26a-1;26a-2;26a-3;hela-1;hela-2;hela-3
67	sp|Q03169|TNAP2_HUMAN	--	tr|A1A584|A1A584_HUMAN;tr|B4DZH8|B4DZH8_HUMAN;tr|H0YKR7|H0YKR7_HUMAN;tr|H0YLC0|H0YLC0_HUMAN	0.0413	72660.5	VEALYELLR;WAAPVETLENIIATVDTR	VEALYELLR;WAAPVETLENIIATVDTR	2	2	1.1.1.1349.4;1.1.1.2465.26;1.1.1.1354.2;1.1.1.2485.15;1.1.1.2483.15;1.1.1.1369.2	6	1.1.1.1349.4;1.1.1.2465.26;1.1.1.1354.2;1.1.1.2485.15;1.1.1.2483.15;1.1.1.1369.2	6	26a-1;26a-3;hela-1;hela-2;hela-3
68	sp|P14635|CCNB1_HUMAN	--	tr|D6RHI0|D6RHI0_HUMAN;tr|E9PC90|E9PC90_HUMAN;tr|H1UBN2|H1UBN2_HUMAN	0.1062	48337.1	ISTLPQLNSALVQDLAK;VPMLVPVPVSEPVPEPEPEPEPEPVKEEK	ISTLPQLNSALVQDLAK;VPMLVPVPVSEPVPEPEPEPEPEPVKEEK	2	2	1.1.1.1671.17;1.1.1.1668.17;1.1.1.1673.21;1.1.1.1411.34;1.1.1.1364.36;1.1.1.1383.39;1.1.1.1377.27	7	1.1.1.1671.17;1.1.1.1668.17;1.1.1.1673.21;1.1.1.1411.34;1.1.1.1364.36;1.1.1.1383.39;1.1.1.1377.27	7	26a-2;26a-3;hela-1;hela-3
69	sp|Q15417|CNN3_HUMAN	--	--	0.4225	36413.5	AIQAYGMKPHDIFEANDLFENGNMTQVQTTLVALAGLAK;DGIILCELINK;KVNESSLNWPQLENIGNFIK;LTLQPVDNSTISLQMGTNK;MQTDKPFDQTTISLQMGTNK;VNESSLNWPQLENIGNFIK;YDHQAEEDLRNWIEEVTGMSIGPNFQLGLK	AIQAYGMKPHDIFEANDLFENGNMTQVQTTLVALAGLAK;DGIILCELINK;KVNESSLNWPQLENIGNFIK;LTLQPVDNSTISLQMGTNK;MQTDKPFDQTTISLQMGTNK;VNESSLNWPQLENIGNFIK;YDHQAEEDLRNWIEEVTGMSIGPNFQLGLK	7	7	1.1.1.2485.11;1.1.1.1979.32;1.1.1.1252.29;1.1.1.1737.14;1.1.1.1236.38;1.1.1.2464.25;1.1.1.2479.6;1.1.1.1232.39;1.1.1.2468.25;1.1.1.1512.3;1.1.1.1289.40;1.1.1.1245.36;1.1.1.2022.32;1.1.1.1286.29;1.1.1.2465.26;1.1.1.2030.28;1.1.1.1029.24;1.1.1.1996.34;1.1.1.1265.35;1.1.1.2008.24;1.1.1.1749.9;1.1.1.2035.27;1.1.1.1492.3;1.1.1.2027.19;1.1.1.2443.20;1.1.1.1287.40;1.1.1.1984.26;1.1.1.1991.34;1.1.1.1779.…	32	1.1.1.2485.11;1.1.1.1979.32;1.1.1.1252.29;1.1.1.1737.14;1.1.1.1236.38;1.1.1.2464.25;1.1.1.2479.6;1.1.1.1232.39;1.1.1.2468.25;1.1.1.1512.3;1.1.1.1289.40;1.1.1.1245.36;1.1.1.2022.32;1.1.1.1286.29;1.1.1.2465.26;1.1.1.2030.28;1.1.1.1029.24;1.1.1.1996.34;1.1.1.1265.35;1.1.1.2008.24;1.1.1.1749.9;1.1.1.2035.27;1.1.1.1492.3;1.1.1.2027.19;1.1.1.2443.20;1.1.1.1287.40;1.1.1.1984.26;1.1.1.1991.34;1.1.1.1779.…	32	26a-1;26a-2;26a-3
70	sp|Q9BVL4|SELO_HUMAN	tr|A0A087X0Q9|A0A087X0Q9_HUMAN	--	0.0299	73488.5	LVALSEPALALLGLGAPPAR	LVALSEPALALLGLGAPPAR	1	1	1.1.1.2164.22	1	1.1.1.2164.22	1	hela-3
71	sp|Q14254|FLOT2_HUMAN	tr|A0A024QZ62|A0A024QZ62_HUMAN;tr|E7EMK3|E7EMK3_HUMAN;tr|J3QLD9|J3QLD9_HUMAN;tr|Q6FG43|Q6FG43_HUMAN	tr|Q9BTI6|Q9BTI6_HUMAN;tr|K7EKW9|K7EKW9_HUMAN	0.1542	47063.8	DVYDKVDYLSSLGK;MALVLEALPQIAAK;MGIEILSFTIK;TAEAQLAYELQGAR;VDEIVVLSGDNSK	DVYDKVDYLSSLGK;MALVLEALPQIAAK;MGIEILSFTIK;TAEAQLAYELQGAR;VDEIVVLSGDNSK	5	5	1.1.1.1648.8;1.1.1.1014.27;1.1.1.1695.5;1.1.1.959.16;1.1.1.1667.4;1.1.1.1014.20;1.1.1.1147.25;1.1.1.1654.8;1.1.1.1145.20;1.1.1.1792.2;1.1.1.1666.6	11	1.1.1.1648.8;1.1.1.1014.27;1.1.1.1695.5;1.1.1.959.16;1.1.1.1667.4;1.1.1.1014.20;1.1.1.1147.25;1.1.1.1654.8;1.1.1.1145.20;1.1.1.1792.2;1.1.1.1666.6	11	26a-1;26a-2;hela-1;hela-2;hela-3
72	sp|P05091|ALDH2_HUMAN	--	tr|Q53FB6|Q53FB6_HUMAN;tr|F8VP50|F8VP50_HUMAN	0.3133	56380.9	AAFQLGSPWR;ANNSTYGLAAAVFTK;EEIFGPVMQILK;GYFIQPTVFGDVQDGMTIAK;HEPVGVCGQIIPWNFPLLMQAWK;KTFPTVNPSTGEVICQVAEGDKEDVDK;LLCGGGIAADR;TFVQEDIYDEFVER;TIPIDGDFFSYTR;VAEQTPLTALYVANLIK	AAFQLGSPWR;ANNSTYGLAAAVFTK;EEIFGPVMQILK;GYFIQPTVFGDVQDGMTIAK;HEPVGVCGQIIPWNFPLLMQAWK;KTFPTVNPSTGEVICQVAEGDKEDVDK;LLCGGGIAADR;TFVQEDIYDEFVER;TIPIDGDFFSYTR;VAEQTPLTALYVANLIK;VTLELGGK	11	10	1.1.1.2344.15;1.1.1.1897.22;1.1.1.1892.23;1.1.1.1924.12;1.1.1.875.15;1.1.1.1017.39;1.1.1.1538.24;1.1.1.2350.10;1.1.1.2342.12;1.1.1.1445.17;1.1.1.1847.7;1.1.1.2383.12;1.1.1.2345.21;1.1.1.1552.21;1.1.1.2353.8;1.1.1.1111.7;1.1.1.1458.8;1.1.1.1893.13;1.1.1.2385.14;1.1.1.2352.22;1.1.1.1554.22;1.1.1.1440.22;1.1.1.2357.17;1.1.1.1092.8;1.1.1.1578.27;1.1.1.1134.6;1.1.1.1768.19;1.1.1.2347.21;1.1.1.1144.15;…	30	1.1.1.2344.15;1.1.1.1897.22;1.1.1.1892.23;1.1.1.1924.12;1.1.1.875.15;1.1.1.921.2;1.1.1.1017.39;1.1.1.1538.24;1.1.1.2350.10;1.1.1.2342.12;1.1.1.1445.17;1.1.1.1847.7;1.1.1.2383.12;1.1.1.2345.21;1.1.1.1552.21;1.1.1.2353.8;1.1.1.1111.7;1.1.1.1458.8;1.1.1.1893.13;1.1.1.2385.14;1.1.1.2352.22;1.1.1.1554.22;1.1.1.1440.22;1.1.1.2357.17;1.1.1.1092.8;1.1.1.1578.27;1.1.1.1134.6;1.1.1.1768.19;1.1.1.2347.21;1.…	31	26a-1;26a-2;26a-3;hela-1;hela-2;hela-3
73	sp|Q00796|DHSO_HUMAN	--	tr|V9HW89|V9HW89_HUMAN	0.3866	38324.2	AAAAKPNNLSLVVHGPGDLR;AAAAKPNNLSLVVHGPGDLRLENYPIPEPGPNEVLLR;AMGAAQVVVTDLSATR;LENYPIPEPGPNEVLLR;LPDNVTFEEGALIEPLSVGIHACR;SGGNLVLVGLGSEMTTVPLLHAAIR;YCNTWPVAISMLASK;YNLSPSIFFCATPPDDGNLCR	AAAAKPNNLSLVVHGPGDLR;AAAAKPNNLSLVVHGPGDLRLENYPIPEPGPNEVLLR;AMGAAQVVVTDLSATR;LENYPIPEPGPNEVLLR;LPDNVTFEEGALIEPLSVGIHACR;SGGNLVLVGLGSEMTTVPLLHAAIR;YCNTWPVAISMLASK;YNLSPSIFFCATPPDDGNLCR	8	8	1.1.1.2053.8;1.1.1.1658.9;1.1.1.1710.22;1.1.1.1038.26;1.1.1.1717.16;1.1.1.1723.27;1.1.1.1741.28;1.1.1.1689.10;1.1.1.1213.28;1.1.1.1733.37;1.1.1.1729.40;1.1.1.1008.22;1.1.1.1722.24;1.1.1.1352.34;1.1.1.1762.39;1.1.1.1002.18;1.1.1.1708.10;1.1.1.1201.24;1.1.1.2085.9;1.1.1.1206.22;1.1.1.1746.41;1.1.1.1694.7;1.1.1.1194.22;1.1.1.1341.32;1.1.1.1724.21;1.1.1.1745.33;1.1.1.1747.40;1.1.1.2079.9;1.1.1.1365.3…	43	1.1.1.2053.8;1.1.1.1658.9;1.1.1.1710.22;1.1.1.1038.26;1.1.1.1717.16;1.1.1.1723.27;1.1.1.1741.28;1.1.1.1689.10;1.1.1.1213.28;1.1.1.1733.37;1.1.1.1729.40;1.1.1.1008.22;1.1.1.1722.24;1.1.1.1352.34;1.1.1.1762.39;1.1.1.1002.18;1.1.1.1708.10;1.1.1.1201.24;1.1.1.2085.9;1.1.1.1206.22;1.1.1.1746.41;1.1.1.1694.7;1.1.1.1194.22;1.1.1.1341.32;1.1.1.1724.21;1.1.1.1745.33;1.1.1.1747.40;1.1.1.2079.9;1.1.1.1365.3…	43	26a-1;26a-2;26a-3;hela-1;hela-2;hela-3
74	sp|Q9UHG3|PCYOX_HUMAN	tr|B7Z3Y2|B7Z3Y2_HUMAN;tr|B7Z8A2|B7Z8A2_HUMAN;tr|Q584P1|Q584P1_HUMAN	--	0.1406	56639.7	FLNEMIAPVMR;LYYLNGIECAASAMEMSAIAAHNAALLAYHR;SDFYDIVLVATPLNR;SNLISGSVMYIEEK	FLNEMIAPVMR;LYYLNGIECAASAMEMSAIAAHNAALLAYHR;SDFYDIVLVATPLNR;SNLISGSVMYIEEK	4	4	1.1.1.2347.14;1.1.1.1305.11;1.1.1.2249.11;1.1.1.1879.15;1.1.1.2351.11;1.1.1.1280.20;1.1.1.1292.8;1.1.1.2357.13;1.1.1.1288.12;1.1.1.1303.18;1.1.1.2339.11	11	1.1.1.2347.14;1.1.1.1305.11;1.1.1.2249.11;1.1.1.1879.15;1.1.1.2351.11;1.1.1.1280.20;1.1.1.1292.8;1.1.1.2357.13;1.1.1.1288.12;1.1.1.1303.18;1.1.1.2339.11	11	26a-1;hela-1;hela-2;hela-3
75	tr|A0A0G2JQT1|A0A0G2JQT1_HUMAN	tr|A0A0G2JR96|A0A0G2JR96_HUMAN	--	0.0603	100452	FINMFAVLDELK;NVIQSVLQAIR;QLQVVPLFGDMQIELAR;YLTLDSFDAMFR	FINMFAVLDELK;NVIQSVLQAIR;QLQVVPLFGDMQIELAR;YLTLDSFDAMFR	4	4	1.1.1.2078.16;1.1.1.1951.5;1.1.1.1970.7;1.1.1.1862.2;1.1.1.1966.6;1.1.1.1965.8;1.1.1.2376.2;1.1.1.2376.3;1.1.1.2348.4;1.1.1.1864.2;1.1.1.1957.3;1.1.1.2081.6	12	1.1.1.2078.16;1.1.1.1951.5;1.1.1.1970.7;1.1.1.1862.2;1.1.1.1966.6;1.1.1.1965.8;1.1.1.2376.2;1.1.1.2376.3;1.1.1.2348.4;1.1.1.1864.2;1.1.1.1957.3;1.1.1.2081.6	12	26a-1;26a-3;hela-1;hela-2;hela-3
76	sp|P30520|PURA2_HUMAN	tr|A0A024R5Q7|A0A024R5Q7_HUMAN	tr|B4E1L0|B4E1L0_HUMAN	0.2412	50097.1	AFAETYPAASSLPNGDCGRPR;DGVYFLYEALHGPPK;DGVYFLYEALHGPPKK;FIEDELQIPVK;MCDLVSDFDGFSER;TLPGWNTDISNAR;VGIGAFPTEQDNEIGELLQTR;VVDLLAQDADIVCR	AFAETYPAASSLPNGDCGRPR;DGVYFLYEALHGPPK;DGVYFLYEALHGPPKK;FIEDELQIPVK;MCDLVSDFDGFSER;TLPGWNTDISNAR;VGIGAFPTEQDNEIGELLQTR;VVDLLAQDADIVCR	8	8	1.1.1.1275.21;1.1.1.1455.27;1.1.1.1455.26;1.1.1.958.25;1.1.1.1611.22;1.1.1.1822.40;1.1.1.1101.33;1.1.1.1228.11;1.1.1.1279.17;1.1.1.1280.19;1.1.1.1256.15;1.1.1.1845.36;1.1.1.1222.15;1.1.1.1213.10;1.1.1.1844.35;1.1.1.1253.17;1.1.1.960.21;1.1.1.1007.20;1.1.1.1201.18;1.1.1.2028.38;1.1.1.1115.39;1.1.1.1820.34;1.1.1.1816.33;1.1.1.1300.27;1.1.1.1275.20;1.1.1.1275.22;1.1.1.1488.22;1.1.1.1070.41;1.1.1.113…	37	1.1.1.1275.21;1.1.1.1455.27;1.1.1.1455.26;1.1.1.958.25;1.1.1.1611.22;1.1.1.1822.40;1.1.1.1101.33;1.1.1.1228.11;1.1.1.1279.17;1.1.1.1280.19;1.1.1.1256.15;1.1.1.1845.36;1.1.1.1222.15;1.1.1.1213.10;1.1.1.1844.35;1.1.1.1253.17;1.1.1.960.21;1.1.1.1007.20;1.1.1.1201.18;1.1.1.2028.38;1.1.1.1115.39;1.1.1.1820.34;1.1.1.1816.33;1.1.1.1300.27;1.1.1.1275.20;1.1.1.1275.22;1.1.1.1488.22;1.1.1.1070.41;1.1.1.113…	37	26a-1;26a-2;26a-3;hela-1;hela-2;hela-3
77	sp|Q16658|FSCN1_HUMAN	--	--	0.5619	54529.5	DVPWGVDSLITLAFQDQR;FLIVAHDDGR;KNGQLAASVETAGDSELFLMK;KQIWTLEQPPDEAGSAAVCL;KQIWTLEQPPDEAGSAAVCLR;LINRPIIVF;LINRPIIVFR;LSCFAQTVSPAEK;LVARPEPATGYTLEFR;NASCYFDIEWR;PADEIAVDRDVPWGVDSLITLAFQDQR;QGMDLSANQDEETDQETFQLEIDRDTKK;QIWTLEQPPDEAGSAAVCLR;SSYDVFQLEFNDGAYNIK;TANGTAEAVQIQFGLINCGNK;VGKDELFALEQSCAQVVLQAANER;WSLQSEAHR;YAHLSARPADEIAVDRDVPWGVDSLITLAFQDQR;YLAADKDGNVTCER;YLTAEAFGFK;YWTLTATGGVQSTASSK	DVPWGVDSLITLAFQDQR;FLIVAHDDGR;KNGQLAASVETAGDSELFLMK;KQIWTLEQPPDEAGSAAVCL;KQIWTLEQPPDEAGSAAVCLR;LINRPIIVF;LINRPIIVFR;LSCFAQTVSPAEK;LVARPEPATGYTLEFR;NASCYFDIEWR;PADEIAVDRDVPWGVDSLITLAFQDQR;QGMDLSANQDEETDQETFQLEIDRDTKK;QIWTLEQPPDEAGSAAVCLR;SSYDVFQLEFNDGAYNIK;TANGTAEAVQIQFGLINCGNK;VGKDELFALEQSCAQVVLQAANER;WSLQSEAHR;YAHLSARPADEIAVDRDVPWGVDSLITLAFQDQR;YLAADKDGNVTCER;YLTAEAFGFK;YWTLTATGGVQSTASSK	21	21	1.1.1.1799.11;1.1.1.1362.39;1.1.1.1138.23;1.1.1.1366.32;1.1.1.1796.17;1.1.1.1799.12;1.1.1.1799.14;1.1.1.2748.6;1.1.1.1122.36;1.1.1.2344.23;1.1.1.1175.8;1.1.1.2335.16;1.1.1.2604.9;1.1.1.2486.15;1.1.1.2743.4;1.1.1.946.16;1.1.1.1339.39;1.1.1.1763.16;1.1.1.1099.32;1.1.1.903.26;1.1.1.1364.41;1.1.1.866.16;1.1.1.2508.8;1.1.1.2754.14;1.1.1.2079.16;1.1.1.1367.34;1.1.1.1690.32;1.1.1.2723.5;1.1.1.1022.27;1.…	291	1.1.1.1799.11;1.1.1.1362.39;1.1.1.1138.23;1.1.1.1366.32;1.1.1.1796.17;1.1.1.1799.12;1.1.1.1799.14;1.1.1.2748.6;1.1.1.1122.36;1.1.1.2344.23;1.1.1.1175.8;1.1.1.2335.16;1.1.1.2604.9;1.1.1.2486.15;1.1.1.2743.4;1.1.1.946.16;1.1.1.1339.39;1.1.1.1763.16;1.1.1.1099.32;1.1.1.903.26;1.1.1.1364.41;1.1.1.866.16;1.1.1.2508.8;1.1.1.2754.14;1.1.1.2079.16;1.1.1.1367.34;1.1.1.1690.32;1.1.1.2723.5;1.1.1.1022.27;1.…	291	26a-1;26a-2;26a-3;hela-1;hela-2;hela-3
78	sp|P05026|AT1B1_HUMAN	tr|A3KLL5|A3KLL5_HUMAN;tr|A6NGH2|A6NGH2_HUMAN;tr|B7Z9S8|B7Z9S8_HUMAN;tr|Q6LEU2|Q6LEU2_HUMAN	tr|V9GYR2|V9GYR2_HUMAN;tr|Q58I20|Q58I20_HUMAN	0.1254	35061.1	AYGENIGYSEKDR;SYEAYVLNIVR;VAPPGLTQIPQIQK	AYGENIGYSEKDR;SYEAYVLNIVR;VAPPGLTQIPQIQK	3	3	1.1.1.1437.9;1.1.1.1048.24;1.1.1.1404.5;1.1.1.852.29;1.1.1.885.23;1.1.1.1385.7	6	1.1.1.1437.9;1.1.1.1048.24;1.1.1.1404.5;1.1.1.852.29;1.1.1.885.23;1.1.1.1385.7	6	26a-1;26a-2;hela-2;hela-3
79	sp|Q8NFQ8|TOIP2_HUMAN	tr|A0A024R957|A0A024R957_HUMAN	--	0.0872	51262.9	AAVVHHFESFPAGSTLIFYK;ISHLVLPVQPVSSIEEQGCLF	AAVVHHFESFPAGSTLIFYK;ISHLVLPVQPVSSIEEQGCLF	2	2	1.1.1.1867.36;1.1.1.1876.23;1.1.1.1890.38;1.1.1.1883.29;1.1.1.1189.18;1.1.1.1886.35	6	1.1.1.1867.36;1.1.1.1876.23;1.1.1.1890.38;1.1.1.1883.29;1.1.1.1189.18;1.1.1.1886.35	6	26a-1;26a-2;26a-3;hela-1;hela-2;hela-3
80	sp|Q9Y295|DRG1_HUMAN	--	--	0.1989	40541.8	GGINLTATCPQSELDAETVK;IGFVGFPSVGK;IIENELEGFGIR;IQLLDLPGIIEGAK;SDATADDLIDVVEGNR	GGINLTATCPQSELDAETVK;IGFVGFPSVGK;IIENELEGFGIR;IQLLDLPGIIEGAK;SDATADDLIDVVEGNR	5	5	1.1.1.1469.16;1.1.1.1948.6;1.1.1.1076.40;1.1.1.1414.26;1.1.1.1067.40;1.1.1.1942.5;1.1.1.1223.8;1.1.1.1102.26;1.1.1.1949.7;1.1.1.1937.4;1.1.1.1960.3;1.1.1.1942.4;1.1.1.1950.8;1.1.1.1047.41;1.1.1.1963.9;1.1.1.1268.17;1.1.1.1952.10;1.1.1.1948.5;1.1.1.1415.19;1.1.1.1436.20;1.1.1.1077.28	21	1.1.1.1469.16;1.1.1.1948.6;1.1.1.1076.40;1.1.1.1414.26;1.1.1.1067.40;1.1.1.1942.5;1.1.1.1223.8;1.1.1.1102.26;1.1.1.1949.7;1.1.1.1937.4;1.1.1.1960.3;1.1.1.1942.4;1.1.1.1950.8;1.1.1.1047.41;1.1.1.1963.9;1.1.1.1268.17;1.1.1.1952.10;1.1.1.1948.5;1.1.1.1415.19;1.1.1.1436.20;1.1.1.1077.28	21	26a-1;26a-2;26a-3;hela-1;hela-2;hela-3
81	sp|O75122|CLAP2_HUMAN	tr|A0A0U1RQI6|A0A0U1RQI6_HUMAN;tr|B4DF74|B4DF74_HUMAN;tr|E3W994|E3W994_HUMAN;tr|E7ERI8|E7ERI8_HUMAN;tr|E7EW49|E7EW49_HUMAN;tr|J3KR49|J3KR49_HUMAN;tr|Q6N029|Q6N029_HUMAN;tr|Q96F87|Q96F87_HUMAN	--	0.0155	141131	SAEEAASVLATSISPEQCIK	SAEEAASVLATSISPEQCIK	1	1	1.1.1.1256.36	1	1.1.1.1256.36	1	hela-3
82	sp|P19971|TYPH_HUMAN	tr|B2RBL3|B2RBL3_HUMAN;tr|C9JGI3|C9JGI3_HUMAN;tr|E5KRG5|E5KRG5_HUMAN	--	0.2054	49955	CVGHALEVEEALLCMDGAGPPDLR;DLVTTLGGALLWLSGHAGTQAQGAAR;DVTATVDSLPLITASILSK;EQEELLAPADGTVELVR;VAAALDDGSALGR	CVGHALEVEEALLCMDGAGPPDLR;DLVTTLGGALLWLSGHAGTQAQGAAR;DVTATVDSLPLITASILSK;EQEELLAPADGTVELVR;VAAALDDGSALGR	5	5	1.1.1.2332.22;1.1.1.2333.24;1.1.1.921.22;1.1.1.1692.19;1.1.1.2374.20;1.1.1.2496.5;1.1.1.2511.5;1.1.1.2339.17;1.1.1.2476.8;1.1.1.1234.32;1.1.1.2349.20	11	1.1.1.2332.22;1.1.1.2333.24;1.1.1.921.22;1.1.1.1692.19;1.1.1.2374.20;1.1.1.2496.5;1.1.1.2511.5;1.1.1.2339.17;1.1.1.2476.8;1.1.1.1234.32;1.1.1.2349.20	11	26a-1;26a-2;26a-3;hela-1;hela-2;hela-3
83	sp|Q9Y2R5|RT17_HUMAN	tr|E9PE17|E9PE17_HUMAN;tr|I3L0E3|I3L0E3_HUMAN;tr|Q8IY71|Q8IY71_HUMAN	--	0.2923	14502	LVLDPYLLK;VIDPVTGKPCAGTTYLESPLSSETTQLSK	LVLDPYLLK;VIDPVTGKPCAGTTYLESPLSSETTQLSK	2	2	1.1.1.1239.32;1.1.1.1306.2;1.1.1.1272.37;1.1.1.1244.37;1.1.1.1223.38	5	1.1.1.1239.32;1.1.1.1306.2;1.1.1.1272.37;1.1.1.1244.37;1.1.1.1223.38	5	26a-1;26a-2;hela-2;hela-3
84	sp|P0C7P4|UCRIL_HUMAN	sp|P47985|UCRI_HUMAN	--	0.0742	30815.1	NAVTQFVSSMSASADVLALAK	NAVTQFVSSMSASADVLALAK	1	1	1.1.1.2384.18;1.1.1.2372.21	2	1.1.1.2384.18;1.1.1.2372.21	2	26a-1;hela-2
85	sp|P45877|PPIC_HUMAN	tr|A8K2Q6|A8K2Q6_HUMAN;tr|B4E200|B4E200_HUMAN	--	0.0377	22763.2	IVIGLFGK	IVIGLFGK	1	1	1.1.1.1185.2;1.1.1.1179.2	2	1.1.1.1185.2;1.1.1.1179.2	2	hela-2;hela-3
86	sp|Q5JVF3|PCID2_HUMAN	tr|A0A024RE04|A0A024RE04_HUMAN;tr|A8K097|A8K097_HUMAN	--	0.1228	46029.6	AHITINQYLQQVYEAIDSR;CQQVLEPPYDEMFAAHLR;DGASCAELVSFK	AHITINQYLQQVYEAIDSR;CQQVLEPPYDEMFAAHLR;DGASCAELVSFK	3	3	1.1.1.2315.23;1.1.1.962.15;1.1.1.2293.32;1.1.1.1346.20;1.1.1.2298.31;1.1.1.2303.13	6	1.1.1.2315.23;1.1.1.962.15;1.1.1.2293.32;1.1.1.1346.20;1.1.1.2298.31;1.1.1.2303.13	6	hela-2;hela-3
87	sp|P50914|RL14_HUMAN	tr|A0PJ62|A0PJ62_HUMAN;tr|A8K7N0|A8K7N0_HUMAN;tr|B7Z6S8|B7Z6S8_HUMAN;tr|E7EPB3|E7EPB3_HUMAN;tr|Q6IPH7|Q6IPH7_HUMAN	--	0.0558	23431.7	VAYVSFGPHAGK	CMQLTDFILK;LVAIVDVIDQNR;VAYVSFGPHAGK	3	1	1.1.1.900.19	1	1.1.1.900.19;1.1.1.1311.17;1.1.1.1312.14;1.1.1.1536.3;1.1.1.1297.10;1.1.1.1540.2;1.1.1.1316.15;1.1.1.1325.12;1.1.1.1282.12;1.1.1.1273.12;1.1.1.1285.14;1.1.1.1544.3;1.1.1.1529.5;1.1.1.1316.14;1.1.1.1278.15;1.1.1.1330.14;1.1.1.1538.4;1.1.1.1329.5;1.1.1.1288.9;1.1.1.1299.12;1.1.1.1291.10;1.1.1.1290.11;1.1.1.1329.8;1.1.1.1269.12;1.1.1.1313.8;1.1.1.1304.13;1.1.1.1287.7;1.1.1.1345.18;1.1.1.1313.12;1.1.…	42	26a-1;26a-3;hela-1;hela-2;hela-3
88	sp|O00264|PGRC1_HUMAN	tr|Q6IB11|Q6IB11_HUMAN	--	0.2821	21670.9	EALKDEYDDLSDLTAAQQETLSDWESQFTFK;FYGPEGPYGVFAGR;GLATFCLDKEALKDEYDDLSDLTAAQQETLSDWESQFTFK;KFYGPEGPYGVFAGR;TFCLDKEALKDEYDDLSDLTAAQQETLSDWESQFTFK	EALKDEYDDLSDLTAAQQETLSDWESQFTFK;FYGPEGPYGVFAGR;GLATFCLDKEALKDEYDDLSDLTAAQQETLSDWESQFTFK;KFYGPEGPYGVFAGR;TFCLDKEALKDEYDDLSDLTAAQQETLSDWESQFTFK	5	5	1.1.1.1030.10;1.1.1.2323.25;1.1.1.1198.17;1.1.1.993.10;1.1.1.2475.34;1.1.1.1206.18;1.1.1.2432.29;1.1.1.1237.23;1.1.1.1194.21;1.1.1.977.9;1.1.1.2473.26;1.1.1.997.8;1.1.1.2421.25;1.1.1.1007.8	14	1.1.1.1030.10;1.1.1.2323.25;1.1.1.1198.17;1.1.1.993.10;1.1.1.2475.34;1.1.1.1206.18;1.1.1.2432.29;1.1.1.1237.23;1.1.1.1194.21;1.1.1.977.9;1.1.1.2473.26;1.1.1.997.8;1.1.1.2421.25;1.1.1.1007.8	14	26a-2;26a-3;hela-1;hela-2;hela-3
89	sp|Q8IYU8|MICU2_HUMAN	tr|A0A0S2Z6V5|A0A0S2Z6V5_HUMAN	--	0.0392	49665.8	VATGQELSNNILDTVFK	VATGQELSNNILDTVFK	1	1	1.1.1.1802.12;1.1.1.1801.13;1.1.1.1772.15	3	1.1.1.1802.12;1.1.1.1801.13;1.1.1.1772.15	3	26a-2;26a-3
90	sp|Q9P2I0|CPSF2_HUMAN	tr|A0A024R6H0|A0A024R6H0_HUMAN;tr|B3KN45|B3KN45_HUMAN	--	0.032	88485.9	HNTEDFTLFTLDDVDAAFDKIQQLK	HNTEDFTLFTLDDVDAAFDKIQQLK	1	1	1.1.1.2245.21	1	1.1.1.2245.21	1	hela-1
91	sp|O75044|SRGP2_HUMAN	sp|P0DJJ0|SRG2C_HUMAN;sp|P0DMP2|SRG2B_HUMAN;sp|Q7Z6B7|SRGP1_HUMAN;tr|A0A075B743|A0A075B743_HUMAN;tr|A0A075B7B5|A0A075B7B5_HUMAN;tr|A0A075B7C8|A0A075B7C8_HUMAN;tr|A2RUF3|A2RUF3_HUMAN;tr|B1AKK3|B1AKK3_HUMAN;tr|B7Z3G4|B7Z3G4_HUMAN;tr|B7ZM87|B7ZM87_HUMAN;tr|G5EA48|G5EA48_HUMAN	--	0.0112	120880	VQLLQDLQDFFR	VQLLQDLQDFFR	1	1	1.1.1.2242.7	1	1.1.1.2242.7	1	hela-1
92	sp|Q9H4G0|E41L1_HUMAN	tr|A0A0C4DH22|A0A0C4DH22_HUMAN	--	0.0863	98501.9	DVLTSTYGATAETLSTSTTTHVTK;LPCSFVTHALLGSYAVQAELGDYDAEEHVGNYVSELR;VTLLDASEYECEVEK	DVLTSTYGATAETLSTSTTTHVTK;LPCSFVTHALLGSYAVQAELGDYDAEEHVGNYVSELR;VTLLDASEYECEVEK	3	3	1.1.1.2108.24;1.1.1.1254.41;1.1.1.1219.26	3	1.1.1.2108.24;1.1.1.1254.41;1.1.1.1219.26	3	26a-2
93	sp|P22314|UBA1_HUMAN	tr|A0A024R1A3|A0A024R1A3_HUMAN	--	0.5851	117848	AAVATFLQSVQVPEFTPK;AKNGSEADIDEGLYSR;ALPAVQQNNLDEDLIR;ALPAVQQNNLDEDLIRK;ATLPSPDKLPGFK;AVTLHDQGTAQWADLSSQFYL;AVTLHDQGTAQWADLSSQFYLR;AVTLHDQGTAQWADLSSQFYLREEDIGK;CPHPLTFDVNNPLHLDYVMAAANLFAQTYGLTGSQDR;DEFEGLFK;DEFEGLFKQPAENVNQYLTDPK;DNPGVVTCLDEAR;FMPIMQWLYFDALECLPEDKEVLTEDK;FMPIMQWLYFDALECLPEDKEVLTEDKCLQR;HGFESGDFVSFSEVQGMVELNGNQPMEIK;HQYYNQEWTLWDR;IHVSDQELQSANASVDDSRLEELK;IIPAIATTTAAVVGLVCLELYK;IYDD…	AAVATFLQSVQVPEFTPK;AKNGSEADIDEGLYSR;ALPAVQQNNLDEDLIR;ALPAVQQNNLDEDLIRK;ATLPSPDKLPGFK;AVTLHDQGTAQWADLSSQFYL;AVTLHDQGTAQWADLSSQFYLR;AVTLHDQGTAQWADLSSQFYLREEDIGK;CPHPLTFDVNNPLHLDYVMAAANLFAQTYGLTGSQDR;DEFEGLFK;DEFEGLFKQPAENVNQYLTDPK;DNPGVVTCLDEAR;FMPIMQWLYFDALECLPEDKEVLTEDK;FMPIMQWLYFDALECLPEDKEVLTEDKCLQR;HGFESGDFVSFSEVQGMVELNGNQPMEIK;HQYYNQEWTLWDR;IHVSDQELQSANASVDDSRLEELK;IIPAIATTTAAVVGLVCLELYK;IYDD…	44	44	1.1.1.1248.4;1.1.1.1795.12;1.1.1.2392.30;1.1.1.1006.34;1.1.1.2220.17;1.1.1.1073.29;1.1.1.2213.16;1.1.1.1917.17;1.1.1.1891.10;1.1.1.1013.34;1.1.1.1501.21;1.1.1.1645.11;1.1.1.1618.28;1.1.1.1858.30;1.1.1.1609.20;1.1.1.966.25;1.1.1.1512.18;1.1.1.934.19;1.1.1.1643.12;1.1.1.1502.22;1.1.1.1510.18;1.1.1.1047.22;1.1.1.894.23;1.1.1.1871.9;1.1.1.1552.11;1.1.1.1783.19;1.1.1.1543.17;1.1.1.2470.26;1.1.1.1504.2…	394	1.1.1.1248.4;1.1.1.1795.12;1.1.1.2392.30;1.1.1.1006.34;1.1.1.2220.17;1.1.1.1073.29;1.1.1.2213.16;1.1.1.1917.17;1.1.1.1891.10;1.1.1.1013.34;1.1.1.1501.21;1.1.1.1645.11;1.1.1.1618.28;1.1.1.1858.30;1.1.1.1609.20;1.1.1.966.25;1.1.1.1512.18;1.1.1.934.19;1.1.1.1643.12;1.1.1.1502.22;1.1.1.1510.18;1.1.1.1047.22;1.1.1.894.23;1.1.1.1871.9;1.1.1.1552.11;1.1.1.1783.19;1.1.1.1543.17;1.1.1.2470.26;1.1.1.1504.2…	394	26a-1;26a-2;26a-3;hela-1;hela-2;hela-3
94	sp|Q9NV92|NFIP2_HUMAN	tr|A0A0C4DGW0|A0A0C4DGW0_HUMAN;tr|B4DGY6|B4DGY6_HUMAN;tr|B4DLX2|B4DLX2_HUMAN;tr|H7C5F7|H7C5F7_HUMAN	--	0.0417	36389.4	AAAMAAAAAETSQR	AAAMAAAAAETSQR	1	1	1.1.1.853.27	1	1.1.1.853.27	1	26a-1
95	sp|Q8N5M4|TTC9C_HUMAN	tr|E7EST3|E7EST3_HUMAN;tr|E9PKV8|E9PKV8_HUMAN	--	0.0877	20012.5	RLQEAQLYKEEGNQR	RLQEAQLYKEEGNQR	1	1	1.1.1.877.18	1	1.1.1.877.18	1	26a-2
96	sp|Q12789|TF3C1_HUMAN	tr|Q6AWA4|Q6AWA4_HUMAN	--	0.0313	238873	DMLTQTYDLIER;FPSTICTESFQFLDR;KPRPVSLFSTPVVEEVEVPSSLDESPMAFYEPTLDCTLR	DMLTQTYDLIER;FPSTICTESFQFLDR;KPRPVSLFSTPVVEEVEVPSSLDESPMAFYEPTLDCTLR	3	3	1.1.1.2082.34;1.1.1.1593.24;1.1.1.2079.19;1.1.1.1699.10	4	1.1.1.2082.34;1.1.1.1593.24;1.1.1.2079.19;1.1.1.1699.10	4	hela-2;hela-3
97	sp|Q86Y82|STX12_HUMAN	tr|B1AJQ6|B1AJQ6_HUMAN;tr|Q6LEU0|Q6LEU0_HUMAN	tr|B4DSZ1|B4DSZ1_HUMAN	0.1159	31641.6	DFSSIIQTCSGNIQR;LMNDFSAALNNFQAVQR	DFSSIIQTCSGNIQR;LMNDFSAALNNFQAVQR	2	2	1.1.1.1195.31;1.1.1.1580.22	2	1.1.1.1195.31;1.1.1.1580.22	2	26a-2;hela-3
98	sp|Q13057|COASY_HUMAN	--	--	0.2535	62328.2	AYAPGGPAYQPVVEAFGTDILHK;FRLENDLEELALYQIQLLK;ILTDIMWPIIAK;LLPELLQPYTER;LQSQMSGQQLVEQSHVVLSTLWEPHITQR;MLGNLLRPPYERPELPTCLYVIGLTGISGSGK;SGLLVLTTPLASLAPR	AYAPGGPAYQPVVEAFGTDILHK;FRLENDLEELALYQIQLLK;ILTDIMWPIIAK;LLPELLQPYTER;LQSQMSGQQLVEQSHVVLSTLWEPHITQR;MLGNLLRPPYERPELPTCLYVIGLTGISGSGK;SGLLVLTTPLASLAPR	7	7	1.1.1.1619.26;1.1.1.1963.15;1.1.1.2393.4;1.1.1.1907.9;1.1.1.1392.10;1.1.1.1892.5;1.1.1.1935.8;1.1.1.1413.15;1.1.1.1372.14;1.1.1.1976.15;1.1.1.1905.8;1.1.1.1903.4;1.1.1.1886.6;1.1.1.1885.4;1.1.1.1892.14;1.1.1.1775.11;1.1.1.1995.11;1.1.1.1766.13;1.1.1.2015.6;1.1.1.2012.9	20	1.1.1.1619.26;1.1.1.1963.15;1.1.1.2393.4;1.1.1.1907.9;1.1.1.1392.10;1.1.1.1892.5;1.1.1.1935.8;1.1.1.1413.15;1.1.1.1372.14;1.1.1.1976.15;1.1.1.1905.8;1.1.1.1903.4;1.1.1.1886.6;1.1.1.1885.4;1.1.1.1892.14;1.1.1.1775.11;1.1.1.1995.11;1.1.1.1766.13;1.1.1.2015.6;1.1.1.2012.9	20	26a-1;26a-2;26a-3;hela-1;hela-2;hela-3
99	sp|Q08752|PPID_HUMAN	tr|E5KN55|E5KN55_HUMAN;tr|E5KN59|E5KN59_HUMAN;tr|Q6FGM6|Q6FGM6_HUMAN	--	0.1838	40763.3	ILLITEDLK;IVLELFADIVPK;LQPIALSCVLNIGACK;NTNGSQFFITTVPTPHLDGK;VFFDVDIGGER	ILLITEDLK;IVLELFADIVPK;LQPIALSCVLNIGACK;NTNGSQFFITTVPTPHLDGK;VFFDVDIGGER	5	5	1.1.1.1684.21;1.1.1.1169.5;1.1.1.1282.2;1.1.1.2101.2;1.1.1.1361.15;1.1.1.1266.5;1.1.1.1678.14;1.1.1.1685.26;1.1.1.1283.8;1.1.1.1672.24;1.1.1.1298.7;1.1.1.1692.20;1.1.1.1203.4;1.1.1.1718.22;1.1.1.1175.3;1.1.1.1364.14	16	1.1.1.1684.21;1.1.1.1169.5;1.1.1.1282.2;1.1.1.2101.2;1.1.1.1361.15;1.1.1.1266.5;1.1.1.1678.14;1.1.1.1685.26;1.1.1.1283.8;1.1.1.1672.24;1.1.1.1298.7;1.1.1.1692.20;1.1.1.1203.4;1.1.1.1718.22;1.1.1.1175.3;1.1.1.1364.14	16	26a-1;26a-2;26a-3;hela-2;hela-3
100	sp|P36405|ARL3_HUMAN	--	--	0.6044	20455.3	ILLLGLDNAGK;LNVWDIGGQR;NYFENTDILIYVIDSADRK;QDLLTAAPASEIAEGLNLHTIR;QLASEDISHITPTQGFNIK;RFEETGQELAELLEEEKLSCVPVLIFANK;RFEETGQELAELLEEEKLSCVPVLIFANKQDLLTAAPASEIAEGLNLHTIR	ILLLGLDNAGK;LNVWDIGGQR;NYFENTDILIYVIDSADRK;QDLLTAAPASEIAEGLNLHTIR;QLASEDISHITPTQGFNIK;RFEETGQELAELLEEEKLSCVPVLIFANK;RFEETGQELAELLEEEKLSCVPVLIFANKQDLLTAAPASEIAEGLNLHTIR	7	7	1.1.1.2066.3;1.1.1.1094.13;1.1.1.1220.7;1.1.1.1173.3;1.1.1.1662.12;1.1.1.1185.4;1.1.1.2185.6;1.1.1.1189.5;1.1.1.1090.10;1.1.1.1422.19;1.1.1.1667.5;1.1.1.1119.11;1.1.1.1075.9;1.1.1.2074.5;1.1.1.2226.14;1.1.1.2191.33;1.1.1.2446.24;1.1.1.2195.38;1.1.1.1176.5;1.1.1.1417.29;1.1.1.1069.8;1.1.1.1419.25;1.1.1.2187.6;1.1.1.2200.6;1.1.1.1404.30;1.1.1.1668.12;1.1.1.2177.34;1.1.1.2197.12;1.1.1.1194.6;1.1.1.1…	33	1.1.1.2066.3;1.1.1.1094.13;1.1.1.1220.7;1.1.1.1173.3;1.1.1.1662.12;1.1.1.1185.4;1.1.1.2185.6;1.1.1.1189.5;1.1.1.1090.10;1.1.1.1422.19;1.1.1.1667.5;1.1.1.1119.11;1.1.1.1075.9;1.1.1.2074.5;1.1.1.2226.14;1.1.1.2191.33;1.1.1.2446.24;1.1.1.2195.38;1.1.1.1176.5;1.1.1.1417.29;1.1.1.1069.8;1.1.1.1419.25;1.1.1.2187.6;1.1.1.2200.6;1.1.1.1404.30;1.1.1.1668.12;1.1.1.2177.34;1.1.1.2197.12;1.1.1.1194.6;1.1.1.1…	33	26a-1;26a-2;26a-3;hela-1;hela-2;hela-3
101	sp|Q8NFH3|NUP43_HUMAN	tr|B3KTT0|B3KTT0_HUMAN	tr|A0PJK4|A0PJK4_HUMAN;tr|Q8TEA6|Q8TEA6_HUMAN	0.1474	42150.5	HHGDVMDLQFFDQER;IEITSLLPSR;TIDNADSSTLHAVTFLR;TPEILTVNSIGQLK	HHGDVMDLQFFDQER;IEITSLLPSR;TIDNADSSTLHAVTFLR;TPEILTVNSIGQLK	4	4	1.1.1.1261.4;1.1.1.1244.24;1.1.1.1261.5;1.1.1.1268.6;1.1.1.1297.5;1.1.1.1245.20;1.1.1.1063.33;1.1.1.1128.14;1.1.1.1271.18;1.1.1.1271.3	10	1.1.1.1261.4;1.1.1.1244.24;1.1.1.1261.5;1.1.1.1268.6;1.1.1.1297.5;1.1.1.1245.20;1.1.1.1063.33;1.1.1.1128.14;1.1.1.1271.18;1.1.1.1271.3	10	26a-2;26a-3;hela-2;hela-3
102	sp|Q96AE4|FUBP1_HUMAN	tr|B4DT31|B4DT31_HUMAN;tr|B4DWL1|B4DWL1_HUMAN;tr|B4E0X8|B4E0X8_HUMAN;tr|E9PEB5|E9PEB5_HUMAN	--	0.2345	67560.2	CQHAAEIITDLLR;EMVLELIR;GTPQQIDYAR;IGGDAGTSLNSNDYGYGGQK;IGGNEGIDVPIPR;IQFKPDDGTTPER;IQIAPDSGGLPER;LLDQIVEK;MVMIQDGPQNTGADKPLR;SCMLTGTPESVQSAK;SVMTEEYKVPDGMVGFIIGR	CQHAAEIITDLLR;EMVLELIR;FAVGIVIGR;GTPQQIDYAR;IGGDAGTSLNSNDYGYGGQK;IGGNEGIDVPIPR;IQFKPDDGTTPER;IQIAPDSGGLPER;LLDQIVEK;MVGFIIGR;MVMIQDGPQNTGADKPLR;SCMLTGTPESVQSAK;SVMTEEYKVPDGMVGFIIGR;VGIVIGR	14	11	1.1.1.1709.14;1.1.1.1281.3;1.1.1.1156.3;1.1.1.1019.24;1.1.1.1008.20;1.1.1.919.16;1.1.1.1275.5;1.1.1.1017.14;1.1.1.1234.3;1.1.1.915.36;1.1.1.1711.16;1.1.1.1058.15;1.1.1.888.41;1.1.1.1045.13;1.1.1.1266.3;1.1.1.902.27;1.1.1.1737.7;1.1.1.936.24;1.1.1.879.32;1.1.1.1693.5;1.1.1.1157.4;1.1.1.1254.2;1.1.1.1031.18;1.1.1.885.40;1.1.1.1704.7;1.1.1.1233.3;1.1.1.862.31;1.1.1.1700.16;1.1.1.921.41;1.1.1.1033.18…	64	1.1.1.1709.14;1.1.1.1281.3;1.1.1.1156.3;1.1.1.1019.24;1.1.1.1008.20;1.1.1.919.16;1.1.1.1275.5;1.1.1.1017.14;1.1.1.1095.2;1.1.1.1234.3;1.1.1.915.36;1.1.1.1711.16;1.1.1.1058.15;1.1.1.888.41;1.1.1.1045.13;1.1.1.1266.3;1.1.1.902.27;1.1.1.1737.7;1.1.1.936.24;1.1.1.879.32;1.1.1.1693.5;1.1.1.1157.4;1.1.1.1254.2;1.1.1.1031.18;1.1.1.885.40;1.1.1.1704.7;1.1.1.1144.5;1.1.1.1233.3;1.1.1.1048.4;1.1.1.862.31;1…	72	26a-1;26a-2;26a-3;hela-1;hela-2;hela-3
103	sp|Q9GZP9|DERL2_HUMAN	tr|I3L1T3|I3L1T3_HUMAN	--	0.1255	27567.2	AIFDTPDEDPNYNPLPEERPGGFAWGEGQR	AIFDTPDEDPNYNPLPEERPGGFAWGEGQR	1	1	1.1.1.1525.29	1	1.1.1.1525.29	1	hela-2
104	sp|Q9H8Y5|ANKZ1_HUMAN	tr|A0A024R464|A0A024R464_HUMAN	tr|B4DZT1|B4DZT1_HUMAN;tr|C9JS61|C9JS61_HUMAN	0.0496	80925.9	LAAQLGAPTSPIPDSAIVNTR;VLFQNAQGQFLYAYR	LAAQLGAPTSPIPDSAIVNTR;VLFQNAQGQFLYAYR	2	2	1.1.1.1203.33;1.1.1.1380.34;1.1.1.1376.25	3	1.1.1.1203.33;1.1.1.1380.34;1.1.1.1376.25	3	hela-2;hela-3
105	sp|P51648|AL3A2_HUMAN	tr|Q59H65|Q59H65_HUMAN	tr|J3QRD1|J3QRD1_HUMAN;tr|Q68D64|Q68D64_HUMAN	0.1979	54847.4	EKDILTAIAADLCK;HLTPVTLELGGK;MIDETSSGGVTGNDVIMHFTLNSFPFGGVGSSGMGAYHGK;VMQEEIFGPILPIVPVK;YIAPTVLTDVDPK	EKDILTAIAADLCK;HLTPVTLELGGK;MIDETSSGGVTGNDVIMHFTLNSFPFGGVGSSGMGAYHGK;VMQEEIFGPILPIVPVK;VTLELGGK;YIAPTVLTDVDPK	6	5	1.1.1.2018.21;1.1.1.1996.21;1.1.1.1586.12;1.1.1.1985.12;1.1.1.1985.18;1.1.1.1997.22;1.1.1.1954.28;1.1.1.1985.27;1.1.1.1981.15;1.1.1.1063.25;1.1.1.1994.12;1.1.1.1988.12;1.1.1.909.20;1.1.1.1969.16;1.1.1.2030.18;1.1.1.1631.15;1.1.1.2002.16;1.1.1.929.24;1.1.1.1610.10;1.1.1.1601.8;1.1.1.888.22	21	1.1.1.2018.21;1.1.1.1996.21;1.1.1.1586.12;1.1.1.1985.12;1.1.1.1985.18;1.1.1.1997.22;1.1.1.1954.28;1.1.1.1985.27;1.1.1.1981.15;1.1.1.921.2;1.1.1.1063.25;1.1.1.1994.12;1.1.1.1988.12;1.1.1.909.20;1.1.1.1969.16;1.1.1.2030.18;1.1.1.1631.15;1.1.1.2002.16;1.1.1.929.24;1.1.1.1610.10;1.1.1.1601.8;1.1.1.888.22	22	26a-1;26a-2;26a-3;hela-1;hela-2;hela-3
106	sp|A6NDG6|PGP_HUMAN	--	--	0.1495	34005.7	FIFDCVSQEYGINPER;TILTLTGVSTLGDVK;YLQQPGCLLVGTNMDNR	FIFDCVSQEYGINPER;TILTLTGVSTLGDVK;YLQQPGCLLVGTNMDNR	3	3	1.1.1.1417.16;1.1.1.1508.28;1.1.1.1482.24;1.1.1.1410.23;1.1.1.1415.8;1.1.1.1469.34;1.1.1.1497.32;1.1.1.1105.39;1.1.1.1405.15;1.1.1.1459.10;1.1.1.1470.30;1.1.1.1485.28;1.1.1.1491.31;1.1.1.1405.12;1.1.1.1086.36	15	1.1.1.1417.16;1.1.1.1508.28;1.1.1.1482.24;1.1.1.1410.23;1.1.1.1415.8;1.1.1.1469.34;1.1.1.1497.32;1.1.1.1105.39;1.1.1.1405.15;1.1.1.1459.10;1.1.1.1470.30;1.1.1.1485.28;1.1.1.1491.31;1.1.1.1405.12;1.1.1.1086.36	15	26a-1;26a-2;26a-3;hela-1;hela-2;hela-3
107	sp|Q03701|CEBPZ_HUMAN	tr|A0A087X1N2|A0A087X1N2_HUMAN;tr|B2R5U7|B2R5U7_HUMAN	tr|C9J9W7|C9J9W7_HUMAN	0.0664	120973	EESQIPVDEVFFHR;ELLITDLLPDNR;GAIDDLQQGELEAFIQNLNLAK;HLVAEFVQVLETLSHDTLVTTK	EESQIPVDEVFFHR;ELLITDLLPDNR;GAIDDLQQGELEAFIQNLNLAK;HLVAEFVQVLETLSHDTLVTTK	4	4	1.1.1.2380.35;1.1.1.2377.33;1.1.1.1182.7;1.1.1.2360.36;1.1.1.2441.10;1.1.1.2326.34;1.1.1.2337.34;1.1.1.1718.9	8	1.1.1.2380.35;1.1.1.2377.33;1.1.1.1182.7;1.1.1.2360.36;1.1.1.2441.10;1.1.1.2326.34;1.1.1.2337.34;1.1.1.1718.9	8	26a-1;26a-2;26a-3;hela-1;hela-2
108	sp|P01023|A2MG_HUMAN	--	--	0.0271	163290	ALLAYAFALAGNQDK;ATVLNYLPK;DTVIKPLLVEPEGLEK	AFQPFFVELTMPYSVIR;ALLAYAFALAGNQDK;ATVLNYLPK;DTVIKPLLVEPEGLEK	4	3	1.1.1.1655.10;1.1.1.1666.10;1.1.1.1046.7;1.1.1.1678.9;1.1.1.1278.7;1.1.1.1668.12;1.1.1.1258.9;1.1.1.1665.13;1.1.1.1043.3	9	1.1.1.1655.10;1.1.1.1666.10;1.1.1.2370.19;1.1.1.1046.7;1.1.1.1678.9;1.1.1.2380.15;1.1.1.1278.7;1.1.1.1668.12;1.1.1.1258.9;1.1.1.1665.13;1.1.1.1043.3	11	26a-1;26a-3
109	sp|P42695|CNDD3_HUMAN	tr|E9PKK4|E9PKK4_HUMAN;tr|G3V1A9|G3V1A9_HUMAN	--	0.0093	168889	ALEFLDQLLLQNIR	ALEFLDQLLLQNIR	1	1	1.1.1.2288.6	1	1.1.1.2288.6	1	26a-3
110	sp|Q15043|S39AE_HUMAN	tr|A0A0S2Z534|A0A0S2Z534_HUMAN;tr|A0A0S2Z5B1|A0A0S2Z5B1_HUMAN;tr|A0A0S2Z5C8|A0A0S2Z5C8_HUMAN;tr|A0A0S2Z5Z7|A0A0S2Z5Z7_HUMAN;tr|E5RIP4|E5RIP4_HUMAN	--	0.0813	54211.8	IGSSELQEFCPTILQQLDSR;SSLGAPAISAASFLQDLIHR	IGSSELQEFCPTILQQLDSR;SSLGAPAISAASFLQDLIHR	2	2	1.1.1.1810.31;1.1.1.1815.27;1.1.1.1816.37;1.1.1.1805.33;1.1.1.2186.2;1.1.1.2174.2;1.1.1.2183.3;1.1.1.2161.4;1.1.1.1796.36;1.1.1.1840.26;1.1.1.2184.2;1.1.1.2175.2;1.1.1.1796.28;1.1.1.2180.3	14	1.1.1.1810.31;1.1.1.1815.27;1.1.1.1816.37;1.1.1.1805.33;1.1.1.2186.2;1.1.1.2174.2;1.1.1.2183.3;1.1.1.2161.4;1.1.1.1796.36;1.1.1.1840.26;1.1.1.2184.2;1.1.1.2175.2;1.1.1.1796.28;1.1.1.2180.3	14	26a-1;26a-2;26a-3;hela-1;hela-2;hela-3
111	sp|P36873|PP1G_HUMAN	tr|A0A024RBP2|A0A024RBP2_HUMAN;tr|F8VYE8|F8VYE8_HUMAN;tr|Q9UPN1|Q9UPN1_HUMAN	tr|F8W0W8|F8W0W8_HUMAN;tr|F8VR82|F8VR82_HUMAN	0.1455	36983.4	ADLDKLNIDSIIQR;IMRPTDVPDQGLLCDLLWSDPDKDVLGWGENDR	ADLDKLNIDSIIQR;AHQVVEDGYEFFAK;EIFLSQPILLELEAPLK;IFCCHGGLSPDLQSMEQIR;IFCCHGGLSPDLQSMEQIRR;IKYPENFFLL;IKYPENFFLLR;IMRPTDVPDQGLLCDLLWSDPDKDVLGWGENDR;IYGFYDECK;QSLETICLLLAYK;SREIFLSQPILLELEAPLK;TFTDCFNCLPIAAIVDEK	12	2	1.1.1.1675.17;1.1.1.2163.24;1.1.1.1670.21;1.1.1.1686.14;1.1.1.1717.22;1.1.1.2184.15;1.1.1.2187.7;1.1.1.2209.17;1.1.1.2156.10;1.1.1.1673.20;1.1.1.2184.13;1.1.1.2210.19;1.1.1.1688.16;1.1.1.1713.18	14	1.1.1.1998.26;1.1.1.1990.25;1.1.1.952.26;1.1.1.2319.20;1.1.1.988.13;1.1.1.1973.4;1.1.1.1749.7;1.1.1.1976.30;1.1.1.2007.23;1.1.1.1744.6;1.1.1.2287.25;1.1.1.1675.17;1.1.1.2310.19;1.1.1.2022.29;1.1.1.1996.7;1.1.1.1025.19;1.1.1.1747.16;1.1.1.2306.21;1.1.1.2299.26;1.1.1.1995.21;1.1.1.2163.24;1.1.1.1275.2;1.1.1.1980.23;1.1.1.2009.4;1.1.1.1981.28;1.1.1.2296.10;1.1.1.1961.19;1.1.1.1746.17;1.1.1.1272.3;1.…	86	26a-1;26a-2;26a-3;hela-1;hela-2;hela-3
112	sp|Q9BUR4|WAP53_HUMAN	tr|C6ZGQ9|C6ZGQ9_HUMAN;tr|C6ZGR0|C6ZGR0_HUMAN;tr|C6ZGX2|C6ZGX2_HUMAN;tr|E9PMR3|E9PMR3_HUMAN	--	0.0328	59308.8	WAPDGSCILTNSADNILR	WAPDGSCILTNSADNILR	1	1	1.1.1.1522.16	1	1.1.1.1522.16	1	hela-3
113	sp|Q14738|2A5D_HUMAN	tr|A0A024RD11|A0A024RD11_HUMAN;tr|A8K6Y2|A8K6Y2_HUMAN;tr|B4DSD7|B4DSD7_HUMAN;tr|E9PFR3|E9PFR3_HUMAN	tr|H0Y8C4|H0Y8C4_HUMAN;tr|Q59EF0|Q59EF0_HUMAN	0.0847	69991.2	APPPLPPVYSMETETPTAEDIQLLKR;ESSLTEPVIVGLLK;TVETEAVQMLK	APPPLPPVYSMETETPTAEDIQLLKR;ESSLTEPVIVGLLK;FLESPDFQPNIAK;NVITEPIYPEVVHMFAVNMFR;QCCVLFDFVSDPLSDLK;TVETEAVQMLK	6	3	1.1.1.1040.18;1.1.1.1565.18;1.1.1.1574.16;1.1.1.1567.23;1.1.1.1592.13;1.1.1.1592.25	6	1.1.1.1040.18;1.1.1.2197.19;1.1.1.1064.25;1.1.1.2339.9;1.1.1.1565.18;1.1.1.1574.16;1.1.1.1567.23;1.1.1.1074.21;1.1.1.1592.13;1.1.1.1083.23;1.1.1.1592.25;1.1.1.2198.21;1.1.1.2180.22	13	26a-1;26a-2;26a-3;hela-1;hela-2;hela-3
114	sp|Q9UKB3|DJC12_HUMAN	tr|Q6IAH1|Q6IAH1_HUMAN;tr|S4R3E2|S4R3E2_HUMAN	--	0.0909	23414.9	SQMSMPFQQWEALNDSVK	SQMSMPFQQWEALNDSVK	1	1	1.1.1.1596.28	1	1.1.1.1596.28	1	26a-3
115	sp|P53597|SUCA_HUMAN	tr|A8K4W7|A8K4W7_HUMAN;tr|Q6IAL5|Q6IAL5_HUMAN	--	0.1243	36249.5	GGQTHLGLPVFNTVK;ISALQSAGVVVSMSPAQLGTTIYKEFEK	GGQTHLGLPVFNTVK;ISALQSAGVVVSMSPAQLGTTIYKEFEK	2	2	1.1.1.2244.26;1.1.1.990.32;1.1.1.2242.27;1.1.1.2227.15;1.1.1.2249.19;1.1.1.2251.20;1.1.1.2239.21;1.1.1.2256.25	8	1.1.1.2244.26;1.1.1.990.32;1.1.1.2242.27;1.1.1.2227.15;1.1.1.2249.19;1.1.1.2251.20;1.1.1.2239.21;1.1.1.2256.25	8	26a-1;26a-3;hela-2;hela-3
116	sp|P60903|S10AA_HUMAN	tr|D3DV26|D3DV26_HUMAN;tr|Q6FGE5|Q6FGE5_HUMAN	--	0.4021	11203.1	EFPGFLENQKDPLAVDK;PSQMEHAMETMMFTFHK;VLMEKEFPGFLENQKDPLAVDK	EFPGFLENQKDPLAVDK;PSQMEHAMETMMFTFHK;VLMEKEFPGFLENQKDPLAVDK	3	3	1.1.1.1239.32;1.1.1.1318.22;1.1.1.1308.10;1.1.1.1240.17;1.1.1.1430.2;1.1.1.1240.10;1.1.1.1375.4;1.1.1.1383.2;1.1.1.1442.2;1.1.1.1399.3;1.1.1.1323.14;1.1.1.1391.3;1.1.1.1251.7;1.1.1.1264.28;1.1.1.1387.2;1.1.1.1228.10;1.1.1.1318.8;1.1.1.1377.3;1.1.1.1389.3;1.1.1.1318.16;1.1.1.1237.16;1.1.1.1294.12;1.1.1.1240.39;1.1.1.1257.13;1.1.1.1411.2;1.1.1.1234.9;1.1.1.1297.27;1.1.1.1263.31;1.1.1.1317.19;1.1.1.…	48	1.1.1.1239.32;1.1.1.1318.22;1.1.1.1308.10;1.1.1.1240.17;1.1.1.1430.2;1.1.1.1240.10;1.1.1.1375.4;1.1.1.1383.2;1.1.1.1442.2;1.1.1.1399.3;1.1.1.1323.14;1.1.1.1391.3;1.1.1.1251.7;1.1.1.1264.28;1.1.1.1387.2;1.1.1.1228.10;1.1.1.1318.8;1.1.1.1377.3;1.1.1.1389.3;1.1.1.1318.16;1.1.1.1237.16;1.1.1.1294.12;1.1.1.1240.39;1.1.1.1257.13;1.1.1.1411.2;1.1.1.1234.9;1.1.1.1297.27;1.1.1.1263.31;1.1.1.1317.19;1.1.1.…	48	26a-1;26a-2;26a-3;hela-1;hela-2;hela-3
117	sp|Q9UKF6|CPSF3_HUMAN	tr|Q05BZ5|Q05BZ5_HUMAN;tr|Q53F02|Q53F02_HUMAN	--	0.038	77485.4	IILEFK;QTQAIPYTGPFNLLCYQLQK	IILEFK;QTQAIPYTGPFNLLCYQLQK	2	2	1.1.1.997.2;1.1.1.1872.37	2	1.1.1.997.2;1.1.1.1872.37	2	hela-3
118	sp|Q5T653|RM02_HUMAN	tr|A0A024RD44|A0A024RD44_HUMAN;tr|C9IY40|C9IY40_HUMAN	--	0.082	33300.6	EGDAHPLGALPVGTLINNVESEPGR	EGDAHPLGALPVGTLINNVESEPGR	1	1	1.1.1.1521.19;1.1.1.1518.11;1.1.1.1498.18;1.1.1.1509.20;1.1.1.1516.17	5	1.1.1.1521.19;1.1.1.1518.11;1.1.1.1498.18;1.1.1.1509.20;1.1.1.1516.17	5	26a-3;hela-1;hela-2;hela-3
119	sp|P11172|UMPS_HUMAN	tr|A8K5J1|A8K5J1_HUMAN	tr|B5LY71|B5LY71_HUMAN;tr|B5LY69|B5LY69_HUMAN	0.2583	52221.1	AALGPLVTGLYDVQAFK;ELLQLADALGPSICMLK;IASWADLVNAHVVPGSGVVK;SGLSSPIYIDLR;THVDILNDFTLDVMKELITLAK;VSMKPEFLHLTPGVQLEAGGDNLGQQYNSPQEVIGK	AALGPLVTGLYDVQAFK;ELLQLADALGPSICMLK;IASWADLVNAHVVPGSGVVK;SGLSSPIYIDLR;THVDILNDFTLDVMKELITLAK;VSMKPEFLHLTPGVQLEAGGDNLGQQYNSPQEVIGK	6	6	1.1.1.1869.15;1.1.1.1468.27;1.1.1.1249.10;1.1.1.1462.31;1.1.1.1248.14;1.1.1.1469.4;1.1.1.1461.23;1.1.1.1448.26;1.1.1.1852.22;1.1.1.2074.10;1.1.1.2055.15;1.1.1.1862.14;1.1.1.2517.10;1.1.1.1888.18;1.1.1.1265.15;1.1.1.1452.26;1.1.1.2070.16;1.1.1.1858.10;1.1.1.1274.13;1.1.1.1856.12;1.1.1.1857.19;1.1.1.1499.31;1.1.1.1840.18;1.1.1.2040.16;1.1.1.1852.20;1.1.1.1273.7;1.1.1.1302.13;1.1.1.1857.18;1.1.1.185…	30	1.1.1.1869.15;1.1.1.1468.27;1.1.1.1249.10;1.1.1.1462.31;1.1.1.1248.14;1.1.1.1469.4;1.1.1.1461.23;1.1.1.1448.26;1.1.1.1852.22;1.1.1.2074.10;1.1.1.2055.15;1.1.1.1862.14;1.1.1.2517.10;1.1.1.1888.18;1.1.1.1265.15;1.1.1.1452.26;1.1.1.2070.16;1.1.1.1858.10;1.1.1.1274.13;1.1.1.1856.12;1.1.1.1857.19;1.1.1.1499.31;1.1.1.1840.18;1.1.1.2040.16;1.1.1.1852.20;1.1.1.1273.7;1.1.1.1302.13;1.1.1.1857.18;1.1.1.185…	30	26a-1;26a-2;26a-3;hela-1;hela-2;hela-3
120	sp|P34741|SDC2_HUMAN	tr|A0A024R9D1|A0A024R9D1_HUMAN;tr|B4DQ56|B4DQ56_HUMAN;tr|B7Z5H2|B7Z5H2_HUMAN;tr|E5RHU3|E5RHU3_HUMAN;tr|E5RJB8|E5RJB8_HUMAN;tr|E7ESK6|E7ESK6_HUMAN;tr|E9PBI9|E9PBI9_HUMAN	--	0.0746	22159.6	KMDPAEEDTNVYTEK	KMDPAEEDTNVYTEK	1	1	1.1.1.879.37;1.1.1.894.40;1.1.1.859.37	3	1.1.1.879.37;1.1.1.894.40;1.1.1.859.37	3	26a-1;26a-2;26a-3
121	sp|Q13043|STK4_HUMAN	tr|A0A087WVN8|A0A087WVN8_HUMAN;tr|A0PJ51|A0PJ51_HUMAN;tr|Q15452|Q15452_HUMAN;tr|Q59FZ4|Q59FZ4_HUMAN	--	0.0657	55629.8	LADFGVAGQLTDTMAK;TLTEDEIATILQSTLK	LADFGVAGQLTDTMAK;TLTEDEIATILQSTLK	2	2	1.1.1.1264.22;1.1.1.2109.12	2	1.1.1.1264.22;1.1.1.2109.12	2	26a-1
122	sp|O60664|PLIN3_HUMAN	--	tr|A0A140VJN8|A0A140VJN8_HUMAN	0.6014	47074.7	DIAQQLQATCTSLGSSIQGLPTNVKDQVQQAR;DTVATQLSEAVDATR;EALDHMVEYVAQNTPVTWLVGPFAPGITEK;EALDHMVEYVAQNTPVTWLVGPFAPGITEKAPEEK;EALDHMVEYVAQNTPVTWLVGPFAPGITEKAPEEKK;GLDKLEENLPILQQPTEK;IATSLDGFDVASVQQQR;LGQMVLSGVDTVLGK;QLQGPEKEPPKPEQVESR;QVEDLQATFSSIHSFQDLSSSILAQSR;RQVEDLQATFSSIHSFQDLSSSILAQSR;SEEWADNHLPLTDAELAR;SVVTGGVQSVMGSR;TLTAAAVSGAQPILSK;VASMPLISSTCDMVSAAYASTK;VSGAQEMVSSAK	DIAQQLQATCTSLGSSIQGLPTNVKDQVQQAR;DTVATQLSEAVDATR;EALDHMVEYVAQNTPVTWLVGPFAPGITEK;EALDHMVEYVAQNTPVTWLVGPFAPGITEKAPEEK;EALDHMVEYVAQNTPVTWLVGPFAPGITEKAPEEKK;GLDKLEENLPILQQPTEK;IATSLDGFDVASVQQQR;LGQMVLSGVDTVLGK;QLQGPEKEPPKPEQVESR;QVEDLQATFSSIHSFQDLSSSILAQSR;RQVEDLQATFSSIHSFQDLSSSILAQSR;SEEWADNHLPLTDAELAR;SVVTGGVQSVMGSR;TLTAAAVSGAQPILSK;VASMPLISSTCDMVSAAYASTK;VSGAQEMVSSAK	16	16	1.1.1.1780.31;1.1.1.1179.26;1.1.1.1877.10;1.1.1.2304.13;1.1.1.2438.20;1.1.1.2255.24;1.1.1.1792.39;1.1.1.1287.38;1.1.1.834.26;1.1.1.932.25;1.1.1.1790.37;1.1.1.1178.36;1.1.1.1494.12;1.1.1.1302.11;1.1.1.1167.31;1.1.1.1165.22;1.1.1.967.22;1.1.1.859.19;1.1.1.994.24;1.1.1.1797.33;1.1.1.2460.32;1.1.1.1782.34;1.1.1.1781.39;1.1.1.1785.39;1.1.1.1798.36;1.1.1.1499.12;1.1.1.1874.12;1.1.1.1792.41;1.1.1.1789.3…	130	1.1.1.1780.31;1.1.1.1179.26;1.1.1.1877.10;1.1.1.2304.13;1.1.1.2438.20;1.1.1.2255.24;1.1.1.1792.39;1.1.1.1287.38;1.1.1.834.26;1.1.1.932.25;1.1.1.1790.37;1.1.1.1178.36;1.1.1.1494.12;1.1.1.1302.11;1.1.1.1167.31;1.1.1.1165.22;1.1.1.967.22;1.1.1.859.19;1.1.1.994.24;1.1.1.1797.33;1.1.1.2460.32;1.1.1.1782.34;1.1.1.1781.39;1.1.1.1785.39;1.1.1.1798.36;1.1.1.1499.12;1.1.1.1874.12;1.1.1.1792.41;1.1.1.1789.3…	130	26a-1;26a-2;26a-3;hela-1;hela-2;hela-3
123	sp|P09104|ENOG_HUMAN	tr|Q6FHV6|Q6FHV6_HUMAN	--	0.3894	47268.1	AAVPSGASTGIYEALELRDGDK;AVDHINSTIAPALISSGLSVVEQEKLDNLMLELDGTENK;DYPVVSIEDPFDQDDWAAWSK;GNPTVEVDLYTAKGLFRAAVPSGASTGIYEALELR;LAMQEFMILPVGAESFR;NPTVEVDLYTAKGLFRAAVPSGASTGIYEALELR;SDLILPVPAFNVINGGSHAGNK;VNQIGSVTEAIQACK;YITGDQLGALYQDFVR	AAVPSGASTGIYEALELR;AAVPSGASTGIYEALELRDGDK;AVDHINSTIAPALISSGLSVVEQEKLDNLMLELDGTENK;DYPVVSIEDPFDQDDWAAWSK;FGANAILGVSLAVCK;GNPTVEVDLYTAKGLFRAAVPSGASTGIYEALELR;LAMQEF;LAMQEFMILPVGAESFR;NPTVEVDLYTAKGLFRAAVPSGASTGIYEALELR;SDLILPVPAFNVINGGSHAGNK;SGETEDTFIADLVVGLCTGQIK;VNQIGSVTEAIQACK;YITGDQLGALYQDFVR	13	9	1.1.1.1925.14;1.1.1.2295.22;1.1.1.1468.24;1.1.1.2295.11;1.1.1.2059.25;1.1.1.1902.12;1.1.1.1173.15;1.1.1.2324.20;1.1.1.1892.25;1.1.1.1490.9;1.1.1.1489.17;1.1.1.1890.11;1.1.1.1901.6;1.1.1.1989.11;1.1.1.2147.15;1.1.1.958.34	16	1.1.1.2601.22;1.1.1.1925.14;1.1.1.2213.21;1.1.1.2471.29;1.1.1.2023.5;1.1.1.1627.17;1.1.1.1640.7;1.1.1.1862.17;1.1.1.2462.4;1.1.1.2298.5;1.1.1.1638.23;1.1.1.2601.34;1.1.1.2503.35;1.1.1.2646.22;1.1.1.1617.18;1.1.1.2227.3;1.1.1.2464.37;1.1.1.2331.2;1.1.1.2724.14;1.1.1.2606.12;1.1.1.2699.8;1.1.1.1883.10;1.1.1.1723.14;1.1.1.2430.20;1.1.1.2459.20;1.1.1.1447.30;1.1.1.2300.5;1.1.1.2457.35;1.1.1.2295.22;1…	894	26a-2;26a-3;hela-2;hela-3
124	sp|O95340|PAPS2_HUMAN	tr|B4DWB5|B4DWB5_HUMAN;tr|Q5TB52|Q5TB52_HUMAN	tr|Q9UIR2|Q9UIR2_HUMAN	0.184	69500.2	KIHESAGLPFFEIFVDAPLNICESR;LDLQWVQVLSEGWATPLK;STIVAIFPSPMLYAGPTEVQWHCR;TNLSTVSDCVHQVVELLQEQNIVPYTIIK;VLSMAPGLTSVEIIPFR	KIHESAGLPFFEIFVDAPLNICESR;LDLQWVQVLSEGWATPLK;STIVAIFPSPMLYAGPTEVQWHCR;TNLSTVSDCVHQVVELLQEQNIVPYTIIK;VLSMAPGLTSVEIIPFR	5	5	1.1.1.2498.15;1.1.1.1841.22;1.1.1.2224.6;1.1.1.1959.19;1.1.1.2483.25;1.1.1.1928.16;1.1.1.2192.3;1.1.1.2465.14	8	1.1.1.2498.15;1.1.1.1841.22;1.1.1.2224.6;1.1.1.1959.19;1.1.1.2483.25;1.1.1.1928.16;1.1.1.2192.3;1.1.1.2465.14	8	26a-2;26a-3;hela-2;hela-3
125	sp|P51149|RAB7A_HUMAN	tr|A0A158RFU6|A0A158RFU6_HUMAN	--	0.7681	23489.6	ATIGADFLTK;DPENFPFVVLGNK;DPENFPFVVLGNKIDLENR;EAINVEQAFQTIAR;EVMVDDRLVTMQIWDTAGQER;GADCCVLVFDVTAPNTFK;LVTMQIWDTAGQER;NALKQETEVELYNEFPEPIKLDK;NALKQETEVELYNEFPEPIKLDKNDR;SKNNIPYFETSAKEAINVEQAFQTIAR;TLDSWRDEFLIQASPR;TLDSWRDEFLIQASPRDPENFPFVVLGNK;TSLMNQYVNKK;VIILGDSGVGK	ATIGADFLTK;DPENFPFVVLGNK;DPENFPFVVLGNKIDLENR;EAINVEQAFQTIAR;EVMVDDRLVTMQIWDTAGQER;GADCCVLVFDVTAPNTFK;LVTMQIWDTAGQER;NALKQETEVELYNEFPEPIKLDK;NALKQETEVELYNEFPEPIKLDKNDR;SKNNIPYFETSAKEAINVEQAFQTIAR;TLDSWRDEFLIQASPR;TLDSWRDEFLIQASPRDPENFPFVVLGNK;TSLMNQYVNKK;VIILGDSGVGK	14	14	1.1.1.1578.37;1.1.1.1187.19;1.1.1.1564.18;1.1.1.1341.28;1.1.1.1511.15;1.1.1.1609.3;1.1.1.1750.7;1.1.1.1570.7;1.1.1.1561.21;1.1.1.1565.13;1.1.1.1247.32;1.1.1.1544.16;1.1.1.1211.19;1.1.1.1995.9;1.1.1.1541.15;1.1.1.1359.3;1.1.1.1560.10;1.1.1.1237.24;1.1.1.1566.34;1.1.1.1318.4;1.1.1.1503.16;1.1.1.1500.22;1.1.1.1550.8;1.1.1.1239.28;1.1.1.1333.5;1.1.1.1572.11;1.1.1.1354.3;1.1.1.1333.9;1.1.1.1339.32;1.1…	86	1.1.1.1578.37;1.1.1.1187.19;1.1.1.1564.18;1.1.1.1341.28;1.1.1.1511.15;1.1.1.1609.3;1.1.1.1750.7;1.1.1.1570.7;1.1.1.1561.21;1.1.1.1565.13;1.1.1.1247.32;1.1.1.1544.16;1.1.1.1211.19;1.1.1.1995.9;1.1.1.1541.15;1.1.1.1359.3;1.1.1.1560.10;1.1.1.1237.24;1.1.1.1566.34;1.1.1.1318.4;1.1.1.1503.16;1.1.1.1500.22;1.1.1.1550.8;1.1.1.1239.28;1.1.1.1333.5;1.1.1.1572.11;1.1.1.1354.3;1.1.1.1333.9;1.1.1.1339.32;1.1…	86	26a-1;26a-2;26a-3;hela-1;hela-2;hela-3
126	sp|Q8IWE2|NXP20_HUMAN	tr|A0A024R9V7|A0A024R9V7_HUMAN;tr|B4DL61|B4DL61_HUMAN;tr|B4E1Z8|B4E1Z8_HUMAN	--	0.0782	60741.2	LTTAMCNEVASLSK;TAHYGMLFDEYQGLSHLEALEILSNESESK	LTTAMCNEVASLSK;TAHYGMLFDEYQGLSHLEALEILSNESESK	2	2	1.1.1.1962.14;1.1.1.981.34	2	1.1.1.1962.14;1.1.1.981.34	2	26a-3
127	sp|Q01970|PLCB3_HUMAN	--	--	0.1037	138798	AGAQPGVHALQLEPPTVVETLR;DDLIASILSEVAPTPLDELR;GKPYLTLEQLMDFINQK;LVAGQQQVLQQLAEEEPK;SFDPFTEVIVDGIVANALR;SIFGDALLIEPLDKYPLAPGVPLPSPQDLMGR	AGAQPGVHALQLEPPTVVETLR;DDLIASILSEVAPTPLDELR;GKPYLTLEQLMDFINQK;LVAGQQQVLQQLAEEEPK;SFDPFTEVIVDGIVANALR;SIFGDALLIEPLDKYPLAPGVPLPSPQDLMGR	6	6	1.1.1.1253.35;1.1.1.1231.38;1.1.1.2071.3;1.1.1.1565.41;1.1.1.2086.2;1.1.1.1252.37;1.1.1.1247.39;1.1.1.2469.30;1.1.1.2450.23;1.1.1.2485.19;1.1.1.2482.25;1.1.1.1280.38;1.1.1.2471.17;1.1.1.2452.29;1.1.1.2504.18;1.1.1.2492.19	16	1.1.1.1253.35;1.1.1.1231.38;1.1.1.2071.3;1.1.1.1565.41;1.1.1.2086.2;1.1.1.1252.37;1.1.1.1247.39;1.1.1.2469.30;1.1.1.2450.23;1.1.1.2485.19;1.1.1.2482.25;1.1.1.1280.38;1.1.1.2471.17;1.1.1.2452.29;1.1.1.2504.18;1.1.1.2492.19	16	26a-1;26a-2;26a-3;hela-1;hela-2;hela-3
128	sp|P36776|LONM_HUMAN	tr|B3KU28|B3KU28_HUMAN;tr|B3KXS5|B3KXS5_HUMAN;tr|E5KMI6|E5KMI6_HUMAN;tr|K7EKE6|K7EKE6_HUMAN	tr|K7EJE8|K7EJE8_HUMAN;tr|Q2VPA0|Q2VPA0_HUMAN;tr|B4DPX0|B4DPX0_HUMAN	0.292	106488	DDSNESDVVESLDEIYHTGTFAQIHEMQDLGDKLR;DIIALNPLYR;EIFDIAFPDEQAEALAVER;ESVLQMMQAGQR;FSVGGMTDVAEIK;HPAELAMEPTPELPAEVLMVEVENVVHEDFQVTEEVK;HVMDVVDEELSK;IVSGEAESVEVTPENLQDFVGKPVFTVER;LAQPYVGVFLK;LSSDVLTLLIK;MEMINVSGYVAQEK;NYLDWLTSIPWGK;RDDSNESDVVESLDEIYHTGTFAQIHEMQDLGDKLR;TENPLILIDEVDK;TENPLILIDEVDKIGR;TKTENPLILIDEVDKIGR;VVDNPIYLSDMGAALTGAESHELQDVLEETNIPK;VVDNPIYLSDMGAALTGAESHELQDVLEETNIPKR;YSNENLDLAR	DDSNESDVVESLDEIYHTGTFAQIHEMQDLGDKLR;DIIALNPLYR;EIFDIAFPDEQAEALAVER;ESVLQMMQAGQR;FSVGGMTDVAEIK;HPAELAMEPTPELPAEVLMVEVENVVHEDFQVTEEVK;HVMDVVDEELSK;IVSGEAESVEVTPENLQDFVGKPVFTVER;LAQPYVGVFLK;LSSDVLTLLIK;MEMINVSGYVAQEK;NYLDWLTSIPWGK;RDDSNESDVVESLDEIYHTGTFAQIHEMQDLGDKLR;TENPLILIDEVDK;TENPLILIDEVDKIGR;TKTENPLILIDEVDKIGR;VVDNPIYLSDMGAALTGAESHELQDVLEETNIPK;VVDNPIYLSDMGAALTGAESHELQDVLEETNIPKR;YSNENLDLAR	19	19	1.1.1.1847.32;1.1.1.2396.34;1.1.1.1897.15;1.1.1.2289.8;1.1.1.1698.4;1.1.1.1717.33;1.1.1.1894.8;1.1.1.1513.10;1.1.1.1703.33;1.1.1.954.12;1.1.1.2022.26;1.1.1.1371.6;1.1.1.2323.8;1.1.1.1362.2;1.1.1.1759.3;1.1.1.1070.21;1.1.1.1125.22;1.1.1.2404.34;1.1.1.975.13;1.1.1.1479.9;1.1.1.2302.4;1.1.1.2311.9;1.1.1.1463.5;1.1.1.1709.35;1.1.1.2235.16;1.1.1.1863.28;1.1.1.1898.3;1.1.1.1606.13;1.1.1.2390.33;1.1.1.1…	76	1.1.1.1847.32;1.1.1.2396.34;1.1.1.1897.15;1.1.1.2289.8;1.1.1.1698.4;1.1.1.1717.33;1.1.1.1894.8;1.1.1.1513.10;1.1.1.1703.33;1.1.1.954.12;1.1.1.2022.26;1.1.1.1371.6;1.1.1.2323.8;1.1.1.1362.2;1.1.1.1759.3;1.1.1.1070.21;1.1.1.1125.22;1.1.1.2404.34;1.1.1.975.13;1.1.1.1479.9;1.1.1.2302.4;1.1.1.2311.9;1.1.1.1463.5;1.1.1.1709.35;1.1.1.2235.16;1.1.1.1863.28;1.1.1.1898.3;1.1.1.1606.13;1.1.1.2390.33;1.1.1.1…	76	26a-1;26a-2;26a-3;hela-1;hela-2;hela-3
129	sp|Q96EK5|KBP_HUMAN	--	--	0.1337	71813.3	ALLGPAPEDEDERPEAEDGPGAGDHALGLPAEVVEPEGPVAQR;AVQFGTGELCDAISAVEEK;IAMLEPLTVDLNPQYYLLVNR	ALLGPAPEDEDERPEAEDGPGAGDHALGLPAEVVEPEGPVAQR;AVQFGTGELCDAISAVEEK;IAMLEPLTVDLNPQYYLLVNR	3	3	1.1.1.1641.25;1.1.1.1652.24;1.1.1.2309.28;1.1.1.1649.29;1.1.1.1661.20;1.1.1.2330.16;1.1.1.2291.27;1.1.1.2281.27;1.1.1.1336.37;1.1.1.1657.25	10	1.1.1.1641.25;1.1.1.1652.24;1.1.1.2309.28;1.1.1.1649.29;1.1.1.1661.20;1.1.1.2330.16;1.1.1.2291.27;1.1.1.2281.27;1.1.1.1336.37;1.1.1.1657.25	10	26a-1;26a-2;26a-3;hela-1;hela-3
130	sp|P08238|HS90B_HUMAN	tr|A0A024RD80|A0A024RD80_HUMAN	tr|B4DGL0|B4DGL0_HUMAN	0.5345	83263.5	ALLFIPR;APFDLFENK;AVKDLVVLLFETALLSSGFSLEDPQTHSNR;CLELFSELAEDKENYK;CLELFSELAEDKENYKK;DITQEEYGEFYK;DLVVLLFETALLSSGFSLEDPQTHSNR;DNSTMGYMMAK;EGLELPEDEEEKKKMEESK;ELISNASDALDKIRYESLTDPSK;ELISNASDALDKIRYESLTDPSKLDSGK;ELISNASDALDKIRYESLTDPSKLDSGKELK;ELKIDIIPNPQER;FYEAFSK;GFEVVYMTEPIDEYCVQQLK;GFEVVYMTEPIDEYCVQQLKEFDGK;HLEINPDHPIVETL;HLEINPDHPIVETLR;HSQFIGYPITLYLEK;HSQFIGYPITLYLEKER;IDIIPNPQER;IMDSCDELIPEY…	ADLINNLGTIAK;ALLFIPR;APFDLFENK;AVKDLVVLLFETALLSSGFSLEDPQTHSNR;CLELFSELAEDKENYK;CLELFSELAEDKENYKK;DITQEEYGEFYK;DLVVLLFETALLSSGFSLEDPQTHSNR;DNSTMGYMMAK;EDQTEYLEER;EDQTEYLEERR;EGLELPEDEEEK;EGLELPEDEEEKKK;EGLELPEDEEEKKKMEESK;EKYIDQEELNK;ELISNASDALDK;ELISNASDALDKIR;ELISNASDALDKIRYESLTDPSK;ELISNASDALDKIRYESLTDPSKLDSGK;ELISNASDALDKIRYESLTDPSKLDSGKELK;ELKIDIIPNPQER;FYEAFSK;GFEVVYMTEPIDEYCVQQLK;GFEVVYMTEP…	68	48	1.1.1.1087.3;1.1.1.2191.20;1.1.1.1044.4;1.1.1.847.31;1.1.1.2585.6;1.1.1.1280.9;1.1.1.1738.35;1.1.1.1767.37;1.1.1.1649.36;1.1.1.1237.14;1.1.1.2235.27;1.1.1.2411.22;1.1.1.1132.15;1.1.1.1599.29;1.1.1.965.41;1.1.1.1714.36;1.1.1.896.19;1.1.1.2091.11;1.1.1.890.32;1.1.1.1134.14;1.1.1.1111.17;1.1.1.1110.16;1.1.1.2120.11;1.1.1.1024.21;1.1.1.1110.20;1.1.1.2099.15;1.1.1.2630.6;1.1.1.2497.6;1.1.1.1171.19;1.1…	704	1.1.1.1087.3;1.1.1.2191.20;1.1.1.1044.4;1.1.1.847.31;1.1.1.2585.6;1.1.1.1280.9;1.1.1.1065.6;1.1.1.1738.35;1.1.1.2575.3;1.1.1.1767.37;1.1.1.1649.36;1.1.1.1237.14;1.1.1.2235.27;1.1.1.2411.22;1.1.1.1132.15;1.1.1.1599.29;1.1.1.1093.7;1.1.1.1053.13;1.1.1.1091.12;1.1.1.931.23;1.1.1.965.41;1.1.1.1029.22;1.1.1.1714.36;1.1.1.991.6;1.1.1.992.31;1.1.1.896.19;1.1.1.2091.11;1.1.1.890.32;1.1.1.1134.14;1.1.1.11…	1053	26a-1;26a-2;26a-3;hela-1;hela-2;hela-3
131	sp|P22102|PUR2_HUMAN	tr|Q59HH3|Q59HH3_HUMAN	tr|Q3B7A7|Q3B7A7_HUMAN	0.4376	107766	AAGFKDPLLASGTDGVGTK;AFAHITGGGLLENIPR;AFTKPEEACSFILSADFPALVVK;AIAFLQQPR;DIQQHKEEAWVIGSVVAR;ENLISALEEAK;ENLISALEEAKK;ESGVDIAAGNMLVK;FGDPECQVILPLLK;GSNAHEQALETGVTVTGCTVHFVAEDVDAGQIILQEAVPVK;GSNAHEQALETGVTVTGCTVHFVAEDVDAGQIILQEAVPVKR;GVEITGFPEAQALGLEVFHAGTALK;IAQLCNKHDTIGQDLVAMCVNDILAQGAEPLFFLDYFSCGK;ISNTAISISDHTALAQFCK;ITEGDVVVGIASSGLHSNGFSLVR;IYSHSLLPVL;KIEFVVVGPEAPLAAGIVGNL;KIEFVVVGPEAPLAAGIVGNLR;…	AAGFKDPLLASGTDGVGTK;AFAHITGGGLLENIPR;AFTKPEEACSFILSADFPALVVK;AIAFLQQPR;DIQQHKEEAWVIGSVVAR;ENLISALEEAK;ENLISALEEAKK;ESGVDIAAGNMLVK;FGDPECQVILPLLK;GSNAHEQALETGVTVTGCTVHFVAEDVDAGQIILQEAVPVK;GSNAHEQALETGVTVTGCTVHFVAEDVDAGQIILQEAVPVKR;GVEITGFPEAQALGLEVFHAGTALK;IAQLCNKHDTIGQDLVAMCVNDILAQGAEPLFFLDYFSCGK;ISNTAISISDHTALAQFCK;ITEGDVVVGIASSGLHSNGFSLVR;IYSHSLLPVL;KIEFVVVGPEAPLAAGIVGNL;KIEFVVVGPEAPLAAGIVGNLR;…	29	29	1.1.1.1176.4;1.1.1.1891.15;1.1.1.2086.3;1.1.1.1287.5;1.1.1.2131.14;1.1.1.868.35;1.1.1.2222.15;1.1.1.2119.11;1.1.1.1755.13;1.1.1.2147.10;1.1.1.1852.10;1.1.1.918.10;1.1.1.1383.20;1.1.1.2111.2;1.1.1.1375.5;1.1.1.955.10;1.1.1.892.7;1.1.1.2113.2;1.1.1.2095.2;1.1.1.1136.12;1.1.1.1875.9;1.1.1.1171.8;1.1.1.2111.19;1.1.1.1671.22;1.1.1.2083.3;1.1.1.1253.2;1.1.1.1814.6;1.1.1.1708.10;1.1.1.1370.17;1.1.1.1892…	140	1.1.1.1176.4;1.1.1.1891.15;1.1.1.2086.3;1.1.1.1287.5;1.1.1.2131.14;1.1.1.868.35;1.1.1.2222.15;1.1.1.2119.11;1.1.1.1755.13;1.1.1.2147.10;1.1.1.1852.10;1.1.1.918.10;1.1.1.1383.20;1.1.1.2111.2;1.1.1.1375.5;1.1.1.955.10;1.1.1.892.7;1.1.1.2113.2;1.1.1.2095.2;1.1.1.1136.12;1.1.1.1875.9;1.1.1.1171.8;1.1.1.2111.19;1.1.1.1671.22;1.1.1.2083.3;1.1.1.1253.2;1.1.1.1814.6;1.1.1.1708.10;1.1.1.1370.17;1.1.1.1892…	140	26a-1;26a-2;26a-3;hela-1;hela-2;hela-3
132	sp|Q16836|HCDH_HUMAN	tr|A0A0A0MSE2|A0A0A0MSE2_HUMAN;tr|A0A140VK76|A0A140VK76_HUMAN;tr|B2RB06|B2RB06_HUMAN	tr|B3KTT6|B3KTT6_HUMAN;tr|E9PF18|E9PF18_HUMAN	0.4554	34293.3	ALGKHPVSCKDTPGFIVNR;FAGLHFFNPVPVMK;HVTVIGGGLMGAGIAQVAAATGHTVVLVDQTEDILAK;LGAGYPMGPFELLDYVGLDTTK;LLVPYLMEAIR;TFESLVDFSK;TLSTIATSTDAASVVHSTDLVVEAIVENLK	ALGKHPVSCKDTPGFIVNR;FAGLHFFNPVPVMK;HVTVIGGGLMGAGIAQVAAATGHTVVLVDQTEDILAK;LGAGYPMGPFELLDYVGLDTTK;LLVPYLMEAIR;TFESLVDFSK;TLSTIATSTDAASVVHSTDLVVEAIVENLK	7	7	1.1.1.1869.3;1.1.1.2480.19;1.1.1.1881.3;1.1.1.1843.3;1.1.1.1193.3;1.1.1.1225.6;1.1.1.1831.4;1.1.1.1853.4;1.1.1.2426.14;1.1.1.1854.4;1.1.1.2457.32;1.1.1.1218.10;1.1.1.2453.8;1.1.1.2478.16;1.1.1.2429.5;1.1.1.1479.2;1.1.1.1853.2;1.1.1.1847.5;1.1.1.2472.11;1.1.1.2514.23;1.1.1.2483.17;1.1.1.2473.32;1.1.1.1196.5;1.1.1.1842.5;1.1.1.1513.2;1.1.1.880.16;1.1.1.2498.19;1.1.1.1834.3;1.1.1.2498.18;1.1.1.2468.…	38	1.1.1.1869.3;1.1.1.2480.19;1.1.1.1881.3;1.1.1.1843.3;1.1.1.1193.3;1.1.1.1225.6;1.1.1.1831.4;1.1.1.1853.4;1.1.1.2426.14;1.1.1.1854.4;1.1.1.2457.32;1.1.1.1218.10;1.1.1.2453.8;1.1.1.2478.16;1.1.1.2429.5;1.1.1.1479.2;1.1.1.1853.2;1.1.1.1847.5;1.1.1.2472.11;1.1.1.2514.23;1.1.1.2483.17;1.1.1.2473.32;1.1.1.1196.5;1.1.1.1842.5;1.1.1.1513.2;1.1.1.880.16;1.1.1.2498.19;1.1.1.1834.3;1.1.1.2498.18;1.1.1.2468.…	38	26a-1;26a-2;26a-3;hela-1;hela-2;hela-3
133	sp|Q96D46|NMD3_HUMAN	tr|B3KT11|B3KT11_HUMAN;tr|C9IY70|C9IY70_HUMAN;tr|C9IZW9|C9IZW9_HUMAN;tr|C9J0B9|C9J0B9_HUMAN;tr|C9JA08|C9JA08_HUMAN;tr|C9K0C2|C9K0C2_HUMAN	--	0.0318	57602.7	YFQPPGTWIQCALESR	YFQPPGTWIQCALESR	1	1	1.1.1.1810.26	1	1.1.1.1810.26	1	26a-2
134	sp|P63165|SUMO1_HUMAN	tr|A0A024R3Z2|A0A024R3Z2_HUMAN;tr|B8ZZJ0|B8ZZJ0_HUMAN;tr|B8ZZN6|B8ZZN6_HUMAN;tr|B9A032|B9A032_HUMAN;tr|G2XKQ0|G2XKQ0_HUMAN	--	0.1188	11557	VIGQDSSEIHFK	VIGQDSSEIHFK	1	1	1.1.1.857.34	1	1.1.1.857.34	1	hela-1
135	sp|P39023|RL3_HUMAN	tr|Q96QL0|Q96QL0_HUMAN	tr|Q8TBW1|Q8TBW1_HUMAN;tr|B3KS36|B3KS36_HUMAN	0.33	46108.7	AHLMEIQVNGGTVAEK;AHLMEIQVNGGTVAEKLDWAR;ERLEQQVPVNQVFGQDEMIDVIGVTK;HGSLGFLP;KAHLMEIQVNGGTVAEK;KVACIGAWHPAR;QLEKDFSSMK;SFPKDDPSKPVHLTAFLGYK;SINPLGGFVHYGEVTNDFVMLK;TVFAEHISDECK;TVFAEHISDECKR	AHLMEIQVNGGTVAEK;AHLMEIQVNGGTVAEKLDWAR;ERLEQQVPVNQVFGQDEMIDVIGVTK;HGSLGFLP;KAHLMEIQVNGGTVAEK;KVACIGAWHPAR;QLEKDFSSMK;SFPKDDPSKPVHLTAFLGYK;SINPLGGFVHYGEVTNDFVMLK;TVFAEHISDECK;TVFAEHISDECKR	11	11	1.1.1.1658.15;1.1.1.1690.31;1.1.1.1027.11;1.1.1.1647.22;1.1.1.1881.25;1.1.1.852.8;1.1.1.996.12;1.1.1.1676.28;1.1.1.1938.8;1.1.1.1658.18;1.1.1.852.16;1.1.1.1012.14;1.1.1.1330.7;1.1.1.1899.10;1.1.1.995.3;1.1.1.1646.23;1.1.1.1885.8;1.1.1.1664.13;1.1.1.1673.26;1.1.1.1649.27;1.1.1.1014.7;1.1.1.844.16;1.1.1.880.16;1.1.1.1024.12;1.1.1.1646.29;1.1.1.1886.13;1.1.1.1654.30;1.1.1.990.15;1.1.1.1895.7;1.1.1.1…	68	1.1.1.1658.15;1.1.1.1690.31;1.1.1.1027.11;1.1.1.1647.22;1.1.1.1881.25;1.1.1.852.8;1.1.1.996.12;1.1.1.1676.28;1.1.1.1938.8;1.1.1.1658.18;1.1.1.852.16;1.1.1.1012.14;1.1.1.1330.7;1.1.1.1899.10;1.1.1.995.3;1.1.1.1646.23;1.1.1.1885.8;1.1.1.1664.13;1.1.1.1673.26;1.1.1.1649.27;1.1.1.1014.7;1.1.1.844.16;1.1.1.880.16;1.1.1.1024.12;1.1.1.1646.29;1.1.1.1886.13;1.1.1.1654.30;1.1.1.990.15;1.1.1.1895.7;1.1.1.1…	68	26a-1;26a-2;26a-3;hela-1;hela-2;hela-3
136	sp|Q5SY16|NOL9_HUMAN	--	--	0.0271	79321.9	YMPDLTPQYVDDMDGLYTK	YMPDLTPQYVDDMDGLYTK	1	1	1.1.1.1599.25	1	1.1.1.1599.25	1	hela-1
137	sp|Q13617|CUL2_HUMAN	tr|A0A0A0MTN0|A0A0A0MTN0_HUMAN;tr|A0A140VKB1|A0A140VKB1_HUMAN	--	0.0174	86982.4	HNALIQEVISQSR	HNALIQEVISQSR	1	1	1.1.1.936.32	1	1.1.1.936.32	1	hela-3
138	sp|O00422|SAP18_HUMAN	tr|H7BZW6|H7BZW6_HUMAN;tr|X6RAL5|X6RAL5_HUMAN	--	0.1046	17561	FQIGDYLDIAITPPNR	FQIGDYLDIAITPPNR	1	1	1.1.1.1914.11;1.1.1.1938.10;1.1.1.1901.8;1.1.1.1922.17;1.1.1.1951.16;1.1.1.1927.23;1.1.1.1908.9	7	1.1.1.1914.11;1.1.1.1938.10;1.1.1.1901.8;1.1.1.1922.17;1.1.1.1951.16;1.1.1.1927.23;1.1.1.1908.9	7	26a-2;26a-3;hela-2;hela-3
139	sp|Q13111|CAF1A_HUMAN	tr|D6W625|D6W625_HUMAN;tr|K7EPA1|K7EPA1_HUMAN	--	0.0272	106925	TAFHPDLCSQLDQLLQQQSGEFSFLK	TAFHPDLCSQLDQLLQQQSGEFSFLK	1	1	1.1.1.2225.24;1.1.1.2254.19	2	1.1.1.2225.24;1.1.1.2254.19	2	hela-1;hela-2
140	sp|O00267|SPT5H_HUMAN	tr|B4DZJ7|B4DZJ7_HUMAN;tr|B4E0Q4|B4E0Q4_HUMAN	tr|B4DJK4|B4DJK4_HUMAN	0.08	120999	DVTNFTVGGFAPMSPR;EATGVLLSIDGEDGIVR;GIYKDDIAQVDYVEPSQNTISLK;HEDLKDMLEFPAQELR;KFIAYQFTDTPLQIK	DVTNFTVGGFAPMSPR;EATGVLLSIDGEDGIVR;GIYKDDIAQVDYVEPSQNTISLK;HEDLKDMLEFPAQELR;KFIAYQFTDTPLQIK	5	5	1.1.1.1257.8;1.1.1.1403.23;1.1.1.1416.21;1.1.1.1173.28;1.1.1.1385.26;1.1.1.1163.27;1.1.1.1376.10	7	1.1.1.1257.8;1.1.1.1403.23;1.1.1.1416.21;1.1.1.1173.28;1.1.1.1385.26;1.1.1.1163.27;1.1.1.1376.10	7	26a-3;hela-1;hela-2;hela-3
141	sp|P82979|SARNP_HUMAN	tr|F8VZQ9|F8VZQ9_HUMAN;tr|H0YHG0|H0YHG0_HUMAN;tr|Q567R9|Q567R9_HUMAN	tr|A4D286|A4D286_HUMAN	0.1857	23670.6	FGISSVPTK;FGLNVSSISR;FNVPVSLESK;ITSEIPQTER	FGISSVPTK;FGLNVSSISR;FNVPVSLESK;ITSEIPQTER	4	4	1.1.1.963.10;1.1.1.1027.10;1.1.1.979.8;1.1.1.986.11;1.1.1.858.19;1.1.1.985.8;1.1.1.1005.4;1.1.1.957.8;1.1.1.907.12;1.1.1.1014.12;1.1.1.989.12;1.1.1.971.9;1.1.1.979.9	13	1.1.1.963.10;1.1.1.1027.10;1.1.1.979.8;1.1.1.986.11;1.1.1.858.19;1.1.1.985.8;1.1.1.1005.4;1.1.1.957.8;1.1.1.907.12;1.1.1.1014.12;1.1.1.989.12;1.1.1.971.9;1.1.1.979.9	13	26a-1;26a-2;26a-3;hela-1;hela-2;hela-3
142	sp|O00161|SNP23_HUMAN	tr|A0A024R9R8|A0A024R9R8_HUMAN;tr|A8K287|A8K287_HUMAN;tr|H3BP15|H3BP15_HUMAN;tr|H3BQY9|H3BQY9_HUMAN;tr|H3BV99|H3BV99_HUMAN	--	0.1185	23353.8	ITNDAREDEMEENLTQVGSILGNLK	ITNDAREDEMEENLTQVGSILGNLK	1	1	1.1.1.1901.12;1.1.1.1872.26	2	1.1.1.1901.12;1.1.1.1872.26	2	26a-2;hela-3
143	sp|Q6IQ26|DEN5A_HUMAN	sp|Q6ZUT9|DEN5B_HUMAN;tr|B4DFB6|B4DFB6_HUMAN;tr|B4DYK4|B4DYK4_HUMAN;tr|D3DUW2|D3DUW2_HUMAN;tr|G3V1S3|G3V1S3_HUMAN;tr|H0YDV6|H0YDV6_HUMAN	--	0.0132	147094	ASFLSDQPEPYLPFLSR	ASFLSDQPEPYLPFLSR	1	1	1.1.1.1896.15	1	1.1.1.1896.15	1	hela-3
144	sp|P48506|GSH1_HUMAN	tr|B4E2I4|B4E2I4_HUMAN;tr|Q14TF0|Q14TF0_HUMAN	tr|A0A0C4DGB2|A0A0C4DGB2_HUMAN;tr|D6R959|D6R959_HUMAN;tr|D6REX4|D6REX4_HUMAN;tr|E1CEI4|E1CEI4_HUMAN;tr|H0Y9I7|H0Y9I7_HUMAN	0.1272	72765.1	CNQIANELCECPELLGSAFR;EATSILEENQALCTITSFPR;TNPNHPTLWRPEYGSYMIEGTPGQPYGGTMSEFNTVEANMR	CNQIANELCECPELLGSAFR;EATSILEENQALCTITSFPR;TNPNHPTLWRPEYGSYMIEGTPGQPYGGTMSEFNTVEANMR	3	3	1.1.1.1616.27;1.1.1.1621.38;1.1.1.1612.31;1.1.1.1729.28;1.1.1.1617.39;1.1.1.1655.32	6	1.1.1.1616.27;1.1.1.1621.38;1.1.1.1612.31;1.1.1.1729.28;1.1.1.1617.39;1.1.1.1655.32	6	26a-1;26a-2;26a-3
145	sp|P31327|CPSM_HUMAN	tr|A0A024R454|A0A024R454_HUMAN	--	0.5473	164938	AADTIGYPVMIR;AEQPDGLILGMGGQTALNCGVELFKR;AFAISGPFNVQFLVK;AFAMTNQILVEK;AIDDNMSLDEIEK;AIDDNMSLDEIEKLTYIDK;APMFSWPR;AQTAHIVLEDGTK;ATGYPLAFIAAK;ATTITSVLPKPALVAS;ATTITSVLPKPALVASR;AVNTLNEALEFAK;CEMASTGEVACFGEGIHTAFLK;CLGLTEAQTR;DGSIDLVINLPNNNTK;DILNMEK;DYNHWLATK;EPLFGISTGNLITGLAAGAK;FLGVAEQLHNEGFK;FVHDNYVIR;GAEVHLVPWNHDFTK;GILIGIQQSFRP;GLNSESMTEETLKR;GNDVLVIECNLR;GYSFGHPSSVAGEVVFNTGLGGYPEAITDPAYK;HLGIV…	AADTIGYPVMIR;AEQPDGLILGMGGQTALNCGVELFKR;AFAISGPFNVQFLVK;AFAMTNQILVEK;AIDDNMSLDEIEK;AIDDNMSLDEIEKLTYIDK;APMFSWPR;AQTAHIVLEDGTK;ATGYPLAFIAAK;ATTITSVLPKPALVAS;ATTITSVLPKPALVASR;AVNTLNEALEFAK;CEMASTGEVACFGEGIHTAFLK;CLGLTEAQTR;DGSIDLVINLPNNNTK;DILNMEK;DYNHWLATK;EPLFGISTGNLITGLAAGAK;FLGVAEQLHNEGFK;FVHDNYVIR;GAEVHLVPWNHDFTK;GILIGIQQSFRP;GLNSESMTEETLKR;GNDVLVIECNLR;GYSFGHPSSVAGEVVFNTGLGGYPEAITDPAYK;HLGIV…	64	64	1.1.1.2067.3;1.1.1.1229.13;1.1.1.945.19;1.1.1.1026.12;1.1.1.1046.30;1.1.1.1018.28;1.1.1.1671.21;1.1.1.1690.19;1.1.1.1148.33;1.1.1.1736.36;1.1.1.1057.34;1.1.1.992.26;1.1.1.1794.31;1.1.1.1067.18;1.1.1.1129.18;1.1.1.1686.3;1.1.1.1378.11;1.1.1.1225.13;1.1.1.1558.4;1.1.1.1181.6;1.1.1.1218.9;1.1.1.1700.19;1.1.1.1390.9;1.1.1.1568.2;1.1.1.1404.11;1.1.1.927.15;1.1.1.2083.2;1.1.1.1057.15;1.1.1.1220.15;1.1.…	437	1.1.1.2067.3;1.1.1.1229.13;1.1.1.945.19;1.1.1.1026.12;1.1.1.1046.30;1.1.1.1018.28;1.1.1.1671.21;1.1.1.1690.19;1.1.1.1148.33;1.1.1.1736.36;1.1.1.1057.34;1.1.1.992.26;1.1.1.1794.31;1.1.1.1067.18;1.1.1.1129.18;1.1.1.1686.3;1.1.1.1378.11;1.1.1.1225.13;1.1.1.1558.4;1.1.1.1181.6;1.1.1.1218.9;1.1.1.1700.19;1.1.1.1390.9;1.1.1.1568.2;1.1.1.1404.11;1.1.1.927.15;1.1.1.2083.2;1.1.1.1057.15;1.1.1.1220.15;1.1.…	437	26a-1;26a-2;26a-3;hela-1;hela-2;hela-3
146	sp|Q92466|DDB2_HUMAN	--	tr|A0A087X0X5|A0A087X0X5_HUMAN;tr|A0A087WW71|A0A087WW71_HUMAN	0.267	47863.5	ASWPSVQQGLQQSFLHTLDSYR;FNPLNTNQFYASSMEGTTR;HPVNAACFSPDGAR;MVVTGDNVGNVILLNMDGK;RCDSDCLWVGLAGPQILPPCR;TIDVFDGNSGK;YNLIVVGR	ASWPSVQQGLQQSFLHTLDSYR;FNPLNTNQFYASSMEGTTR;HPVNAACFSPDGAR;MVVTGDNVGNVILLNMDGK;RCDSDCLWVGLAGPQILPPCR;TIDVFDGNSGK;YNLIVVGR	7	7	1.1.1.1909.11;1.1.1.959.5;1.1.1.1890.8;1.1.1.1501.14;1.1.1.1944.8;1.1.1.978.2;1.1.1.1265.39;1.1.1.839.29;1.1.1.1922.14;1.1.1.1262.41;1.1.1.1264.31;1.1.1.1922.15;1.1.1.1923.17;1.1.1.1902.11;1.1.1.1910.8;1.1.1.1290.23;1.1.1.1924.10;1.1.1.1622.29;1.1.1.882.24	19	1.1.1.1909.11;1.1.1.959.5;1.1.1.1890.8;1.1.1.1501.14;1.1.1.1944.8;1.1.1.978.2;1.1.1.1265.39;1.1.1.839.29;1.1.1.1922.14;1.1.1.1262.41;1.1.1.1264.31;1.1.1.1922.15;1.1.1.1923.17;1.1.1.1902.11;1.1.1.1910.8;1.1.1.1290.23;1.1.1.1924.10;1.1.1.1622.29;1.1.1.882.24	19	26a-1;26a-2;26a-3;hela-1;hela-2;hela-3
147	tr|Q8TE01|Q8TE01_HUMAN	--	--	0.2536	38192.3	KINIEGQELVENEGR;LLYSTDLLNINK;NLNLELNPNQSVK;QDLGGTCVNEGCIPTK;VHFNFFEIQAR;VNEEDYTFDKLVLSSGSSSR	KINIEGQELVENEGR;LLYSTDLLNINK;NLNLELNPNQSVK;QDLGGTCVNEGCIPTK;VHFNFFEIQAR;VNEEDYTFDKLVLSSGSSSR	6	6	1.1.1.870.22;1.1.1.1156.8;1.1.1.920.25;1.1.1.919.31;1.1.1.866.33;1.1.1.892.37;1.1.1.1131.28;1.1.1.888.38;1.1.1.1201.14;1.1.1.1332.9	10	1.1.1.870.22;1.1.1.1156.8;1.1.1.920.25;1.1.1.919.31;1.1.1.866.33;1.1.1.892.37;1.1.1.1131.28;1.1.1.888.38;1.1.1.1201.14;1.1.1.1332.9	10	hela-1;hela-2;hela-3
148	sp|Q6IBS0|TWF2_HUMAN	--	--	0.4642	39547.7	AVLPLLDAQQPCYLLYR;EFGGGHIKDELFGTVKDDLSFAGYQK;ETIELVHTEPTDVAQLPSR;HLSSCAAPAPLTSAER;HQTLQGLAFPLQPEAQR;HTHEGDPLESVVFIYSMPGYK;KIEIGDGAELTAEFLYDEVHPK;LDLERETIELVHTEPTDVAQLPSR;VVIEDEQLVLGASQEPVGR	AVLPLLDAQQPCYLLYR;EFGGGHIKDELFGTVKDDLSFAGYQK;ETIELVHTEPTDVAQLPSR;HLSSCAAPAPLTSAER;HQTLQGLAFPLQPEAQR;HTHEGDPLESVVFIYSMPGYK;KIEIGDGAELTAEFLYDEVHPK;LDLERETIELVHTEPTDVAQLPSR;VVIEDEQLVLGASQEPVGR	9	9	1.1.1.1870.25;1.1.1.1588.24;1.1.1.1872.28;1.1.1.1234.30;1.1.1.1086.16;1.1.1.1777.12;1.1.1.883.31;1.1.1.1228.36;1.1.1.1562.30;1.1.1.1869.32;1.1.1.1087.12;1.1.1.1542.9;1.1.1.1549.3;1.1.1.1765.20;1.1.1.1770.13;1.1.1.1222.31;1.1.1.1219.27;1.1.1.1232.37;1.1.1.1766.18;1.1.1.1243.32;1.1.1.1865.29;1.1.1.1528.8;1.1.1.1806.7;1.1.1.1210.37;1.1.1.1871.22;1.1.1.1070.12;1.1.1.1524.12;1.1.1.1522.9;1.1.1.1245.32…	50	1.1.1.1870.25;1.1.1.1588.24;1.1.1.1872.28;1.1.1.1234.30;1.1.1.1086.16;1.1.1.1777.12;1.1.1.883.31;1.1.1.1228.36;1.1.1.1562.30;1.1.1.1869.32;1.1.1.1087.12;1.1.1.1542.9;1.1.1.1549.3;1.1.1.1765.20;1.1.1.1770.13;1.1.1.1222.31;1.1.1.1219.27;1.1.1.1232.37;1.1.1.1766.18;1.1.1.1243.32;1.1.1.1865.29;1.1.1.1528.8;1.1.1.1806.7;1.1.1.1210.37;1.1.1.1871.22;1.1.1.1070.12;1.1.1.1524.12;1.1.1.1522.9;1.1.1.1245.32…	50	26a-1;26a-2;26a-3;hela-1;hela-2;hela-3
149	sp|Q13867|BLMH_HUMAN	--	tr|K7ES02|K7ES02_HUMAN;tr|B4DXF3|B4DXF3_HUMAN;tr|J3KSD8|J3KSD8_HUMAN;tr|K7ESE8|K7ESE8_HUMAN;tr|J3KS79|J3KS79_HUMAN;tr|K7ENH5|K7ENH5_HUMAN	0.2088	52561.9	AQHVFQHAVPQEGKPITNQK;IGPITPLEFYR;LGLSDMNLYDHELVFGVSLK;LNSDPQFVLAQNVGTTHDLLDICLKR;VVCICLGNPPETFTWEYR	AQHVFQHAVPQEGKPITNQK;IGPITPLEFYR;LGLSDMNLYDHELVFGVSLK;LNSDPQFVLAQNVGTTHDLLDICLKR;VVCICLGNPPETFTWEYR	5	5	1.1.1.1880.2;1.1.1.1400.7;1.1.1.1378.10;1.1.1.864.26;1.1.1.1709.26;1.1.1.1576.11;1.1.1.1381.11;1.1.1.1390.9	8	1.1.1.1880.2;1.1.1.1400.7;1.1.1.1378.10;1.1.1.864.26;1.1.1.1709.26;1.1.1.1576.11;1.1.1.1381.11;1.1.1.1390.9	8	26a-1;26a-3;hela-1;hela-2;hela-3
150	tr|A0A024QZE9|A0A024QZE9_HUMAN	--	sp|Q9NWS0|PIHD1_HUMAN;tr|M0QYA2|M0QYA2_HUMAN;tr|M0R2P8|M0R2P8_HUMAN;tr|M0R3A4|M0R3A4_HUMAN	0.1448	32430.7	AESGPEKPHLNLWLEAPDLLLAEIDLPK;IQELGDLYTPAPGR	AESGPEKPHLNLWLEAPDLLLAEIDLPK;IQELGDLYTPAPGR	2	2	1.1.1.2390.4;1.1.1.1016.28;1.1.1.1036.25;1.1.1.1010.23;1.1.1.981.31	5	1.1.1.2390.4;1.1.1.1016.28;1.1.1.1036.25;1.1.1.1010.23;1.1.1.981.31	5	26a-2;26a-3;hela-1;hela-2
151	sp|O60264|SMCA5_HUMAN	tr|B4DZC0|B4DZC0_HUMAN;tr|B7ZAX9|B7ZAX9_HUMAN	--	0.0951	121904	ESEITDEDIDGILER;EVEGKTPEEVIEYSAVFWER;FDWFLK;FITDNTVEER;QNLLSVGDYR;QTELFAHFIQPAAQK;TLQTISLLGYMK;TPEEVIEYSAVFWER;VLDILEDYCMWR	ESEITDEDIDGILER;EVEGKTPEEVIEYSAVFWER;FDWFLK;FITDNTVEER;LFELLEK;LLNILMQLR;QNLLSVGDYR;QTELFAHFIQPAAQK;TLQTISLLGYMK;TPEEVIEYSAVFWER;VLDILEDYCMWR	11	9	1.1.1.944.8;1.1.1.1492.8;1.1.1.1876.16;1.1.1.1849.12;1.1.1.1303.23;1.1.1.1498.9;1.1.1.1273.29;1.1.1.1487.7;1.1.1.1300.28;1.1.1.1485.7;1.1.1.1276.29;1.1.1.1298.27;1.1.1.1344.2;1.1.1.1310.17;1.1.1.1860.5;1.1.1.1528.8;1.1.1.879.17;1.1.1.1859.15;1.1.1.1324.27;1.1.1.1826.13;1.1.1.1608.21;1.1.1.985.14;1.1.1.1864.10;1.1.1.952.17;1.1.1.1298.28	25	1.1.1.944.8;1.1.1.1492.8;1.1.1.1876.16;1.1.1.1849.12;1.1.1.1303.23;1.1.1.1498.9;1.1.1.1127.2;1.1.1.1273.29;1.1.1.1487.7;1.1.1.1300.28;1.1.1.1130.2;1.1.1.1485.7;1.1.1.1276.29;1.1.1.1298.27;1.1.1.1344.2;1.1.1.1112.2;1.1.1.1580.2;1.1.1.1310.17;1.1.1.1860.5;1.1.1.1528.8;1.1.1.879.17;1.1.1.1574.2;1.1.1.1859.15;1.1.1.1324.27;1.1.1.1826.13;1.1.1.1608.21;1.1.1.1111.3;1.1.1.1575.2;1.1.1.985.14;1.1.1.1864.…	32	26a-1;26a-2;26a-3;hela-1;hela-2;hela-3
152	sp|Q9BW27|NUP85_HUMAN	tr|J3QL54|J3QL54_HUMAN	tr|B3KW81|B3KW81_HUMAN;tr|F5H0W7|F5H0W7_HUMAN;tr|J3KT10|J3KT10_HUMAN;tr|J3QLH0|J3QLH0_HUMAN	0.1311	75018.5	EADASPASAGICR;FADAASLLLSLMTSR;GCFSDLDLIDNLGPAMMLSDR;LTFLGKYREFHRMYGEKRFADAASLLLSLMTSR;TMPILSPGNTQTLTELELK	EADASPASAGICR;FADAASLLLSLMTSR;GCFSDLDLIDNLGPAMMLSDR;LTFLGKYREFHRMYGEKRFADAASLLLSLMTSR;TMPILSPGNTQTLTELELK	5	5	1.1.1.2463.3;1.1.1.2271.30;1.1.1.2279.32;1.1.1.830.21;1.1.1.2289.27;1.1.1.2441.7;1.1.1.1643.21;1.1.1.2496.4;1.1.1.2309.22;1.1.1.2482.6;1.1.1.1667.31;1.1.1.2297.21;1.1.1.2285.38;1.1.1.2293.24;1.1.1.2478.3;1.1.1.2257.11	16	1.1.1.2463.3;1.1.1.2271.30;1.1.1.2279.32;1.1.1.830.21;1.1.1.2289.27;1.1.1.2441.7;1.1.1.1643.21;1.1.1.2496.4;1.1.1.2309.22;1.1.1.2482.6;1.1.1.1667.31;1.1.1.2297.21;1.1.1.2285.38;1.1.1.2293.24;1.1.1.2478.3;1.1.1.2257.11	16	26a-1;26a-2;26a-3;hela-1;hela-2;hela-3
153	sp|P62158|CALM_HUMAN	tr|B2RDW0|B2RDW0_HUMAN;tr|B4DJ51|B4DJ51_HUMAN;tr|E7ETZ0|E7ETZ0_HUMAN;tr|H0Y7A7|H0Y7A7_HUMAN	tr|A8K1M2|A8K1M2_HUMAN	0.6376	16837.5	ADQLTEEQIAEFK;ADQLTEEQIAEFKEAFSLFDKDGDGTITTK;ADQLTEEQIAEFKEAFSLFDKDGDGTITTKELGTVMR;EADIDGDGQVNYEEFVQMMTAK;EAFSLFDKDGDGTITTK;HVMTNLGEKLTDEEVDEMIREADIDGDGQVNYEEFVQMMTAK;VFDKDGNGYISAAELR	ADQLTEEQIAEFK;ADQLTEEQIAEFKEAFSLFDKDGDGTITTK;ADQLTEEQIAEFKEAFSLFDKDGDGTITTKELGTVMR;EADIDGDGQVNYEEFVQMMTAK;EAFSLFDKDGDGTITTK;HVMTNLGEKLTDEEVDEMIREADIDGDGQVNYEEFVQMMTAK;VFDKDGNGYISAAELR	7	7	1.1.1.2347.29;1.1.1.2514.27;1.1.1.2355.28;1.1.1.2310.32;1.1.1.2611.28;1.1.1.2445.31;1.1.1.1082.12;1.1.1.2667.10;1.1.1.2348.28;1.1.1.2190.19;1.1.1.1037.13;1.1.1.2191.20;1.1.1.2334.33;1.1.1.2351.31;1.1.1.2318.25;1.1.1.2373.19;1.1.1.2372.23;1.1.1.2287.14;1.1.1.2343.23;1.1.1.2381.29;1.1.1.2494.33;1.1.1.1402.22;1.1.1.2714.6;1.1.1.1918.22;1.1.1.2349.24;1.1.1.2184.31;1.1.1.2306.36;1.1.1.2219.29;1.1.1.23…	116	1.1.1.2347.29;1.1.1.2514.27;1.1.1.2355.28;1.1.1.2310.32;1.1.1.2611.28;1.1.1.2445.31;1.1.1.1082.12;1.1.1.2667.10;1.1.1.2348.28;1.1.1.2190.19;1.1.1.1037.13;1.1.1.2191.20;1.1.1.2334.33;1.1.1.2351.31;1.1.1.2318.25;1.1.1.2373.19;1.1.1.2372.23;1.1.1.2287.14;1.1.1.2343.23;1.1.1.2381.29;1.1.1.2494.33;1.1.1.1402.22;1.1.1.2714.6;1.1.1.1918.22;1.1.1.2349.24;1.1.1.2184.31;1.1.1.2306.36;1.1.1.2219.29;1.1.1.23…	116	26a-1;26a-2;26a-3;hela-1;hela-2;hela-3
154	sp|Q08257|QOR_HUMAN	tr|A6NP24|A6NP24_HUMAN;tr|C9JH92|C9JH92_HUMAN	--	0.152	35206.4	AGESVLVHGASGGVGLAACQIAR;KPLLPYTPGSDVAGVIEAVGDNASAFK	AGESVLVHGASGGVGLAACQIAR;KPLLPYTPGSDVAGVIEAVGDNASAFK	2	2	1.1.1.1979.13;1.1.1.1967.9;1.1.1.1001.24;1.1.1.1971.19;1.1.1.1985.9;1.1.1.1957.10;1.1.1.2003.9;1.1.1.2016.12;1.1.1.1972.8;1.1.1.2000.10;1.1.1.1987.10	11	1.1.1.1979.13;1.1.1.1967.9;1.1.1.1001.24;1.1.1.1971.19;1.1.1.1985.9;1.1.1.1957.10;1.1.1.2003.9;1.1.1.2016.12;1.1.1.1972.8;1.1.1.2000.10;1.1.1.1987.10	11	26a-1;26a-2;26a-3;hela-1;hela-2;hela-3
155	sp|O60885|BRD4_HUMAN	tr|A0A024R7H8|A0A024R7H8_HUMAN	tr|M0QZD9|M0QZD9_HUMAN;tr|Q05BM2|Q05BM2_HUMAN;tr|Q5BJ26|Q5BJ26_HUMAN;tr|Q6NXE4|Q6NXE4_HUMAN;tr|Q6PIS5|Q6PIS5_HUMAN	0.0272	152218	INELPTEETEIMIVQAK;NSNPDEIEIDFETLKPSTLR	INELPTEETEIMIVQAK;NSNPDEIEIDFETLKPSTLR	2	2	1.1.1.1441.14;1.1.1.1315.20;1.1.1.1453.18;1.1.1.1327.27	4	1.1.1.1441.14;1.1.1.1315.20;1.1.1.1453.18;1.1.1.1327.27	4	26a-1;hela-1;hela-2
156	sp|Q15836|VAMP3_HUMAN	tr|Q6FGG2|Q6FGG2_HUMAN	--	0.17	11309	RLQQTQNQVDEVVDIMR	LQQTQNQVDEVVDIMR;LSELDDRADALQAGASQFETSAAK;RLQQTQNQVDEVVDIMR	3	1	1.1.1.1085.19	1	1.1.1.1149.28;1.1.1.1125.20;1.1.1.1279.32;1.1.1.1303.28;1.1.1.1255.27;1.1.1.1307.23;1.1.1.1085.19;1.1.1.1095.27;1.1.1.1121.31;1.1.1.1293.22;1.1.1.1267.33;1.1.1.1276.24;1.1.1.1256.27;1.1.1.1095.26;1.1.1.1276.26	15	26a-1;26a-2;26a-3;hela-1;hela-2;hela-3
157	sp|P29083|T2EA_HUMAN	tr|C9IYL4|C9IYL4_HUMAN;tr|Q53F88|Q53F88_HUMAN	--	0.0296	49451.6	FNEQIEPIYALLR	FNEQIEPIYALLR	1	1	1.1.1.1771.11;1.1.1.1798.7;1.1.1.1759.10	3	1.1.1.1771.11;1.1.1.1798.7;1.1.1.1759.10	3	26a-1;26a-2;26a-3
158	sp|O15173|PGRC2_HUMAN	--	--	0.2018	23818.2	FYGPAGPYGIFAGR;GLATFCLDKDALRDEYDDLSDLNAVQMESVR	FYGPAGPYGIFAGR;GLATFCLDKDALRDEYDDLSDLNAVQMESVR	2	2	1.1.1.1853.19;1.1.1.1336.16;1.1.1.1866.40;1.1.1.1867.39;1.1.1.1326.18;1.1.1.1320.19;1.1.1.1338.21;1.1.1.1868.12;1.1.1.1336.14;1.1.1.1308.20;1.1.1.1849.18;1.1.1.1865.20;1.1.1.1320.16	13	1.1.1.1853.19;1.1.1.1336.16;1.1.1.1866.40;1.1.1.1867.39;1.1.1.1326.18;1.1.1.1320.19;1.1.1.1338.21;1.1.1.1868.12;1.1.1.1336.14;1.1.1.1308.20;1.1.1.1849.18;1.1.1.1865.20;1.1.1.1320.16	13	26a-1;hela-1;hela-2;hela-3
159	sp|Q86VR2|F134C_HUMAN	tr|K7EJ34|K7EJ34_HUMAN;tr|K7ELM8|K7ELM8_HUMAN;tr|K7EMF4|K7EMF4_HUMAN;tr|K7ENF4|K7ENF4_HUMAN;tr|K7ENZ6|K7ENZ6_HUMAN	--	0.0322	51395.6	ALVEVLGPYEPLLSR	ALVEVLGPYEPLLSR	1	1	1.1.1.1721.15	1	1.1.1.1721.15	1	hela-3
160	sp|P46937|YAP1_HUMAN	tr|A0A024R3E4|A0A024R3E4_HUMAN	--	0.1627	54461.2	AHSSPASLQLGAVSPGTLTPTGVVSGPAATPTAQHL;AHSSPASLQLGAVSPGTLTPTGVVSGPAATPTAQHLR;DESTDSGLSMSSYSVPR;GDSETDLEALFNAVMNPK;LDKESFLTWL	AHSSPASLQLGAVSPGTLTPTGVVSGPAATPTAQHL;AHSSPASLQLGAVSPGTLTPTGVVSGPAATPTAQHLR;DESTDSGLSMSSYSVPR;GDSETDLEALFNAVMNPK;LDKESFLTWL	5	5	1.1.1.1393.27;1.1.1.2405.18;1.1.1.2403.18;1.1.1.1287.26;1.1.1.2401.22;1.1.1.972.38;1.1.1.2397.24;1.1.1.1162.33;1.1.1.2425.15;1.1.1.2380.17;1.1.1.2401.18;1.1.1.1372.35;1.1.1.1893.2;1.1.1.2377.12;1.1.1.1285.32;1.1.1.2409.22;1.1.1.2392.17;1.1.1.1857.2	18	1.1.1.1393.27;1.1.1.2405.18;1.1.1.2403.18;1.1.1.1287.26;1.1.1.2401.22;1.1.1.972.38;1.1.1.2397.24;1.1.1.1162.33;1.1.1.2425.15;1.1.1.2380.17;1.1.1.2401.18;1.1.1.1372.35;1.1.1.1893.2;1.1.1.2377.12;1.1.1.1285.32;1.1.1.2409.22;1.1.1.2392.17;1.1.1.1857.2	18	26a-1;26a-2;26a-3;hela-1;hela-2;hela-3
161	sp|P63104|1433Z_HUMAN	tr|D0PNI1|D0PNI1_HUMAN	--	0.6286	27744.8	AFDEAIAELDTLSEESYK;DICNDVLSLLEK;DNLTLWTSDTQGDEAEAGEGGEN;EKIETELRDICNDVLSLLEK;FLIPNASQAESK;GIVDQSQQAYQEAFEISK;GIVDQSQQAYQEAFEISKK;IETELRDICNDVLSLLEK;KGIVDQSQQAYQEAFEISK;LAEQAERYDDMAACMK;MDKNELVQK;SVTEQGAELSNEER;TAFDEAIAELDTLSEESYK;TAFDEAIAELDTLSEESYKDSTLIMQLLR;VDQSQQAYQEAFEISKK;YDDMAACMK;YLAEVAAGDDKKGIVDQSQQAYQEAFEISK;YLAEVAAGDDKKGIVDQSQQAYQEAFEISKK	AFDEAIAELDTLSEESYK;DICNDVLSLLEK;DNLTLWTSDTQGDEAEAGEGGEN;DSTLIMQLLR;EKIETELRDICNDVLSLLEK;FLIPNASQAESK;GIVDQSQQAYQEAFEISK;GIVDQSQQAYQEAFEISKK;IETELRDICNDVLSLLEK;KGIVDQSQQAYQEAFEISK;LAEQAERYDDMAACMK;LGLALNFSVFYYEILNSPEK;MDKNELVQK;NLLSVAYK;SQQAYQEAFEISKK;SVTEQGAELSNEER;TAFDEAIAELDTLSEESYK;TAFDEAIAELDTLSEESYKDSTLIMQLLR;VDQSQQAYQEAFEISKK;YDDMAACMK;YLAEVAAGDDKKGIVDQSQQAYQEAFEISK;YLAEVAAGDDKKGIVDQSQQAYQE…	22	18	1.1.1.1225.33;1.1.1.1233.19;1.1.1.905.18;1.1.1.1163.32;1.1.1.851.19;1.1.1.2265.21;1.1.1.1252.20;1.1.1.2340.21;1.1.1.2252.26;1.1.1.2546.29;1.1.1.1223.33;1.1.1.1421.34;1.1.1.2228.26;1.1.1.2215.30;1.1.1.1242.31;1.1.1.1117.12;1.1.1.1381.27;1.1.1.926.36;1.1.1.893.22;1.1.1.2060.3;1.1.1.1199.18;1.1.1.2345.3;1.1.1.1335.34;1.1.1.1211.26;1.1.1.2233.21;1.1.1.2238.24;1.1.1.2373.2;1.1.1.2062.3;1.1.1.890.33;1.…	134	1.1.1.1225.33;1.1.1.1210.30;1.1.1.1766.2;1.1.1.2565.34;1.1.1.2469.33;1.1.1.1233.19;1.1.1.905.18;1.1.1.1163.32;1.1.1.2643.18;1.1.1.2558.29;1.1.1.851.19;1.1.1.2265.21;1.1.1.1252.20;1.1.1.2340.21;1.1.1.2252.26;1.1.1.2466.28;1.1.1.2546.29;1.1.1.1223.33;1.1.1.1421.34;1.1.1.2228.26;1.1.1.2552.39;1.1.1.2643.28;1.1.1.2215.30;1.1.1.1242.31;1.1.1.1117.12;1.1.1.1381.27;1.1.1.926.36;1.1.1.893.22;1.1.1.2060.3…	189	26a-1;26a-2;26a-3;hela-1;hela-2;hela-3
162	sp|P84098|RL19_HUMAN	tr|J3KTE4|J3KTE4_HUMAN;tr|J3QL15|J3QL15_HUMAN;tr|J3QR09|J3QR09_HUMAN;tr|Q53G49|Q53G49_HUMAN;tr|Q8IWR8|Q8IWR8_HUMAN	--	0.0918	23465.8	KVWLDPNETNEIANANSR;VWLDPNETNEIANANSR	KVWLDPNETNEIANANSR;VWLDPNETNEIANANSR	2	2	1.1.1.934.40;1.1.1.1088.39;1.1.1.1058.39;1.1.1.1034.36;1.1.1.1072.39;1.1.1.1023.39;1.1.1.1110.38;1.1.1.1023.40;1.1.1.1046.37;1.1.1.1058.33;1.1.1.1057.29;1.1.1.1058.40;1.1.1.917.17;1.1.1.1043.40;1.1.1.1076.33;1.1.1.1091.40;1.1.1.1094.35;1.1.1.1071.34;1.1.1.1103.34;1.1.1.1059.39;1.1.1.1054.34;1.1.1.1031.38;1.1.1.1047.36;1.1.1.1090.39;1.1.1.913.38;1.1.1.937.27;1.1.1.1078.40;1.1.1.1101.35;1.1.1.1086.…	32	1.1.1.934.40;1.1.1.1088.39;1.1.1.1058.39;1.1.1.1034.36;1.1.1.1072.39;1.1.1.1023.39;1.1.1.1110.38;1.1.1.1023.40;1.1.1.1046.37;1.1.1.1058.33;1.1.1.1057.29;1.1.1.1058.40;1.1.1.917.17;1.1.1.1043.40;1.1.1.1076.33;1.1.1.1091.40;1.1.1.1094.35;1.1.1.1071.34;1.1.1.1103.34;1.1.1.1059.39;1.1.1.1054.34;1.1.1.1031.38;1.1.1.1047.36;1.1.1.1090.39;1.1.1.913.38;1.1.1.937.27;1.1.1.1078.40;1.1.1.1101.35;1.1.1.1086.…	32	26a-1;26a-2;26a-3;hela-1;hela-2;hela-3
163	sp|Q9BXV9|CN142_HUMAN	--	--	0.57	10858.7	DMVTELFDPLVQGEVQHR;MELLGEYVGQEGKPQK;VSCEAPGDGDPFQGLLSGVAQMK	DMVTELFDPLVQGEVQHR;MELLGEYVGQEGKPQK;VSCEAPGDGDPFQGLLSGVAQMK	3	3	1.1.1.1905.18;1.1.1.1870.36;1.1.1.1637.25;1.1.1.1887.40;1.1.1.1611.22;1.1.1.1886.37;1.1.1.1939.10;1.1.1.1883.30;1.1.1.1941.20;1.1.1.1903.25;1.1.1.1615.21;1.1.1.1590.15;1.1.1.1908.23;1.1.1.1891.19	14	1.1.1.1905.18;1.1.1.1870.36;1.1.1.1637.25;1.1.1.1887.40;1.1.1.1611.22;1.1.1.1886.37;1.1.1.1939.10;1.1.1.1883.30;1.1.1.1941.20;1.1.1.1903.25;1.1.1.1615.21;1.1.1.1590.15;1.1.1.1908.23;1.1.1.1891.19	14	26a-1;26a-2;hela-1;hela-2;hela-3
164	sp|Q7Z4G4|TRM11_HUMAN	tr|K7EJQ4|K7EJQ4_HUMAN;tr|K7ENP1|K7ENP1_HUMAN;tr|K7EPZ4|K7EPZ4_HUMAN	--	0.0324	53420.6	SPFWILSIPSEDIAR	SPFWILSIPSEDIAR	1	1	1.1.1.2037.20	1	1.1.1.2037.20	1	hela-3
165	sp|Q4G0N4|NAKD2_HUMAN	tr|A0A024R048|A0A024R048_HUMAN;tr|A0A0C4DGV3|A0A0C4DGV3_HUMAN;tr|B7Z8V7|B7Z8V7_HUMAN;tr|H0Y9H7|H0Y9H7_HUMAN	--	0.0385	49432.5	VTNEYNESLLYSPEEPK	VTNEYNESLLYSPEEPK	1	1	1.1.1.1003.31;1.1.1.1026.35	2	1.1.1.1003.31;1.1.1.1026.35	2	26a-2;hela-2
166	sp|Q6PJT7|ZC3HE_HUMAN	tr|A0A024R6F2|A0A024R6F2_HUMAN;tr|G3V256|G3V256_HUMAN;tr|G3V5I6|G3V5I6_HUMAN;tr|H0YJA2|H0YJA2_HUMAN	--	0.0476	82875	LCEPEVLNSLEETYSPFFR;TSQEELLAEVVQGQSR	LCEPEVLNSLEETYSPFFR;TSQEELLAEVVQGQSR	2	2	1.1.1.2188.14;1.1.1.2199.30;1.1.1.1262.25;1.1.1.2200.24;1.1.1.2191.37;1.1.1.1239.29;1.1.1.2184.29;1.1.1.1259.33;1.1.1.2216.32;1.1.1.1238.29;1.1.1.2174.31;1.1.1.1285.35;1.1.1.2172.18	13	1.1.1.2188.14;1.1.1.2199.30;1.1.1.1262.25;1.1.1.2200.24;1.1.1.2191.37;1.1.1.1239.29;1.1.1.2184.29;1.1.1.1259.33;1.1.1.2216.32;1.1.1.1238.29;1.1.1.2174.31;1.1.1.1285.35;1.1.1.2172.18	13	26a-1;26a-2;26a-3;hela-1;hela-2;hela-3
167	sp|Q99417|MYCBP_HUMAN	tr|A0A087WV05|A0A087WV05_HUMAN;tr|Q6IB68|Q6IB68_HUMAN	--	0.301	11966.6	LAQYEPPQEEK;VLVALYEEPEKPNSALDFLK	LAQYEPPQEEK;VLVALYEEPEKPNSALDFLK	2	2	1.1.1.837.17;1.1.1.1581.9;1.1.1.1562.10;1.1.1.1565.12	4	1.1.1.837.17;1.1.1.1581.9;1.1.1.1562.10;1.1.1.1565.12	4	26a-1;26a-3;hela-1
168	sp|Q14320|FA50A_HUMAN	--	tr|B0S8I6|B0S8I6_HUMAN;sp|Q9Y247|FA50B_HUMAN;tr|A0A024QZY3|A0A024QZY3_HUMAN	0.118	40241.3	FSAHYDAVEAELK;SGPLFNFDVHDDVR;SSTVGLVTLNDMK	FSAHYDAVEAELK;SGPLFNFDVHDDVR;SSTVGLVTLNDMK	3	3	1.1.1.938.27;1.1.1.1137.6;1.1.1.1014.16;1.1.1.1121.6	4	1.1.1.938.27;1.1.1.1137.6;1.1.1.1014.16;1.1.1.1121.6	4	26a-2;26a-3;hela-1
169	sp|Q12888|TP53B_HUMAN	tr|A6NNK5|A6NNK5_HUMAN	tr|B3KVT9|B3KVT9_HUMAN	0.0963	213573	ADDPLRLDQELQQPQTQEK;AGAGYILEDFNEAQCNTAYQCLLIADQHCR;ETAVPGPLGIEDISPNLSPDDK;MVIQGPSSPQGEAMVTDVLEDQKEGR;NYLLPAGYSLEEQR;SGTAETEPVEQDSSQPSLPLVR;SLVQDSLSTNSSDLVAPSPDAFR;SPEPEVLSTQEDLFDQSNK;TSGTEPADFALPSSR	ADDPLRLDQELQQPQTQEK;AGAGYILEDFNEAQCNTAYQCLLIADQHCR;ETAVPGPLGIEDISPNLSPDDK;MVIQGPSSPQGEAMVTDVLEDQKEGR;NYLLPAGYSLEEQR;SGTAETEPVEQDSSQPSLPLVR;SLVQDSLSTNSSDLVAPSPDAFR;SPEPEVLSTQEDLFDQSNK;TSGTEPADFALPSSR	9	9	1.1.1.1156.22;1.1.1.1720.35;1.1.1.1486.33;1.1.1.1403.38;1.1.1.1371.40;1.1.1.1479.34;1.1.1.1749.34;1.1.1.1497.37;1.1.1.961.26;1.1.1.1459.22;1.1.1.958.29;1.1.1.943.35;1.1.1.979.40;1.1.1.930.34;1.1.1.950.22;1.1.1.1142.28;1.1.1.1396.40;1.1.1.1716.31;1.1.1.1723.33;1.1.1.1386.34;1.1.1.1492.35;1.1.1.1473.32;1.1.1.1191.30;1.1.1.1199.40;1.1.1.1483.29	25	1.1.1.1156.22;1.1.1.1720.35;1.1.1.1486.33;1.1.1.1403.38;1.1.1.1371.40;1.1.1.1479.34;1.1.1.1749.34;1.1.1.1497.37;1.1.1.961.26;1.1.1.1459.22;1.1.1.958.29;1.1.1.943.35;1.1.1.979.40;1.1.1.930.34;1.1.1.950.22;1.1.1.1142.28;1.1.1.1396.40;1.1.1.1716.31;1.1.1.1723.33;1.1.1.1386.34;1.1.1.1492.35;1.1.1.1473.32;1.1.1.1191.30;1.1.1.1199.40;1.1.1.1483.29	25	26a-1;26a-2;26a-3;hela-1;hela-2;hela-3
170	sp|P00568|KAD1_HUMAN	tr|Q53EY8|Q53EY8_HUMAN;tr|Q5T9B7|Q5T9B7_HUMAN;tr|Q6FGX9|Q6FGX9_HUMAN	--	0.5309	21634.7	ATEPVIAFYEK;GFLIDGYPR;GQLVPLETVLDMLR;IGQPTLLLYVDAGPETMTQR;IIFVVGGPGSGK;KVNAEGSVDSVFSQVCTHLDALK;RIGQPTLLLYVDAGPETMTQR;VNAEGSVDSVFSQVCTHLDALK;YGYTHLSTGDLLR	ATEPVIAFYEK;GFLIDGYPR;GQLVPLETVLDMLR;IGQPTLLLYVDAGPETMTQR;IIFVVGGPGSGK;KVNAEGSVDSVFSQVCTHLDALK;RIGQPTLLLYVDAGPETMTQR;VNAEGSVDSVFSQVCTHLDALK;YGYTHLSTGDLLR	9	9	1.1.1.1556.19;1.1.1.2435.8;1.1.1.1653.36;1.1.1.1388.17;1.1.1.967.31;1.1.1.1636.35;1.1.1.2471.3;1.1.1.1803.10;1.1.1.1077.5;1.1.1.1681.32;1.1.1.1546.18;1.1.1.1693.23;1.1.1.1651.32;1.1.1.969.12;1.1.1.1553.24;1.1.1.979.17;1.1.1.1380.25;1.1.1.1801.37;1.1.1.1001.15;1.1.1.1372.19;1.1.1.1641.39;1.1.1.1374.18;1.1.1.1557.20;1.1.1.957.10;1.1.1.1662.15;1.1.1.1665.30;1.1.1.1387.22;1.1.1.1396.18;1.1.1.1558.25;…	57	1.1.1.1556.19;1.1.1.2435.8;1.1.1.1653.36;1.1.1.1388.17;1.1.1.967.31;1.1.1.1636.35;1.1.1.2471.3;1.1.1.1803.10;1.1.1.1077.5;1.1.1.1681.32;1.1.1.1546.18;1.1.1.1693.23;1.1.1.1651.32;1.1.1.969.12;1.1.1.1553.24;1.1.1.979.17;1.1.1.1380.25;1.1.1.1801.37;1.1.1.1001.15;1.1.1.1372.19;1.1.1.1641.39;1.1.1.1374.18;1.1.1.1557.20;1.1.1.957.10;1.1.1.1662.15;1.1.1.1665.30;1.1.1.1387.22;1.1.1.1396.18;1.1.1.1558.25;…	57	26a-1;26a-2;26a-3;hela-1;hela-2;hela-3
171	sp|P43121|MUC18_HUMAN	tr|A0A024R3I5|A0A024R3I5_HUMAN;tr|A8K6A6|A8K6A6_HUMAN;tr|B2R642|B2R642_HUMAN;tr|B3KXZ9|B3KXZ9_HUMAN	--	0.1378	71606.9	GATLALTQVTPQDER;NGYPIPQVIWYK;TQLVNVAIFGPPWMAFK;VWLEVEPVGMLK;VYKAPEEPNIQVNPLGIPVNSKEPEEVATCVGR	GATLALTQVTPQDER;NGYPIPQVIWYK;TQLVNVAIFGPPWMAFK;VWLEVEPVGMLK;VYKAPEEPNIQVNPLGIPVNSKEPEEVATCVGR	5	5	1.1.1.1326.27;1.1.1.1325.29;1.1.1.2233.12;1.1.1.2225.20;1.1.1.2243.17;1.1.1.899.32;1.1.1.1536.13;1.1.1.2248.24;1.1.1.1282.23;1.1.1.919.36;1.1.1.1539.9;1.1.1.1296.23;1.1.1.2211.21;1.1.1.916.37;1.1.1.1321.15;1.1.1.2213.23;1.1.1.1541.10;1.1.1.953.35;1.1.1.2218.16;1.1.1.2243.15;1.1.1.1520.7;1.1.1.1524.9;1.1.1.1569.7;1.1.1.2229.16;1.1.1.1525.9;1.1.1.1716.15;1.1.1.935.33	27	1.1.1.1326.27;1.1.1.1325.29;1.1.1.2233.12;1.1.1.2225.20;1.1.1.2243.17;1.1.1.899.32;1.1.1.1536.13;1.1.1.2248.24;1.1.1.1282.23;1.1.1.919.36;1.1.1.1539.9;1.1.1.1296.23;1.1.1.2211.21;1.1.1.916.37;1.1.1.1321.15;1.1.1.2213.23;1.1.1.1541.10;1.1.1.953.35;1.1.1.2218.16;1.1.1.2243.15;1.1.1.1520.7;1.1.1.1524.9;1.1.1.1569.7;1.1.1.2229.16;1.1.1.1525.9;1.1.1.1716.15;1.1.1.935.33	27	26a-1;26a-2;26a-3;hela-1;hela-2;hela-3
172	sp|Q9Y4L1|HYOU1_HUMAN	tr|A0A087X054|A0A087X054_HUMAN;tr|B3KXH0|B3KXH0_HUMAN;tr|B7Z2N4|B7Z2N4_HUMAN	tr|B7Z766|B7Z766_HUMAN	0.3203	111334	AANSLEAFIFETQDK;AANSLEAFIFETQDKLYQPEYQEVSTEEQREEISGK;AHFNLDESGVLSLDRVESVFETLVEDSAEEESTLTK;DAVVYPILVEFTR;EVEEEPGIHSLK;LAVMSVDLGSESMK;LIPEMDQIFTEVEMTTLEK;LSAASTWLEDEGVGATTVMLK;NINADEAAAMGAVYQAAALSK;SLAEDFAEQPIKDAVITVPVFFNQAER;TLGGLEMELR;TVLSANADHMAQIEGLMDDVDFK;VEFEELCADLFER;VLQLINDNTATALSYGVFR;VPGPVQQALQSAEMSLDEIEQVILVGGATR;VTRVEFEELCADLFER;YSHDFNFHINYGDLGFLGPEDLR	AANSLEAFIFETQDK;AANSLEAFIFETQDKLYQPEYQEVSTEEQREEISGK;AHFNLDESGVLSLDRVESVFETLVEDSAEEESTLTK;DAVVYPILVEFTR;EVEEEPGIHSLK;LAVMSVDLGSESMK;LIPEMDQIFTEVEMTTLEK;LSAASTWLEDEGVGATTVMLK;NINADEAAAMGAVYQAAALSK;SLAEDFAEQPIKDAVITVPVFFNQAER;TLGGLEMELR;TVLSANADHMAQIEGLMDDVDFK;VEFEELCADLFER;VLQLINDNTATALSYGVFR;VPGPVQQALQSAEMSLDEIEQVILVGGATR;VTRVEFEELCADLFER;YSHDFNFHINYGDLGFLGPEDLR	17	17	1.1.1.2165.26;1.1.1.2434.32;1.1.1.2415.33;1.1.1.1711.38;1.1.1.2444.23;1.1.1.2154.15;1.1.1.1162.17;1.1.1.1789.33;1.1.1.2171.22;1.1.1.2019.9;1.1.1.2500.16;1.1.1.2180.24;1.1.1.2176.22;1.1.1.881.25;1.1.1.1716.22;1.1.1.1541.10;1.1.1.1742.16;1.1.1.1994.5;1.1.1.1802.15;1.1.1.1703.30;1.1.1.1817.35;1.1.1.1756.29;1.1.1.1554.4;1.1.1.2008.8;1.1.1.1702.28;1.1.1.1768.2;1.1.1.1996.8;1.1.1.1561.22;1.1.1.1744.27;…	83	1.1.1.2165.26;1.1.1.2434.32;1.1.1.2415.33;1.1.1.1711.38;1.1.1.2444.23;1.1.1.2154.15;1.1.1.1162.17;1.1.1.1789.33;1.1.1.2171.22;1.1.1.2019.9;1.1.1.2500.16;1.1.1.2180.24;1.1.1.2176.22;1.1.1.881.25;1.1.1.1716.22;1.1.1.1541.10;1.1.1.1742.16;1.1.1.1994.5;1.1.1.1802.15;1.1.1.1703.30;1.1.1.1817.35;1.1.1.1756.29;1.1.1.1554.4;1.1.1.2008.8;1.1.1.1702.28;1.1.1.1768.2;1.1.1.1996.8;1.1.1.1561.22;1.1.1.1744.27;…	83	26a-1;26a-2;26a-3;hela-1;hela-2;hela-3
173	sp|Q16186|ADRM1_HUMAN	--	tr|B4DMP7|B4DMP7_HUMAN;tr|Q68E00|Q68E00_HUMAN	0.1032	42152.9	DKKDEEEDMSLD;LFFWMQEPK;RLFFWMQEPK;TSGNVEDDLIIFPDDCEFK;TSGNVEDDLIIFPDDCEFKR	DKKDEEEDMSLD;LFFWMQEPK;RLFFWMQEPK;TSGNVEDDLIIFPDDCEFK;TSGNVEDDLIIFPDDCEFKR	5	5	1.1.1.866.25;1.1.1.1518.6;1.1.1.1392.18;1.1.1.1439.19;1.1.1.1398.20;1.1.1.890.31;1.1.1.1263.10;1.1.1.1477.7;1.1.1.1667.16	9	1.1.1.866.25;1.1.1.1518.6;1.1.1.1392.18;1.1.1.1439.19;1.1.1.1398.20;1.1.1.890.31;1.1.1.1263.10;1.1.1.1477.7;1.1.1.1667.16	9	26a-1;26a-2;hela-2;hela-3
174	sp|P16989|YBOX3_HUMAN	tr|A0A024RAQ1|A0A024RAQ1_HUMAN;tr|A0A024RAV4|A0A024RAV4_HUMAN	--	0.3226	40089.7	GPPRPRPAPAVGEAEDKENQQATSGPNQPSVR;PAPAVGEAEDKENQQATSGPNQPSVR;SPVGSGAPQAAAPAPAAHVAGNPGGDAAPAATGTAAAASLATAAGSEDAEKK;SVGDGETVEFDVVEGEKGAEAANVTGPDGVPVEGSR	GPPRPRPAPAVGEAEDKENQQATSGPNQPSVR;NDTKEDVFVHQTAIK;NDTKEDVFVHQTAIKK;NGYGFINR;PAPAVGEAEDKENQQATSGPNQPSVR;SPVGSGAPQAAAPAPAAHVAGNPGGDAAPAATGTAAAASLATAAGSEDAEKK;SVGDGETVEFDVVEGEK;SVGDGETVEFDVVEGEKGAEAANVTGPDGVPVEGSR;WFNVRNGYGFIN	9	4	1.1.1.842.27;1.1.1.861.26;1.1.1.873.33;1.1.1.876.27;1.1.1.850.37;1.1.1.831.36;1.1.1.1324.38;1.1.1.884.34;1.1.1.823.27;1.1.1.1011.41;1.1.1.1352.30;1.1.1.866.28;1.1.1.869.35;1.1.1.1331.28;1.1.1.1043.29;1.1.1.1017.40;1.1.1.843.30	17	1.1.1.1078.29;1.1.1.1114.39;1.1.1.863.22;1.1.1.879.22;1.1.1.1102.23;1.1.1.842.27;1.1.1.888.17;1.1.1.1079.29;1.1.1.861.26;1.1.1.1060.35;1.1.1.873.33;1.1.1.1104.35;1.1.1.1090.33;1.1.1.876.27;1.1.1.1072.29;1.1.1.921.6;1.1.1.850.37;1.1.1.831.36;1.1.1.1066.33;1.1.1.1514.13;1.1.1.1324.38;1.1.1.1129.32;1.1.1.1087.36;1.1.1.884.34;1.1.1.1100.32;1.1.1.1126.39;1.1.1.823.27;1.1.1.1011.41;1.1.1.825.18;1.1.1.1…	51	26a-1;26a-2;26a-3;hela-1;hela-2;hela-3
175	sp|Q15075|EEA1_HUMAN	--	tr|A8K7J3|A8K7J3_HUMAN	0.0801	162465	AAILDLEK;ELVQVQTLMDNMTLER;IQAGEGETAVLNQLQEK;LKEELSEVETK;LSLAQEDLISNR;NHTLQEQVTQLTEK;QQHQEQQALQQSTTAK;VLSLETSVNELNSQLNESK	AAILDLEK;ELVQVQTLMDNMTLER;IQAGEGETAVLNQLQEK;LKEELSEVETK;LSLAQEDLISNR;NHTLQEQVTQLTEK;QQHQEQQALQQSTTAK;VLSLETSVNELNSQLNESK	8	8	1.1.1.877.22;1.1.1.1762.22;1.1.1.932.3;1.1.1.1774.17;1.1.1.1497.34;1.1.1.1500.28;1.1.1.1525.33;1.1.1.1494.38;1.1.1.1761.27;1.1.1.1052.38;1.1.1.1483.35;1.1.1.963.20;1.1.1.1774.32;1.1.1.921.28;1.1.1.988.23;1.1.1.892.29;1.1.1.1753.25;1.1.1.898.32;1.1.1.871.37;1.1.1.1795.27;1.1.1.1076.29;1.1.1.1030.34	22	1.1.1.877.22;1.1.1.1762.22;1.1.1.932.3;1.1.1.1774.17;1.1.1.1497.34;1.1.1.1500.28;1.1.1.1525.33;1.1.1.1494.38;1.1.1.1761.27;1.1.1.1052.38;1.1.1.1483.35;1.1.1.963.20;1.1.1.1774.32;1.1.1.921.28;1.1.1.988.23;1.1.1.892.29;1.1.1.1753.25;1.1.1.898.32;1.1.1.871.37;1.1.1.1795.27;1.1.1.1076.29;1.1.1.1030.34	22	26a-1;26a-2;26a-3;hela-1;hela-2;hela-3
176	sp|Q8NCK3|ZN485_HUMAN	tr|A0A024R7T5|A0A024R7T5_HUMAN;tr|B2R8D6|B2R8D6_HUMAN	--	0.0295	50280.1	TFRKNSILLSHQR	TFRKNSILLSHQR	1	1	1.1.1.2069.10	1	1.1.1.2069.10	1	26a-2
177	sp|Q9NUG6|PDRG1_HUMAN	--	--	0.1278	15510.9	YLVEVEELAEEVLADKR	YLVEVEELAEEVLADKR	1	1	1.1.1.2045.2;1.1.1.2052.2	2	1.1.1.2045.2;1.1.1.2052.2	2	26a-1;hela-1
178	sp|Q9GZR7|DDX24_HUMAN	tr|B4DKV2|B4DKV2_HUMAN;tr|B4DM03|B4DM03_HUMAN;tr|B4E300|B4E300_HUMAN;tr|F5GYL3|F5GYL3_HUMAN;tr|G3V529|G3V529_HUMAN;tr|Q59FS7|Q59FS7_HUMAN	--	0.0373	96331	SPGKAEAESDALPDDTVIESEALPSDIAAEAR	SPGKAEAESDALPDDTVIESEALPSDIAAEAR	1	1	1.1.1.1448.30;1.1.1.1427.29;1.1.1.1438.30;1.1.1.1475.31;1.1.1.1440.29;1.1.1.1423.28	6	1.1.1.1448.30;1.1.1.1427.29;1.1.1.1438.30;1.1.1.1475.31;1.1.1.1440.29;1.1.1.1423.28	6	26a-1;26a-2;26a-3;hela-1;hela-2;hela-3
179	sp|Q13085|ACACA_HUMAN	tr|B2ZZ90|B2ZZ90_HUMAN	tr|A0A024R0Y2|A0A024R0Y2_HUMAN	0.1326	265552	DFTVASPAEFVTR;ECCQPVLVYIPPQAELR;FVVMVTPEDLK;GVISDILDWK;GYVKDVDDGLQAAEEVGYPVMIK;IASSIVAQTAGIPTLPWSGSGLR;IGSFGPQEDLLFLR;MDEPSPLAQPLELNQHSR;MMYGVSPWGDSPIDFEDSAHVPCPR;NFDLTAIPCANHK;NSVSNFLHSLER;QVQAEVPGSPIFVMR;SLVQANPEVAMDSIIHMTQHISPTQR;TDCNHIFLNFVPTVIMDPSKIEESVR;TLRDPSLPLLELQDIMTSVSGR;TVELSIPADPANLDSEAK;VQAERPDTMLGVVCGALHVADVSLR	DFTVASPAEFVTR;ECCQPVLVYIPPQAELR;FVVMVTPEDLK;GVISDILDWK;GYVKDVDDGLQAAEEVGYPVMIK;IASSIVAQTAGIPTLPWSGSGLR;IGSFGPQEDLLFLR;MDEPSPLAQPLELNQHSR;MMYGVSPWGDSPIDFEDSAHVPCPR;NFDLTAIPCANHK;NSVSNFLHSLER;QVQAEVPGSPIFVMR;SLVQANPEVAMDSIIHMTQHISPTQR;TDCNHIFLNFVPTVIMDPSKIEESVR;TLRDPSLPLLELQDIMTSVSGR;TVELSIPADPANLDSEAK;VQAERPDTMLGVVCGALHVADVSLR	17	17	1.1.1.1232.32;1.1.1.1918.2;1.1.1.1817.8;1.1.1.1738.35;1.1.1.2060.7;1.1.1.1863.10;1.1.1.1722.14;1.1.1.1763.2;1.1.1.1203.37;1.1.1.1736.2;1.1.1.2327.8;1.1.1.1593.27;1.1.1.1744.13;1.1.1.1838.7;1.1.1.1898.5;1.1.1.1707.18;1.1.1.937.27;1.1.1.1641.17;1.1.1.1224.38;1.1.1.1285.40;1.1.1.1203.16;1.1.1.1371.37;1.1.1.1577.30;1.1.1.1255.8;1.1.1.1253.38;1.1.1.1262.39;1.1.1.1215.31;1.1.1.1357.31;1.1.1.1325.10;1.1…	41	1.1.1.1232.32;1.1.1.1918.2;1.1.1.1817.8;1.1.1.1738.35;1.1.1.2060.7;1.1.1.1863.10;1.1.1.1722.14;1.1.1.1763.2;1.1.1.1203.37;1.1.1.1736.2;1.1.1.2327.8;1.1.1.1593.27;1.1.1.1744.13;1.1.1.1838.7;1.1.1.1898.5;1.1.1.1707.18;1.1.1.937.27;1.1.1.1641.17;1.1.1.1224.38;1.1.1.1285.40;1.1.1.1203.16;1.1.1.1371.37;1.1.1.1577.30;1.1.1.1255.8;1.1.1.1253.38;1.1.1.1262.39;1.1.1.1215.31;1.1.1.1357.31;1.1.1.1325.10;1.1…	41	26a-1;26a-2;26a-3;hela-1;hela-2;hela-3
180	sp|P23921|RIR1_HUMAN	--	tr|B4DNN4|B4DNN4_HUMAN	0.5657	90069.4	ATGSYIAGTNGNSNGLVPMLR;DFSYNYFGFK;DLFFALWIPDLFMK;EQGPYETYEGSPVSK;GAFIDQSQSLNIHIAEPNYGK;GILQYDMWNVTPTDLWDWK;HPDYAILAAR;HRPIGIGVQGLADAFILMR;IIDINYYPVPEACLSNKR;KVFSDVMEDLYNYINPHNGK;LCYGLNMDFVDPAQITMK;NQIIACNGSIQSIPEIPDDLK;NQIIACNGSIQSIPEIPDDLKQLYK;NSLLIAPMPTASTAQILGNNESIEPYTSNIYTR;NTAAMVCSLENRDECLMCGS;QIFETIYYGALEASCDLAK;RPGAFAIYLEPWHLDIFEFLDLKK;RVETNQDWSLMCPNECPGLDEVWGEEFEK;RVETNQDWSLMCPNECPGLDEVWGE…	ATGSYIAGTNGNSNGLVPMLR;DFSYNYFGFK;DLFFALWIPDLFMK;EQGPYETYEGSPVSK;GAFIDQSQSLNIHIAEPNYGK;GILQYDMWNVTPTDLWDWK;HPDYAILAAR;HRPIGIGVQGLADAFILMR;IIDINYYPVPEACLSNKR;KVFSDVMEDLYNYINPHNGK;LCYGLNMDFVDPAQITMK;NQIIACNGSIQSIPEIPDDLK;NQIIACNGSIQSIPEIPDDLKQLYK;NSLLIAPMPTASTAQILGNNESIEPYTSNIYTR;NTAAMVCSLENRDECLMCGS;QIFETIYYGALEASCDLAK;RPGAFAIYLEPWHLDIFEFLDLKK;RVETNQDWSLMCPNECPGLDEVWGEEFEK;RVETNQDWSLMCPNECPGLDEVWGE…	25	25	1.1.1.2435.30;1.1.1.1206.20;1.1.1.2266.29;1.1.1.2369.16;1.1.1.1727.6;1.1.1.1507.3;1.1.1.1205.21;1.1.1.1031.15;1.1.1.1615.5;1.1.1.1342.33;1.1.1.2278.24;1.1.1.2510.11;1.1.1.1232.21;1.1.1.1878.7;1.1.1.1165.17;1.1.1.1181.23;1.1.1.2227.21;1.1.1.1920.38;1.1.1.2414.31;1.1.1.1199.17;1.1.1.1900.7;1.1.1.1240.18;1.1.1.2420.30;1.1.1.2232.21;1.1.1.1782.36;1.1.1.1828.22;1.1.1.1221.23;1.1.1.1389.38;1.1.1.1289.3…	137	1.1.1.2435.30;1.1.1.1206.20;1.1.1.2266.29;1.1.1.2369.16;1.1.1.1727.6;1.1.1.1507.3;1.1.1.1205.21;1.1.1.1031.15;1.1.1.1615.5;1.1.1.1342.33;1.1.1.2278.24;1.1.1.2510.11;1.1.1.1232.21;1.1.1.1878.7;1.1.1.1165.17;1.1.1.1181.23;1.1.1.2227.21;1.1.1.1920.38;1.1.1.2414.31;1.1.1.1199.17;1.1.1.1900.7;1.1.1.1240.18;1.1.1.2420.30;1.1.1.2232.21;1.1.1.1782.36;1.1.1.1828.22;1.1.1.1221.23;1.1.1.1389.38;1.1.1.1289.3…	137	26a-1;26a-2;26a-3;hela-1;hela-2;hela-3
181	sp|O14880|MGST3_HUMAN	tr|A0A024R8Z1|A0A024R8Z1_HUMAN;tr|Q53GB9|Q53GB9_HUMAN;tr|Q5VV89|Q5VV89_HUMAN	tr|Q5VV87|Q5VV87_HUMAN	0.5855	16516.2	AHQNTLEVYPPFLFFLAVGGVYHPR;GALGSIALLGLVGTTVCSAFQHLGWVK;IASGLGLAWIVGR;YKVEYPIMYSTDPENGHIFNCIQR	AHQNTLEVYPPFLFFLAVGGVYHPR;GALGSIALLGLVGTTVCSAFQHLGWVK;IASGLGLAWIVGR;YKVEYPIMYSTDPENGHIFNCIQR	4	4	1.1.1.1313.8;1.1.1.2389.2;1.1.1.1312.15;1.1.1.1304.24;1.1.1.2525.19;1.1.1.1292.22;1.1.1.2414.3;1.1.1.1657.5;1.1.1.1312.20;1.1.1.2419.2;1.1.1.1237.26;1.1.1.1294.20;1.1.1.1271.16;1.1.1.2419.21;1.1.1.2412.3;1.1.1.1218.19;1.1.1.1227.24;1.1.1.2402.3;1.1.1.1239.19;1.1.1.1671.4;1.1.1.1313.14;1.1.1.2377.3;1.1.1.1343.12;1.1.1.1244.21;1.1.1.2459.2;1.1.1.1345.14;1.1.1.1654.6	27	1.1.1.1313.8;1.1.1.2389.2;1.1.1.1312.15;1.1.1.1304.24;1.1.1.2525.19;1.1.1.1292.22;1.1.1.2414.3;1.1.1.1657.5;1.1.1.1312.20;1.1.1.2419.2;1.1.1.1237.26;1.1.1.1294.20;1.1.1.1271.16;1.1.1.2419.21;1.1.1.2412.3;1.1.1.1218.19;1.1.1.1227.24;1.1.1.2402.3;1.1.1.1239.19;1.1.1.1671.4;1.1.1.1313.14;1.1.1.2377.3;1.1.1.1343.12;1.1.1.1244.21;1.1.1.2459.2;1.1.1.1345.14;1.1.1.1654.6	27	26a-1;26a-2;26a-3;hela-1;hela-2;hela-3
182	sp|Q9UNE7|CHIP_HUMAN	--	tr|H3BS86|H3BS86_HUMAN;tr|H3BUD0|H3BUD0_HUMAN	0.1683	34855.9	AHFFLGQCQLEMESYDEAIANLQR;LNFGDDIPSALR;SPLTQEQLIPNLAMK	AHFFLGQCQLEMESYDEAIANLQR;LNFGDDIPSALR;SPLTQEQLIPNLAMK	3	3	1.1.1.1356.25;1.1.1.1312.9;1.1.1.1750.27;1.1.1.1284.11;1.1.1.1373.29;1.1.1.1289.8;1.1.1.1781.21;1.1.1.1757.29;1.1.1.1260.9;1.1.1.1780.24;1.1.1.1385.24;1.1.1.1377.22;1.1.1.1741.24;1.1.1.1753.30	14	1.1.1.1356.25;1.1.1.1312.9;1.1.1.1750.27;1.1.1.1284.11;1.1.1.1373.29;1.1.1.1289.8;1.1.1.1781.21;1.1.1.1757.29;1.1.1.1260.9;1.1.1.1780.24;1.1.1.1385.24;1.1.1.1377.22;1.1.1.1741.24;1.1.1.1753.30	14	26a-1;26a-2;26a-3;hela-1;hela-2;hela-3
183	sp|Q13492|PICAL_HUMAN	tr|A0A024R5P1|A0A024R5P1_HUMAN;tr|A8K5U9|A8K5U9_HUMAN	tr|A0A024R5L7|A0A024R5L7_HUMAN;tr|B5BU72|B5BU72_HUMAN;tr|H0YEF7|H0YEF7_HUMAN;tr|Q8N6B4|Q8N6B4_HUMAN	0.1917	70753.9	ATTLSNAVSSLASTGLSLTK;LVSDDLDSSLANLVGNLGIGNGTTK;NTLFNLSNFLDK;STNVIVDSGGFDELGGLLKPTVASQNQNLPVAK;TPTHEMFVGFTPSPVAQPHPSAGLNVDFESVFGNK	ATTLSNAVSSLASTGLSLTK;LVSDDLDSSLANLVGNLGIGNGTTK;NTLFNLSNFLDK;STNVIVDSGGFDELGGLLKPTVASQNQNLPVAK;TPTHEMFVGFTPSPVAQPHPSAGLNVDFESVFGNK	5	5	1.1.1.1873.25;1.1.1.1808.6;1.1.1.1887.27;1.1.1.1887.21;1.1.1.1913.27;1.1.1.2250.29;1.1.1.1888.14;1.1.1.2262.39;1.1.1.1811.5;1.1.1.1771.14;1.1.1.1887.28;1.1.1.2281.36;1.1.1.1738.30;1.1.1.1890.14;1.1.1.2294.32;1.1.1.2283.41;1.1.1.2251.26;1.1.1.1888.13;1.1.1.1889.24;1.1.1.2303.39;1.1.1.2290.23;1.1.1.1736.38;1.1.1.1804.5;1.1.1.1841.5;1.1.1.1817.4;1.1.1.1812.7	26	1.1.1.1873.25;1.1.1.1808.6;1.1.1.1887.27;1.1.1.1887.21;1.1.1.1913.27;1.1.1.2250.29;1.1.1.1888.14;1.1.1.2262.39;1.1.1.1811.5;1.1.1.1771.14;1.1.1.1887.28;1.1.1.2281.36;1.1.1.1738.30;1.1.1.1890.14;1.1.1.2294.32;1.1.1.2283.41;1.1.1.2251.26;1.1.1.1888.13;1.1.1.1889.24;1.1.1.2303.39;1.1.1.2290.23;1.1.1.1736.38;1.1.1.1804.5;1.1.1.1841.5;1.1.1.1817.4;1.1.1.1812.7	26	26a-1;26a-2;26a-3;hela-1;hela-2;hela-3
184	sp|P14618|KPYM_HUMAN	tr|V9HWB8|V9HWB8_HUMAN	--	0.7759	57936.4	AEGSDVANAVLDGADCIMLSGETAK;AEGSDVANAVLDGADCIMLSGETAKGDYPLEAVR;AGKPVICATQMLESMIK;APIIAVTR;APITSDPTEATAVGAVEASFK;CCSGAIIVLTK;CDENILWLDYK;DLPAVSEKDIQDLK;DPVQEAWAEDVDLR;EAEAAIYHLQLFEELR;EAEAAIYHLQLFEELRR;EILEASDGIMVAR;FDEILEASDGIMVAR;FGVEQDVDMVFASFIR;FGVEQDVDMVFASFIRK;FLVTEVENGGSLGSK;GADFLVTEVENGGSLGSK;GADFLVTEVENGGSLGSKK;GDLGIEIPAEK;GDVVIVLTGWRPGSGFTNTM;GDVVIVLTGWRPGSGFTNTMR;GDYPLEAVR;GIFPVLCKDPVQEAW…	AEGSDVANAVLDGADCIMLSGETAK;AEGSDVANAVLDGADCIMLSGETAKGDYPLEAVR;AGKPVICATQMLESMIK;APIIAVTR;APITSDPTEATAVGAVEASFK;CCSGAIIVLTK;CDENILWLDYK;DLPAVSEKDIQDLK;DPVQEAWAEDVDLR;EAEAAIYHLQLFEELR;EAEAAIYHLQLFEELRR;EILEASDGIMVAR;FDEILEASDGIMVAR;FGVEQDVDMVFASFIR;FGVEQDVDMVFASFIRK;FLVTEVENGGSLGSK;GADFLVTEVENGGSLGSK;GADFLVTEVENGGSLGSKK;GDLGIEIPAEK;GDVVIVLTGWRPGSGFTNTM;GDVVIVLTGWRPGSGFTNTMR;GDYPLEAVR;GIFPVLCKDPVQEAW…	53	53	1.1.1.2556.26;1.1.1.1828.2;1.1.1.2038.31;1.1.1.1003.13;1.1.1.1605.5;1.1.1.1579.26;1.1.1.1371.17;1.1.1.2174.31;1.1.1.1481.3;1.1.1.947.18;1.1.1.2218.26;1.1.1.2588.35;1.1.1.1679.20;1.1.1.1353.29;1.1.1.1016.18;1.1.1.1389.24;1.1.1.1611.30;1.1.1.1355.6;1.1.1.1441.3;1.1.1.2091.34;1.1.1.1521.8;1.1.1.1473.11;1.1.1.2744.7;1.1.1.1858.3;1.1.1.2767.2;1.1.1.1445.9;1.1.1.1927.41;1.1.1.1343.20;1.1.1.2670.3;1.1.1…	1833	1.1.1.2556.26;1.1.1.1828.2;1.1.1.2038.31;1.1.1.1003.13;1.1.1.1605.5;1.1.1.1579.26;1.1.1.1371.17;1.1.1.2174.31;1.1.1.1481.3;1.1.1.947.18;1.1.1.2218.26;1.1.1.2588.35;1.1.1.1679.20;1.1.1.1353.29;1.1.1.1016.18;1.1.1.1389.24;1.1.1.1611.30;1.1.1.1355.6;1.1.1.1441.3;1.1.1.2091.34;1.1.1.1521.8;1.1.1.1473.11;1.1.1.2744.7;1.1.1.1858.3;1.1.1.2767.2;1.1.1.1445.9;1.1.1.1927.41;1.1.1.1343.20;1.1.1.2670.3;1.1.1…	1833	26a-1;26a-2;26a-3;hela-1;hela-2;hela-3
185	sp|P23511|NFYA_HUMAN	tr|A0A024RD22|A0A024RD22_HUMAN;tr|A0A0U4C5A9|A0A0U4C5A9_HUMAN;tr|K9JA49|K9JA49_HUMAN	--	0.0548	36876.8	IPLPGAEMLEEEPLYVNAK	IPLPGAEMLEEEPLYVNAK	1	1	1.1.1.1749.21	1	1.1.1.1749.21	1	26a-3
186	sp|P08758|ANXA5_HUMAN	tr|V9HWE0|V9HWE0_HUMAN	--	0.6188	35936.4	AMKGLGTDEESILTLLTSR;DLLDDLK;DLLDDLKSELTGK;DLLDDLKSELTGKFEK;EEEYGSSLEDDVVGDTSGYYQR;ETSGNLEQLLLAVVK;FITIFGTR;GLGTDEESILTLLTSR;GTVTDFPGFDER;KNFATSLYSMIK;LIVALMKPSR;LYDAYELK;MKGLGTDEESILTLLTSR;NFATSLYSMIK;QEISAAFKTLFGRDLLDDLKSELTGK;QVYEEEYGSSLEDDVVGDTSGYYQR;SEIDLFNIR;SEIDLFNIRK;SIPAYLAETLYYAMK;TLFGRDLLDDLKSELTGK;TLFGRDLLDDLKSELTGKFEK;VFDKYMTISGFQIEETIDRETSGNLEQLLLAVVK;VLTEIIASR;WGTDEEKFITIFGTR;YMTISG…	AMKGLGTDEESILTLLTSR;DLLDDLK;DLLDDLKSELTGK;DLLDDLKSELTGKFEK;EEEYGSSLEDDVVGDTSGYYQR;ETSGNLEQLLLAVVK;FITIFGTR;GLGTDEESILTLLTSR;GTVTDFPGFDER;KNFATSLYSMIK;LIVALMKPSR;LYDAYELK;MKGLGTDEESILTLLTSR;NFATSLYSMIK;QEISAAFKTLFGRDLLDDLKSELTGK;QVYEEEYGSSLEDDVVGDTSGYYQR;SEIDLFNIR;SEIDLFNIRK;SIPAYLAETLYYAMK;TLFGRDLLDDLKSELTGK;TLFGRDLLDDLKSELTGKFEK;VFDKYMTISGFQIEETIDRETSGNLEQLLLAVVK;VLTEIIASR;WGTDEEKFITIFGTR;YMTISG…	25	25	1.1.1.980.15;1.1.1.1185.13;1.1.1.881.11;1.1.1.1923.2;1.1.1.1340.2;1.1.1.1169.18;1.1.1.1033.2;1.1.1.1655.3;1.1.1.1934.3;1.1.1.1499.3;1.1.1.2062.12;1.1.1.892.11;1.1.1.1980.2;1.1.1.1246.41;1.1.1.2219.11;1.1.1.2223.11;1.1.1.2184.9;1.1.1.2044.6;1.1.1.915.10;1.1.1.1689.2;1.1.1.1917.11;1.1.1.2240.10;1.1.1.2201.11;1.1.1.1687.3;1.1.1.2203.11;1.1.1.2191.12;1.1.1.1173.14;1.1.1.1496.29;1.1.1.2196.8;1.1.1.203…	168	1.1.1.980.15;1.1.1.1185.13;1.1.1.881.11;1.1.1.1923.2;1.1.1.1340.2;1.1.1.1169.18;1.1.1.1033.2;1.1.1.1655.3;1.1.1.1934.3;1.1.1.1499.3;1.1.1.2062.12;1.1.1.892.11;1.1.1.1980.2;1.1.1.1246.41;1.1.1.2219.11;1.1.1.2223.11;1.1.1.2184.9;1.1.1.2044.6;1.1.1.915.10;1.1.1.1689.2;1.1.1.1917.11;1.1.1.2240.10;1.1.1.2201.11;1.1.1.1687.3;1.1.1.2203.11;1.1.1.2191.12;1.1.1.1173.14;1.1.1.1496.29;1.1.1.2196.8;1.1.1.203…	168	26a-1;26a-2;26a-3;hela-1;hela-2;hela-3
187	sp|Q99460|PSMD1_HUMAN	--	tr|B2R6D0|B2R6D0_HUMAN;tr|Q05BX4|Q05BX4_HUMAN;tr|Q05CW6|Q05CW6_HUMAN;tr|A0A087WW66|A0A087WW66_HUMAN	0.2991	105835	AAVESLGFILFR;DNLEWLAR;DTSPGSAYQEGGGLYALGLIHANHGGDIIDYLLNQLK;EAINLLEPMTNDPVNYVR;EALQLMATYLPK;HGGSLGLGLAAMGTAR;MEEADALIESLCR;MITSAAGIISLLDEDEPQLK;NAQAIEDMVGYAQETQHEK;NNNTDLMILK;NSVCHTATVIANSFMHCGTTSDQFLR;QCVENADLPEGEKKPIDQR;QDVYDLLK;QGALIASALIMIQQTEITCPK;TPEQCPSVVSLLSESYNPHVR;VLTMPETCR;YQPFKPLSIGGIIILK	AAVESLGFILFR;DNLEWLAR;DTSPGSAYQEGGGLYALGLIHANHGGDIIDYLLNQLK;EAINLLEPMTNDPVNYVR;EALQLMATYLPK;HGGSLGLGLAAMGTAR;MEEADALIESLCR;MITSAAGIISLLDEDEPQLK;NAQAIEDMVGYAQETQHEK;NNNTDLMILK;NSVCHTATVIANSFMHCGTTSDQFLR;QCVENADLPEGEKKPIDQR;QDVYDLLK;QGALIASALIMIQQTEITCPK;TPEQCPSVVSLLSESYNPHVR;VLTMPETCR;YQPFKPLSIGGIIILK	17	17	1.1.1.1860.2;1.1.1.1655.25;1.1.1.1422.18;1.1.1.1110.3;1.1.1.1047.16;1.1.1.1085.3;1.1.1.1682.27;1.1.1.1789.2;1.1.1.1870.3;1.1.1.2135.7;1.1.1.1846.5;1.1.1.2483.12;1.1.1.1474.9;1.1.1.1065.25;1.1.1.1416.21;1.1.1.2136.31;1.1.1.1508.8;1.1.1.1306.22;1.1.1.1091.18;1.1.1.1664.17;1.1.1.1662.18;1.1.1.1089.6;1.1.1.1282.21;1.1.1.2120.18;1.1.1.2177.34;1.1.1.1435.13;1.1.1.1337.16;1.1.1.921.27;1.1.1.1440.16;1.1.…	56	1.1.1.1860.2;1.1.1.1655.25;1.1.1.1422.18;1.1.1.1110.3;1.1.1.1047.16;1.1.1.1085.3;1.1.1.1682.27;1.1.1.1789.2;1.1.1.1870.3;1.1.1.2135.7;1.1.1.1846.5;1.1.1.2483.12;1.1.1.1474.9;1.1.1.1065.25;1.1.1.1416.21;1.1.1.2136.31;1.1.1.1508.8;1.1.1.1306.22;1.1.1.1091.18;1.1.1.1664.17;1.1.1.1662.18;1.1.1.1089.6;1.1.1.1282.21;1.1.1.2120.18;1.1.1.2177.34;1.1.1.1435.13;1.1.1.1337.16;1.1.1.921.27;1.1.1.1440.16;1.1.…	56	26a-1;26a-2;26a-3;hela-1;hela-2;hela-3
188	sp|O75348|VATG1_HUMAN	tr|A0A024R883|A0A024R883_HUMAN	--	0.2203	13757.4	QNRDEVLDNLLAFVCDIRPEIHENYR	QNRDEVLDNLLAFVCDIRPEIHENYR	1	1	1.1.1.2451.5;1.1.1.2205.2;1.1.1.2226.3;1.1.1.2424.2;1.1.1.2194.2;1.1.1.2193.2;1.1.1.2412.4	7	1.1.1.2451.5;1.1.1.2205.2;1.1.1.2226.3;1.1.1.2424.2;1.1.1.2194.2;1.1.1.2193.2;1.1.1.2412.4	7	26a-2;26a-3;hela-2;hela-3
189	sp|Q9Y3B2|EXOS1_HUMAN	tr|B1AMU4|B1AMU4_HUMAN;tr|B1AMU7|B1AMU7_HUMAN;tr|R4GMQ7|R4GMQ7_HUMAN;tr|R4GNH9|R4GNH9_HUMAN	--	0.1692	21451.6	ETESQLLPDVGAIVTCK;LCNLEEGSPGSGTYTR	ETESQLLPDVGAIVTCK;LCNLEEGSPGSGTYTR	2	2	1.1.1.1476.30;1.1.1.1471.27;1.1.1.900.37	3	1.1.1.1476.30;1.1.1.1471.27;1.1.1.900.37	3	hela-2;hela-3
190	sp|P00491|PNPH_HUMAN	tr|Q8N7G1|Q8N7G1_HUMAN;tr|V9HWH6|V9HWH6_HUMAN	--	0.699	32117.7	DHINLPGFSGQNPLR;ELQEGTYVMVAGPSFETVAECR;FEVGDIMLIR;FGDRFPAMSDAYDR;HRPQVAIICGSGLGGLTDKLTQAQIFDYGEIPNFPR;LEQFVSILMASIPLPDK;LEQFVSILMASIPLPDKAS;LGADAVGMSTVPEVIVAR;LTQAQIFDYGEIPNFPR;LVFGFLNGR;MENGYTYEDYKNTAEWLLSHTK;NTAEWLLSHTK;QAAQKLEQFVSILMASIPLPDKAS;VFGFSLITNK;VFHLLGVDTLVVTNAAGGLNPK	DHINLPGFSGQNPLR;ELQEGTYVMVAGPSFETVAECR;FEVGDIMLIR;FGDRFPAMSDAYDR;HRPQVAIICGSGLGGLTDKLTQAQIFDYGEIPNFPR;LEQFVSILMASIPLPDK;LEQFVSILMASIPLPDKAS;LGADAVGMSTVPEVIVAR;LTQAQIFDYGEIPNFPR;LVFGFLNGR;MENGYTYEDYKNTAEWLLSHTK;NTAEWLLSHTK;QAAQKLEQFVSILMASIPLPDKAS;VFGFSLITNK;VFHLLGVDTLVVTNAAGGLNPK	15	15	1.1.1.1484.41;1.1.1.1419.2;1.1.1.2496.20;1.1.1.1879.27;1.1.1.1906.26;1.1.1.1451.38;1.1.1.2515.7;1.1.1.1878.14;1.1.1.1366.4;1.1.1.1315.30;1.1.1.1906.27;1.1.1.1875.6;1.1.1.2486.15;1.1.1.1939.22;1.1.1.1447.2;1.1.1.1662.11;1.1.1.1915.12;1.1.1.1435.2;1.1.1.1496.24;1.1.1.1889.11;1.1.1.1307.23;1.1.1.1965.17;1.1.1.1639.26;1.1.1.1640.27;1.1.1.1319.31;1.1.1.1880.23;1.1.1.1645.13;1.1.1.1431.2;1.1.1.1359.3;1…	116	1.1.1.1484.41;1.1.1.1419.2;1.1.1.2496.20;1.1.1.1879.27;1.1.1.1906.26;1.1.1.1451.38;1.1.1.2515.7;1.1.1.1878.14;1.1.1.1366.4;1.1.1.1315.30;1.1.1.1906.27;1.1.1.1875.6;1.1.1.2486.15;1.1.1.1939.22;1.1.1.1447.2;1.1.1.1662.11;1.1.1.1915.12;1.1.1.1435.2;1.1.1.1496.24;1.1.1.1889.11;1.1.1.1307.23;1.1.1.1965.17;1.1.1.1639.26;1.1.1.1640.27;1.1.1.1319.31;1.1.1.1880.23;1.1.1.1645.13;1.1.1.1431.2;1.1.1.1359.3;1…	116	26a-1;26a-2;26a-3;hela-1;hela-2;hela-3
191	sp|P55209|NP1L1_HUMAN	tr|A0A024RBB7|A0A024RBB7_HUMAN;tr|F5H4R6|F5H4R6_HUMAN;tr|F8VY35|F8VY35_HUMAN;tr|H0YIV4|H0YIV4_HUMAN	--	0.4757	45373.8	AKIEDEKKDEEKEDPKGIPEFWLTVFK;FEIINAIYEPTEEECEWKPDEEDEISEELKEK;FSDAGQPMSFVLEFHFEPNEYFTNEVLTK;GIPEFWLTVFK;KYAVLYQPLFDKR;LDGLVETPTGYIESLPR;MRSEPDDSDPFSFDGPEIMGCTGCQIDWK;MRSEPDDSDPFSFDGPEIMGCTGCQIDWKK;NVDLLSDMVQEHDEPILK;QLTVQMMQNPQILAALQER;RFEIINAIYEPTEEECEWKPDEEDEISEELKEK;SEPDDSDPFSFDGPEIMGCTGCQIDWKK;YAVLYQPLFDK;YAVLYQPLFDKR	AKIEDEKKDEEKEDPKGIPEFWLTVFK;FEIINAIYEPTEEECEWKPDEEDEISEELKEK;FSDAGQPMSFVLEFHFEPNEYFTNEVLTK;FYEEVHDLER;GIPEFWLTVFK;KYAVLYQPLFDKR;LDGLVETPTGYIESLPR;MRSEPDDSDPFSFDGPEIMGCTGCQIDWK;MRSEPDDSDPFSFDGPEIMGCTGCQIDWKK;NVDLLSDMVQEHDEPILK;QLTVQMMQNPQILAALQER;RFEIINAIYEPTEEECEWKPDEEDEISEELKEK;SEPDDSDPFSFDGPEIMGCTGCQIDWKK;YAVLYQPLFDK;YAVLYQPLFDKR	15	14	1.1.1.1707.39;1.1.1.1561.30;1.1.1.1703.35;1.1.1.1506.27;1.1.1.936.18;1.1.1.1575.20;1.1.1.1686.39;1.1.1.1690.37;1.1.1.1480.34;1.1.1.1705.38;1.1.1.1484.13;1.1.1.1522.34;1.1.1.2172.3;1.1.1.1484.34;1.1.1.2109.20;1.1.1.1699.39;1.1.1.1519.24;1.1.1.1691.38;1.1.1.1718.34;1.1.1.1263.10;1.1.1.1691.39;1.1.1.1508.32;1.1.1.1465.12;1.1.1.1286.7;1.1.1.1625.29;1.1.1.1560.18;1.1.1.1508.24;1.1.1.1603.12;1.1.1.1740…	128	1.1.1.1707.39;1.1.1.1561.30;1.1.1.1703.35;1.1.1.1506.27;1.1.1.936.18;1.1.1.1575.20;1.1.1.1686.39;1.1.1.1690.37;1.1.1.1480.34;1.1.1.1705.38;1.1.1.1484.13;1.1.1.1522.34;1.1.1.2172.3;1.1.1.1484.34;1.1.1.2109.20;1.1.1.1699.39;1.1.1.1519.24;1.1.1.1691.38;1.1.1.1718.34;1.1.1.1263.10;1.1.1.1691.39;1.1.1.1508.32;1.1.1.1465.12;1.1.1.1286.7;1.1.1.1625.29;1.1.1.1560.18;1.1.1.1508.24;1.1.1.1603.12;1.1.1.1740…	129	26a-1;26a-2;26a-3;hela-1;hela-2;hela-3
192	sp|Q641Q2|FA21A_HUMAN	sp|Q9Y4E1|FA21C_HUMAN;tr|A0A087WYF6|A0A087WYF6_HUMAN;tr|A0A096LPC5|A0A096LPC5_HUMAN;tr|A0A0A0MR88|A0A0A0MR88_HUMAN;tr|B7ZME8|B7ZME8_HUMAN;tr|E7ESD2|E7ESD2_HUMAN;tr|F8W7U3|F8W7U3_HUMAN;tr|J3KP36|J3KP36_HUMAN	--	0.0604	147182	GEADLFDSGDIFSTGTGSQSVER;IAENPANPPVGGK;LLEPSVGSLFGDDEDDDLFSSAK;VQEAVNYGLQVLDSAFEQLDIK	GEADLFDSGDIFSTGTGSQSVER;IAENPANPPVGGK;LLEPSVGSLFGDDEDDDLFSSAK;VQEAVNYGLQVLDSAFEQLDIK	4	4	1.1.1.2488.22;1.1.1.1498.39;1.1.1.1495.30;1.1.1.1965.40;1.1.1.867.22	5	1.1.1.2488.22;1.1.1.1498.39;1.1.1.1495.30;1.1.1.1965.40;1.1.1.867.22	5	26a-3
193	sp|Q9NR12|PDLI7_HUMAN	--	tr|D6RAN1|D6RAN1_HUMAN;tr|D6RF83|D6RF83_HUMAN;tr|D6RH06|D6RH06_HUMAN;tr|H7BYK4|H7BYK4_HUMAN	0.0766	49844.3	GAIFCPPCYDVR;VLEEGGFFEEK;VVLEGPAPWGFR	GAIFCPPCYDVR;VLEEGGFFEEK;VVLEGPAPWGFR	3	3	1.1.1.1270.19;1.1.1.971.17;1.1.1.1015.23;1.1.1.1256.11;1.1.1.1003.15;1.1.1.1277.11	6	1.1.1.1270.19;1.1.1.971.17;1.1.1.1015.23;1.1.1.1256.11;1.1.1.1003.15;1.1.1.1277.11	6	hela-1;hela-2;hela-3
194	sp|P57076|CU059_HUMAN	tr|B4DV81|B4DV81_HUMAN;tr|C9J818|C9J818_HUMAN;tr|C9JX57|C9JX57_HUMAN;tr|D3DSE6|D3DSE6_HUMAN;tr|F8VZ95|F8VZ95_HUMAN;tr|G8XV63|G8XV63_HUMAN;tr|Q96NJ2|Q96NJ2_HUMAN;tr|Q9NX33|Q9NX33_HUMAN	--	0.0897	33224	RGDESQFLLQAPGSTELEELTVQVAR	RGDESQFLLQAPGSTELEELTVQVAR	1	1	1.1.1.1873.22;1.1.1.1861.23;1.1.1.1876.18;1.1.1.1857.24	4	1.1.1.1873.22;1.1.1.1861.23;1.1.1.1876.18;1.1.1.1857.24	4	hela-1;hela-2;hela-3
195	sp|P56192|SYMC_HUMAN	tr|A8K492|A8K492_HUMAN	--	0.3022	101115	AEVLISTVGPEDCVVPFLTRPK;DNVPFHSLVFPCSALGAEDNYTLVSHLIATEYLNYEDGKFSK;FFGGYVPEMVLTPDDQR;FVEGVCPFCGYEEAR;GFVLQDTVEQLR;GLESLPPLRPQQNPVLPVAGER;GRAEVLISTVGPEDCVVPFLTRPK;GVGVFGDMAQDTGIPADIWR;ITQDIFQQLLK;LFVSDGVPGCLPVLAAAGR;NPEQVDLYQFMAK;QQGVLALRPYLQK;TLPGSDWTPNAQFITR;TSPKPAVVETVTTAKPQQIQALMDEVTK;VPVLQLDSGNYLFSTSAICR	AEVLISTVGPEDCVVPFLTRPK;DNVPFHSLVFPCSALGAEDNYTLVSHLIATEYLNYEDGKFSK;FFGGYVPEMVLTPDDQR;FVEGVCPFCGYEEAR;GFVLQDTVEQLR;GLESLPPLRPQQNPVLPVAGER;GRAEVLISTVGPEDCVVPFLTRPK;GVGVFGDMAQDTGIPADIWR;ITQDIFQQLLK;LFVSDGVPGCLPVLAAAGR;NPEQVDLYQFMAK;QQGVLALRPYLQK;TLPGSDWTPNAQFITR;TSPKPAVVETVTTAKPQQIQALMDEVTK;VPVLQLDSGNYLFSTSAICR	15	15	1.1.1.1650.21;1.1.1.1472.14;1.1.1.1290.19;1.1.1.1262.11;1.1.1.1281.11;1.1.1.1646.22;1.1.1.1498.12;1.1.1.2397.30;1.1.1.1612.11;1.1.1.1204.23;1.1.1.1656.27;1.1.1.2384.12;1.1.1.1404.8;1.1.1.1566.7;1.1.1.1462.16;1.1.1.1202.24;1.1.1.1238.15;1.1.1.1102.36;1.1.1.1562.5;1.1.1.1281.28;1.1.1.1578.4;1.1.1.2396.27;1.1.1.1663.17;1.1.1.2394.31;1.1.1.1750.22;1.1.1.1271.14;1.1.1.1269.9;1.1.1.1221.22;1.1.1.1594.2…	54	1.1.1.1650.21;1.1.1.1472.14;1.1.1.1290.19;1.1.1.1262.11;1.1.1.1281.11;1.1.1.1646.22;1.1.1.1498.12;1.1.1.2397.30;1.1.1.1612.11;1.1.1.1204.23;1.1.1.1656.27;1.1.1.2384.12;1.1.1.1404.8;1.1.1.1566.7;1.1.1.1462.16;1.1.1.1202.24;1.1.1.1238.15;1.1.1.1102.36;1.1.1.1562.5;1.1.1.1281.28;1.1.1.1578.4;1.1.1.2396.27;1.1.1.1663.17;1.1.1.2394.31;1.1.1.1750.22;1.1.1.1271.14;1.1.1.1269.9;1.1.1.1221.22;1.1.1.1594.2…	54	26a-1;26a-2;26a-3;hela-1;hela-2;hela-3
196	sp|Q9UNS2|CSN3_HUMAN	--	--	0.182	47872.8	AMDQEITVNPQFVQK;ASALEQFVNSVR;QLSAQGQMTQLCELINK;TFLTLSLQDMASR;YATDTFAGLCHQLTNALVER	AMDQEITVNPQFVQK;ASALEQFVNSVR;QLSAQGQMTQLCELINK;TFLTLSLQDMASR;YATDTFAGLCHQLTNALVER	5	5	1.1.1.1420.34;1.1.1.1546.13;1.1.1.1557.7;1.1.1.1724.12;1.1.1.2159.5;1.1.1.2169.5;1.1.1.1432.36;1.1.1.1545.8;1.1.1.1000.30;1.1.1.2164.3;1.1.1.1442.20;1.1.1.2180.5;1.1.1.994.37	13	1.1.1.1420.34;1.1.1.1546.13;1.1.1.1557.7;1.1.1.1724.12;1.1.1.2159.5;1.1.1.2169.5;1.1.1.1432.36;1.1.1.1545.8;1.1.1.1000.30;1.1.1.2164.3;1.1.1.1442.20;1.1.1.2180.5;1.1.1.994.37	13	26a-1;hela-1;hela-2;hela-3
197	sp|P61077|UB2D3_HUMAN	sp|P62837|UB2D2_HUMAN;tr|A0A024RDH2|A0A024RDH2_HUMAN;tr|A0A087WY85|A0A087WY85_HUMAN;tr|A0A0A0MQU3|A0A0A0MQU3_HUMAN;tr|D6RAH7|D6RAH7_HUMAN;tr|D6RAW0|D6RAW0_HUMAN;tr|D6RFM0|D6RFM0_HUMAN;tr|H9KV45|H9KV45_HUMAN	sp|P51668|UB2D1_HUMAN;sp|Q9Y2X8|UB2D4_HUMAN;tr|A0A024QZJ2|A0A024QZJ2_HUMAN;tr|A0A024RA90|A0A024RA90_HUMAN;tr|A0A087WW00|A0A087WW00_HUMAN;tr|C9J9H9|C9J9H9_HUMAN;tr|D6RA11|D6RA11_HUMAN;tr|Q9UQL0|Q9UQL0_HUMAN	0.1973	16687	IYHPNINSNGSICLDILR;SQWSPALTISK	IYHPNINSNGSICLDILR;SQWSPALTISK	2	2	1.1.1.1346.15;1.1.1.1346.13;1.1.1.1373.10;1.1.1.1325.16;1.1.1.1359.9;1.1.1.1334.12;1.1.1.931.15;1.1.1.1339.10;1.1.1.1371.14;1.1.1.1353.17;1.1.1.987.12;1.1.1.1371.13;1.1.1.1334.14;1.1.1.1330.10;1.1.1.1351.16	15	1.1.1.1346.15;1.1.1.1346.13;1.1.1.1373.10;1.1.1.1325.16;1.1.1.1359.9;1.1.1.1334.12;1.1.1.931.15;1.1.1.1339.10;1.1.1.1371.14;1.1.1.1353.17;1.1.1.987.12;1.1.1.1371.13;1.1.1.1334.14;1.1.1.1330.10;1.1.1.1351.16	15	26a-2;26a-3;hela-1;hela-2;hela-3
198	sp|Q8IWA4|MFN1_HUMAN	tr|A0A0C4DFN1|A0A0C4DFN1_HUMAN;tr|Q4AEJ3|Q4AEJ3_HUMAN;tr|Q4AEJ4|Q4AEJ4_HUMAN;tr|Q6AI38|Q6AI38_HUMAN	--	0.0189	84099.7	VLLGLSEPIFQLPR	VLLGLSEPIFQLPR	1	1	1.1.1.1924.4	1	1.1.1.1924.4	1	hela-3
199	tr|A8K3Q9|A8K3Q9_HUMAN	--	--	0.0648	23454.7	GTAAAAAAAAAAAK	CMQLTDFILK;GTAAAAAAAAAAAK;LVAIVDVIDQNR	3	1	1.1.1.896.9;1.1.1.895.17	2	1.1.1.1329.8;1.1.1.1291.10;1.1.1.896.9;1.1.1.1290.11;1.1.1.1304.13;1.1.1.1316.9;1.1.1.1269.12;1.1.1.1313.8;1.1.1.1300.17;1.1.1.1294.16;1.1.1.1527.4;1.1.1.1329.11;1.1.1.1270.7;1.1.1.1313.12;1.1.1.1348.12;1.1.1.1347.10;1.1.1.1297.13;1.1.1.1548.3;1.1.1.1325.8;1.1.1.1317.12;1.1.1.1285.13;1.1.1.1364.15;1.1.1.1297.10;1.1.1.1536.3;1.1.1.1312.14;1.1.1.1544.3;1.1.1.1285.14;1.1.1.1529.5;1.1.1.1329.12;1.1.1…	46	26a-1;26a-2;26a-3;hela-1;hela-3
200	sp|Q9NVJ2|ARL8B_HUMAN	tr|A0A024R2D4|A0A024R2D4_HUMAN;tr|B4DQT8|B4DQT8_HUMAN;tr|B4E1J8|B4E1J8_HUMAN	sp|Q96BM9|ARL8A_HUMAN;tr|A0A024R977|A0A024R977_HUMAN;tr|B2R7U5|B2R7U5_HUMAN	0.3065	21538.8	EKDNIDITLQWLIQHSK;GVNAIVYMIDAADREK;NELHNLLDKPQLQGIPVLVLGNKR	EKDNIDITLQWLIQHSK;GVNAIVYMIDAADREK;NELHNLLDKPQLQGIPVLVLGNKR	3	3	1.1.1.1467.6;1.1.1.1636.11;1.1.1.1520.13;1.1.1.1630.4;1.1.1.1517.13	5	1.1.1.1467.6;1.1.1.1636.11;1.1.1.1520.13;1.1.1.1630.4;1.1.1.1517.13	5	hela-2;hela-3
201	sp|P28072|PSB6_HUMAN	tr|Q6IAT9|Q6IAT9_HUMAN	--	0.5188	25357.5	EGMTKEECLQFTANALALAMER;LAAIAESGVER;SGSAADTQAVADAVTYQLGFHSIELNEPPLVHTAASLFK;TTIMAVQFDGGVVLGADSR;YREDLMAGIIIAGWDPQEGGQVYSVPMGGMMVR	EGMTKEECLQFTANALALAMER;LAAIAESGVER;SGSAADTQAVADAVTYQLGFHSIELNEPPLVHTAASLFK;TTIMAVQFDGGVVLGADSR;YREDLMAGIIIAGWDPQEGGQVYSVPMGGMMVR	5	5	1.1.1.2307.22;1.1.1.2325.22;1.1.1.2534.13;1.1.1.2672.8;1.1.1.875.19;1.1.1.1737.15;1.1.1.1738.13;1.1.1.2342.17;1.1.1.2326.27;1.1.1.1737.20;1.1.1.2288.24;1.1.1.2337.27;1.1.1.1726.14;1.1.1.2313.18;1.1.1.892.19;1.1.1.1731.18;1.1.1.2311.11;1.1.1.2504.9;1.1.1.2325.23;1.1.1.2323.17;1.1.1.1725.19;1.1.1.2207.38;1.1.1.2291.29;1.1.1.2680.16;1.1.1.2358.15;1.1.1.2565.18;1.1.1.2276.29;1.1.1.2322.18;1.1.1.2207.…	47	1.1.1.2307.22;1.1.1.2325.22;1.1.1.2534.13;1.1.1.2672.8;1.1.1.875.19;1.1.1.1737.15;1.1.1.1738.13;1.1.1.2342.17;1.1.1.2326.27;1.1.1.1737.20;1.1.1.2288.24;1.1.1.2337.27;1.1.1.1726.14;1.1.1.2313.18;1.1.1.892.19;1.1.1.1731.18;1.1.1.2311.11;1.1.1.2504.9;1.1.1.2325.23;1.1.1.2323.17;1.1.1.1725.19;1.1.1.2207.38;1.1.1.2291.29;1.1.1.2680.16;1.1.1.2358.15;1.1.1.2565.18;1.1.1.2276.29;1.1.1.2322.18;1.1.1.2207.…	47	26a-1;26a-2;26a-3;hela-1;hela-2;hela-3
202	sp|Q5SSJ5|HP1B3_HUMAN	tr|B0QZK4|B0QZK4_HUMAN	tr|Q5SWC8|Q5SWC8_HUMAN;tr|X6RGJ2|X6RGJ2_HUMAN	0.1085	61206.5	KSGEKPLLGGSLMEYAILSAIAAMNEPK;LEDVLPLAFTR;MDAILTEAIK;SGEKPLLGGSLMEYAILSAIAAMNEPK;SSAVDPEPQVKLEDVLPLAFTR	KSGEKPLLGGSLMEYAILSAIAAMNEPK;LEDVLPLAFTR;MDAILTEAIK;SGEKPLLGGSLMEYAILSAIAAMNEPK;SSAVDPEPQVKLEDVLPLAFTR	5	5	1.1.1.1778.16;1.1.1.2458.4;1.1.1.1466.7;1.1.1.1461.3;1.1.1.2477.7;1.1.1.1039.11;1.1.1.2497.8;1.1.1.1021.8;1.1.1.1049.12;1.1.1.1790.12	10	1.1.1.1778.16;1.1.1.2458.4;1.1.1.1466.7;1.1.1.1461.3;1.1.1.2477.7;1.1.1.1039.11;1.1.1.2497.8;1.1.1.1021.8;1.1.1.1049.12;1.1.1.1790.12	10	hela-1;hela-2;hela-3
203	sp|P56945|BCAR1_HUMAN	tr|B2RBL9|B2RBL9_HUMAN;tr|B3KW85|B3KW85_HUMAN;tr|B3KWE2|B3KWE2_HUMAN;tr|D3DUK1|D3DUK1_HUMAN;tr|Q6P5Z4|Q6P5Z4_HUMAN;tr|Q8NC57|Q8NC57_HUMAN	--	0.023	93371.1	GLLPSQYGQEVYDTPPMAVK	GLLPSQYGQEVYDTPPMAVK	1	1	1.1.1.1338.30	1	1.1.1.1338.30	1	26a-1
204	sp|P09496|CLCA_HUMAN	tr|C9J8P9|C9J8P9_HUMAN	--	0.129	27076.5	AAEEAFVNDIDESSPGTEWER;AIKELEEWYAR	AAEEAFVNDIDESSPGTEWER;AIKELEEWYAR	2	2	1.1.1.976.3;1.1.1.973.4;1.1.1.1300.41;1.1.1.1305.40;1.1.1.1312.37;1.1.1.1169.29;1.1.1.1301.36;1.1.1.1289.34;1.1.1.1293.40;1.1.1.1167.36;1.1.1.1303.40	11	1.1.1.976.3;1.1.1.973.4;1.1.1.1300.41;1.1.1.1305.40;1.1.1.1312.37;1.1.1.1169.29;1.1.1.1301.36;1.1.1.1289.34;1.1.1.1293.40;1.1.1.1167.36;1.1.1.1303.40	11	26a-3;hela-2;hela-3
205	sp|O94874|UFL1_HUMAN	--	--	0.0756	89594.4	HIQDAPEEFISELAEYLIKPLNK;SIEDFISCLDSAAEACDIMVK;TYDLPGNFLTQALTQR	HIQDAPEEFISELAEYLIKPLNK;SIEDFISCLDSAAEACDIMVK;TYDLPGNFLTQALTQR	3	3	1.1.1.1828.24;1.1.1.2359.38;1.1.1.2450.6;1.1.1.1819.24;1.1.1.2375.27	5	1.1.1.1828.24;1.1.1.2359.38;1.1.1.2450.6;1.1.1.1819.24;1.1.1.2375.27	5	26a-2;hela-1;hela-2
206	sp|P61289|PSME3_HUMAN	tr|A0A024R203|A0A024R203_HUMAN;tr|V9HWJ8|V9HWJ8_HUMAN	tr|K9J957|K9J957_HUMAN	0.4882	29505.8	ITSEAEDLVANFFPK;KLLELDSFLKEPILNIHDLTQIHSDMNLPVPDPILLTNSHDGLDGPTYK;LLELDSFLKEPILNIHDLTQIHSDMNLPVPDPILLTNSHDGLDGPTYK;MWVQLLIPR;NQYVTLHDMILK;RLDECEEAFQGTK;SNQQLVDIIEK;TVESEAASYLDQISR	ITSEAEDLVANFFPK;KLLELDSFLKEPILNIHDLTQIHSDMNLPVPDPILLTNSHDGLDGPTYK;LLELDSFLKEPILNIHDLTQIHSDMNLPVPDPILLTNSHDGLDGPTYK;MWVQLLIPR;NQYVTLHDMILK;RLDECEEAFQGTK;SNQQLVDIIEK;TVESEAASYLDQISR	8	8	1.1.1.1026.27;1.1.1.1927.7;1.1.1.1924.16;1.1.1.1470.24;1.1.1.1691.2;1.1.1.1470.23;1.1.1.1487.22;1.1.1.1025.21;1.1.1.1970.17;1.1.1.1903.5;1.1.1.1519.16;1.1.1.1501.14;1.1.1.2469.10;1.1.1.896.29;1.1.1.2455.17;1.1.1.1021.23;1.1.1.1926.15;1.1.1.1715.2;1.1.1.844.27;1.1.1.2448.10;1.1.1.1675.2;1.1.1.1950.12;1.1.1.862.32;1.1.1.1002.26;1.1.1.1687.3;1.1.1.980.17;1.1.1.1482.21;1.1.1.1920.16;1.1.1.2420.12;1.1…	55	1.1.1.1026.27;1.1.1.1927.7;1.1.1.1924.16;1.1.1.1470.24;1.1.1.1691.2;1.1.1.1470.23;1.1.1.1487.22;1.1.1.1025.21;1.1.1.1970.17;1.1.1.1903.5;1.1.1.1519.16;1.1.1.1501.14;1.1.1.2469.10;1.1.1.896.29;1.1.1.2455.17;1.1.1.1021.23;1.1.1.1926.15;1.1.1.1715.2;1.1.1.844.27;1.1.1.2448.10;1.1.1.1675.2;1.1.1.1950.12;1.1.1.862.32;1.1.1.1002.26;1.1.1.1687.3;1.1.1.980.17;1.1.1.1482.21;1.1.1.1920.16;1.1.1.2420.12;1.1…	55	26a-1;26a-2;26a-3;hela-1;hela-2;hela-3
207	sp|Q8TAQ2|SMRC2_HUMAN	tr|A0A024RB22|A0A024RB22_HUMAN;tr|F8VXC8|F8VXC8_HUMAN;tr|Q59G16|Q59G16_HUMAN	--	0.0758	132878	HQGTVTEDKNNASHVVYPVPGNLEEEEWVRPVMK;SLVQNNCLSRPNIFLCPEIEPK;SQSGNPVMSTVAFLASVVDPR;YYEAADTVTQFDNVR	EWTEQETLLLLEALEMYKDDWNK;HQGTVTEDKNNASHVVYPVPGNLEEEEWVRPVMK;LNPQEYLTSTACR;SLVALLVETQMK;SLVQNNCLSRPNIFLCPEIEPK;SQSGNPVMSTVAFLASVVDPR;YYEAADTVTQFDNVR	7	4	1.1.1.1339.32;1.1.1.1012.32;1.1.1.2507.23;1.1.1.1044.35;1.1.1.1034.35;1.1.1.1041.39;1.1.1.1070.28;1.1.1.1042.34	8	1.1.1.1339.32;1.1.1.1012.32;1.1.1.2507.23;1.1.1.1044.35;1.1.1.941.34;1.1.1.1605.8;1.1.1.1605.5;1.1.1.1034.35;1.1.1.970.32;1.1.1.1041.39;1.1.1.1070.28;1.1.1.972.34;1.1.1.1604.6;1.1.1.977.25;1.1.1.972.28;1.1.1.2435.15;1.1.1.1042.34	17	26a-3;hela-1;hela-2;hela-3
208	tr|C9JA93|C9JA93_HUMAN	--	--	0.0719	32136.5	SLSQSFENLLDEPAYGLIQK	SLSQSFENLLDEPAYGLIQK	1	1	1.1.1.2016.25;1.1.1.2039.30;1.1.1.2035.23;1.1.1.2032.33;1.1.1.2058.27;1.1.1.2032.22	6	1.1.1.2016.25;1.1.1.2039.30;1.1.1.2035.23;1.1.1.2032.33;1.1.1.2058.27;1.1.1.2032.22	6	26a-1;26a-2;26a-3;hela-2;hela-3
209	sp|P14923|PLAK_HUMAN	tr|A0A024R1X8|A0A024R1X8_HUMAN;tr|A0A0S2Z487|A0A0S2Z487_HUMAN	--	0.255	81744	AHQDAQRHVAAGTQQPYTDGVR;ALMGSPQLVAAVVR;HVAAGTQQPYTDGVR;LAEPSQLLK;LAQDKEAADAIDAEGASAPLMELLHSR;LLNQPNQWPLVK;LNTIPLFVQLLYSSVENIQR;LNYGIPAIVK;LVQLLVK;NEGTATYAAAVLFR;SAIVHLINYQDDAELATR;TLVTQNSGVEALIHAILR;VAAGVLCELAQDKEAADAIDAEGASAPLMELLHSR;VSVELTNSLFK	AHQDAQRHVAAGTQQPYTDGVR;ALMGSPQLVAAVVR;EGLLAIFK;HVAAGTQQPYTDGVR;LAEPSQLLK;LAQDKEAADAIDAEGASAPLMELLHSR;LLNQPNQWPLVK;LNTIPLFVQLLYSSVENIQR;LNYGIPAIVK;LVQLLVK;MEEIVEGCTGALHILAR;NEGTATYAAAVLFR;SAIVHLINYQDDAELATR;TLVTQNSGVEALIHAILR;VAAGVLCELAQDKEAADAIDAEGASAPLMELLHSR;VSVELTNSLFK	16	14	1.1.1.2137.2;1.1.1.2145.2;1.1.1.1096.10;1.1.1.2120.3;1.1.1.2098.15;1.1.1.2105.13;1.1.1.859.38;1.1.1.1101.13;1.1.1.1269.17;1.1.1.1252.18;1.1.1.2470.36;1.1.1.2130.19;1.1.1.1303.11;1.1.1.2490.26;1.1.1.2123.2;1.1.1.1216.8;1.1.1.2142.11;1.1.1.1074.13;1.1.1.2118.17;1.1.1.2086.14;1.1.1.2088.10;1.1.1.2086.15;1.1.1.1152.11;1.1.1.2079.22;1.1.1.2115.15;1.1.1.1274.13;1.1.1.1235.10;1.1.1.2105.21;1.1.1.1068.2;…	32	1.1.1.2137.2;1.1.1.2145.2;1.1.1.1096.10;1.1.1.2120.3;1.1.1.2098.15;1.1.1.2105.13;1.1.1.859.38;1.1.1.1101.13;1.1.1.1269.17;1.1.1.1252.18;1.1.1.1136.11;1.1.1.1375.2;1.1.1.2470.36;1.1.1.2130.19;1.1.1.1303.11;1.1.1.2490.26;1.1.1.2123.2;1.1.1.1216.8;1.1.1.2142.11;1.1.1.1074.13;1.1.1.2118.17;1.1.1.2086.14;1.1.1.2088.10;1.1.1.2086.15;1.1.1.1152.11;1.1.1.2079.22;1.1.1.2115.15;1.1.1.1274.13;1.1.1.1235.10;…	35	26a-1;26a-2;26a-3;hela-1;hela-2;hela-3
210	sp|P14678|RSMB_HUMAN	tr|A8MT02|A8MT02_HUMAN;tr|B4DVS0|B4DVS0_HUMAN;tr|Q15182|Q15182_HUMAN;tr|Q5XPV6|Q5XPV6_HUMAN;tr|Q66K91|Q66K91_HUMAN	sp|P63162|RSMN_HUMAN;tr|J3QLE5|J3QLE5_HUMAN;tr|Q53HE7|Q53HE7_HUMAN;tr|X5DP00|X5DP00_HUMAN;tr|Q6LBS1|Q6LBS1_HUMAN	0.3458	24609.9	GENLVSMTVEGPPPK;GENLVSMTVEGPPPKDTGIAR;IFIGTFK;MLQHIDYR;RVLGLVLL;RVLGLVLLR;VLGLVLLR;VPLAGAAGGPGIGRAAGRGIPAGVPMPQAPAGLAGPVR	GENLVSMTVEGPPPK;GENLVSMTVEGPPPKDTGIAR;IFIGTFK;MLQHIDYR;RVLGLVLL;RVLGLVLLR;VLGLVLLR;VPLAGAAGGPGIGRAAGRGIPAGVPMPQAPAGLAGPVR	8	8	1.1.1.1308.2;1.1.1.936.20;1.1.1.946.32;1.1.1.1281.26;1.1.1.979.32;1.1.1.936.31;1.1.1.1264.19;1.1.1.1323.2;1.1.1.933.23;1.1.1.1496.2;1.1.1.964.28;1.1.1.957.35;1.1.1.925.35;1.1.1.949.2;1.1.1.892.20;1.1.1.937.19;1.1.1.961.35;1.1.1.1319.2;1.1.1.930.31;1.1.1.983.30;1.1.1.932.22;1.1.1.1265.27;1.1.1.994.19;1.1.1.949.36;1.1.1.942.32;1.1.1.1331.2;1.1.1.1448.2;1.1.1.946.22;1.1.1.1309.2;1.1.1.934.28;1.1.1.9…	38	1.1.1.1308.2;1.1.1.936.20;1.1.1.946.32;1.1.1.1281.26;1.1.1.979.32;1.1.1.936.31;1.1.1.1264.19;1.1.1.1323.2;1.1.1.933.23;1.1.1.1496.2;1.1.1.964.28;1.1.1.957.35;1.1.1.925.35;1.1.1.949.2;1.1.1.892.20;1.1.1.937.19;1.1.1.961.35;1.1.1.1319.2;1.1.1.930.31;1.1.1.983.30;1.1.1.932.22;1.1.1.1265.27;1.1.1.994.19;1.1.1.949.36;1.1.1.942.32;1.1.1.1331.2;1.1.1.1448.2;1.1.1.946.22;1.1.1.1309.2;1.1.1.934.28;1.1.1.9…	38	26a-1;26a-2;hela-1;hela-2;hela-3
211	sp|Q9BSC4|NOL10_HUMAN	tr|B4DS83|B4DS83_HUMAN;tr|H7C1Z3|H7C1Z3_HUMAN	--	0.0451	80300.9	IFTSLEPEHDLNDVCLYPNSGMLLTANETPK	IFTSLEPEHDLNDVCLYPNSGMLLTANETPK	1	1	1.1.1.1723.41	1	1.1.1.1723.41	1	26a-1
212	sp|Q12981|SEC20_HUMAN	--	--	0.0833	26132.1	ESLAQTSSTITESLMGISR	ESLAQTSSTITESLMGISR	1	1	1.1.1.1794.24	1	1.1.1.1794.24	1	26a-3
213	sp|O15427|MOT4_HUMAN	tr|A0A024R8U1|A0A024R8U1_HUMAN	--	0.1204	49468.9	EPQPEVAAAEEEK;LHKPPADSGVDLR;RRPMANGLAAAGSPVFLCALSPLGQLLQDR	EPQPEVAAAEEEK;LHKPPADSGVDLR;RRPMANGLAAAGSPVFLCALSPLGQLLQDR	3	3	1.1.1.2201.12;1.1.1.841.30;1.1.1.859.9;1.1.1.821.10;1.1.1.842.10	5	1.1.1.2201.12;1.1.1.841.30;1.1.1.859.9;1.1.1.821.10;1.1.1.842.10	5	26a-3;hela-1;hela-3
214	sp|Q14978|NOLC1_HUMAN	tr|A0A0A0MRM9|A0A0A0MRM9_HUMAN;tr|B2RAU8|B2RAU8_HUMAN	tr|Q96J17|Q96J17_HUMAN;tr|S4R341|S4R341_HUMAN;tr|S4R349|S4R349_HUMAN;tr|S4R402|S4R402_HUMAN	0.0386	73602.5	RVVPSDLYPLVLGFL;RVVPSDLYPLVLGFLR;VREEEIEVDSR;VVPSDLYPLVLGFLR	RVVPSDLYPLVLGFL;RVVPSDLYPLVLGFLR;VREEEIEVDSR;VVPSDLYPLVLGFLR	4	4	1.1.1.830.24;1.1.1.2461.8;1.1.1.829.8;1.1.1.2478.10;1.1.1.2153.2;1.1.1.848.22;1.1.1.2449.8;1.1.1.872.22;1.1.1.867.27;1.1.1.868.7;1.1.1.883.4;1.1.1.2492.7	12	1.1.1.830.24;1.1.1.2461.8;1.1.1.829.8;1.1.1.2478.10;1.1.1.2153.2;1.1.1.848.22;1.1.1.2449.8;1.1.1.872.22;1.1.1.867.27;1.1.1.868.7;1.1.1.883.4;1.1.1.2492.7	12	26a-1;26a-2;26a-3;hela-1;hela-2;hela-3
215	sp|P20839|IMDH1_HUMAN	tr|B3KRZ3|B3KRZ3_HUMAN;tr|B4DNJ7|B4DNJ7_HUMAN;tr|C9J381|C9J381_HUMAN;tr|Q5H9Q6|Q5H9Q6_HUMAN	tr|C9K0R9|C9K0R9_HUMAN;tr|H7C511|H7C511_HUMAN;tr|H7C5T1|H7C5T1_HUMAN	0.1556	55405.4	FEQGFITDPVVLSPSHTVGDVLEAK;KFEQGFITDPVVLSPSHTVGDVLEAK;NLIDAGVDGLR;TPLISSPMDTVTEADMAIAMALMGGIGFIHHNCTPEFQANEVR	FEQGFITDPVVLSPSHTVGDVLEAK;KFEQGFITDPVVLSPSHTVGDVLEAK;NLIDAGVDGLR;TPLISSPMDTVTEADMAIAMALMGGIGFIHHNCTPEFQANEVR	4	4	1.1.1.2524.34;1.1.1.2490.25;1.1.1.1470.27;1.1.1.1069.9;1.1.1.2489.34;1.1.1.2486.35;1.1.1.1521.23;1.1.1.2510.29;1.1.1.2523.22;1.1.1.2508.29;1.1.1.1721.12	11	1.1.1.2524.34;1.1.1.2490.25;1.1.1.1470.27;1.1.1.1069.9;1.1.1.2489.34;1.1.1.2486.35;1.1.1.1521.23;1.1.1.2510.29;1.1.1.2523.22;1.1.1.2508.29;1.1.1.1721.12	11	26a-1;26a-2;26a-3;hela-2;hela-3
216	sp|Q9Y2T3|GUAD_HUMAN	tr|A0A024R231|A0A024R231_HUMAN	--	0.5507	51002.6	AAQMPPLAHIFR;ELSHHEFFMPGLVDTHIHASQYSFAGSSIDLPLLEWLTK;FQNIDFAEEVYTR;FSLSCSETLMGELGNIAK;GASIAHCPNSNLSLSSGFLNVLEVLK;GTFVHSTWTCPMEVLR;GTFVHSTWTCPMEVLRDHLLGVSDSGK;IVFLEEASQQEK;LATLGGSQALGLDGEIGNFEVGKEFDAILINPK;NGTTTACYFATIHTDSSLLLADITDKFGQR;NYTSVYDKNNLLTNK;VCMDLNDTFPEYK;VCMDLNDTFPEYKETTEESIKETER	AAQMPPLAHIFR;ELSHHEFFMPGLVDTHIHASQYSFAGSSIDLPLLEWLTK;FQNIDFAEEVYTR;FSLSCSETLMGELGNIAK;GASIAHCPNSNLSLSSGFLNVLEVLK;GTFVHSTWTCPMEVLR;GTFVHSTWTCPMEVLRDHLLGVSDSGK;IVFLEEASQQEK;LATLGGSQALGLDGEIGNFEVGKEFDAILINPK;NGTTTACYFATIHTDSSLLLADITDKFGQR;NYTSVYDKNNLLTNK;VCMDLNDTFPEYK;VCMDLNDTFPEYKETTEESIKETER	13	13	1.1.1.1178.21;1.1.1.2229.31;1.1.1.2142.7;1.1.1.1159.28;1.1.1.1238.24;1.1.1.2164.5;1.1.1.1487.11;1.1.1.1911.19;1.1.1.2122.7;1.1.1.1221.14;1.1.1.1500.7;1.1.1.951.22;1.1.1.1169.15;1.1.1.1185.28;1.1.1.1233.13;1.1.1.1905.16;1.1.1.995.20;1.1.1.2229.32;1.1.1.2133.11;1.1.1.2163.6;1.1.1.1256.7;1.1.1.1268.26;1.1.1.2120.14;1.1.1.1935.12;1.1.1.1935.28;1.1.1.1156.12;1.1.1.1905.28;1.1.1.924.38;1.1.1.2137.9;1.1…	53	1.1.1.1178.21;1.1.1.2229.31;1.1.1.2142.7;1.1.1.1159.28;1.1.1.1238.24;1.1.1.2164.5;1.1.1.1487.11;1.1.1.1911.19;1.1.1.2122.7;1.1.1.1221.14;1.1.1.1500.7;1.1.1.951.22;1.1.1.1169.15;1.1.1.1185.28;1.1.1.1233.13;1.1.1.1905.16;1.1.1.995.20;1.1.1.2229.32;1.1.1.2133.11;1.1.1.2163.6;1.1.1.1256.7;1.1.1.1268.26;1.1.1.2120.14;1.1.1.1935.12;1.1.1.1935.28;1.1.1.1156.12;1.1.1.1905.28;1.1.1.924.38;1.1.1.2137.9;1.1…	53	26a-1;26a-2;26a-3;hela-1;hela-2;hela-3
217	sp|Q00169|PIPNA_HUMAN	tr|F5GWE5|F5GWE5_HUMAN;tr|Q6NUL6|Q6NUL6_HUMAN;tr|V9HWC5|V9HWC5_HUMAN	tr|I3L471|I3L471_HUMAN;tr|I3L4U7|I3L4U7_HUMAN	0.1296	31806.2	HVEAVYIDIADR;VILPVSVDEYQVGQLYSVAEASK	HVEAVYIDIADR;VILPVSVDEYQVGQLYSVAEASK	2	2	1.1.1.1880.40;1.1.1.1856.26;1.1.1.1845.34;1.1.1.1857.37;1.1.1.1856.35;1.1.1.936.26	6	1.1.1.1880.40;1.1.1.1856.26;1.1.1.1845.34;1.1.1.1857.37;1.1.1.1856.35;1.1.1.936.26	6	26a-1;26a-2;26a-3;hela-2
218	tr|Q59HG1|Q59HG1_HUMAN	--	sp|O95239|KIF4A_HUMAN;sp|Q2VIQ3|KIF4B_HUMAN;tr|B3KNC0|B3KNC0_HUMAN;tr|B4DYE2|B4DYE2_HUMAN	0.0551	140338	ALASNTSFFSGCSPIEEEAH;GLSEAAGQTAQMLER;TQDSEGSFKLEDPTEVTPGLSFFNPVCATPNSK	ALASNTSFFSGCSPIEEEAH;GLSEAAGQTAQMLER;TQDSEGSFKLEDPTEVTPGLSFFNPVCATPNSK	3	3	1.1.1.1267.34;1.1.1.1215.37;1.1.1.1241.35;1.1.1.1786.40;1.1.1.1020.29	5	1.1.1.1267.34;1.1.1.1215.37;1.1.1.1241.35;1.1.1.1786.40;1.1.1.1020.29	5	26a-2;hela-1;hela-3
219	sp|P17301|ITA2_HUMAN	tr|E7EMF1|E7EMF1_HUMAN;tr|E7ESP4|E7ESP4_HUMAN	--	0.0821	129294	GNWLLVGSPWSGFPENR;IFSGPSSEQFGYAVQQFINPK;NMVVNQAQSCPEHIIYIQEPSDVVNSLDLR;VDISLENPGTSPALEAYSETAK;VYLFTIK	GNWLLVGSPWSGFPENR;IFSGPSSEQFGYAVQQFINPK;NMVVNQAQSCPEHIIYIQEPSDVVNSLDLR;VDISLENPGTSPALEAYSETAK;VYLFTIK	5	5	1.1.1.1891.36;1.1.1.1316.31;1.1.1.1088.2;1.1.1.1310.36;1.1.1.1647.27;1.1.1.1864.23;1.1.1.1849.23;1.1.1.1890.24;1.1.1.1291.30;1.1.1.1861.23;1.1.1.1869.26	11	1.1.1.1891.36;1.1.1.1316.31;1.1.1.1088.2;1.1.1.1310.36;1.1.1.1647.27;1.1.1.1864.23;1.1.1.1849.23;1.1.1.1890.24;1.1.1.1291.30;1.1.1.1861.23;1.1.1.1869.26	11	hela-1;hela-2;hela-3
220	sp|P46782|RS5_HUMAN	tr|A0A024R4Q8|A0A024R4Q8_HUMAN;tr|M0R0F0|M0R0F0_HUMAN;tr|Q53G25|Q53G25_HUMAN	--	0.5392	22876.2	HAFEIIHLLTGENPLQVLVNAIINSGPR;HAFEIIHLLTGENPLQVLVNAIINSGPREDSTR;MTEWETAAPAVAETPDIK;RQAVDVSPLR;RVNQAIWLLCTGAR;TEWETAAPAVAETPDIK;TIAECLADELINAAK;VNQAIWLLCTGAR;WSTDDVQINDISLQDYIAVK	HAFEIIHLLTGENPLQVLVNAIINSGPR;HAFEIIHLLTGENPLQVLVNAIINSGPREDSTR;MTEWETAAPAVAETPDIK;RQAVDVSPLR;RVNQAIWLLCTGAR;TEWETAAPAVAETPDIK;TIAECLADELINAAK;VNQAIWLLCTGAR;WSTDDVQINDISLQDYIAVK	9	9	1.1.1.2465.2;1.1.1.2007.6;1.1.1.1851.37;1.1.1.2517.2;1.1.1.1975.7;1.1.1.1872.36;1.1.1.1305.19;1.1.1.1276.18;1.1.1.2524.7;1.1.1.2043.30;1.1.1.1989.7;1.1.1.1365.29;1.1.1.1969.11;1.1.1.2500.3;1.1.1.1321.7;1.1.1.1641.24;1.1.1.1810.30;1.1.1.1818.29;1.1.1.1061.9;1.1.1.2524.27;1.1.1.1991.12;1.1.1.1879.37;1.1.1.1385.25;1.1.1.2504.9;1.1.1.1391.30;1.1.1.1288.19;1.1.1.1272.14;1.1.1.2508.16;1.1.1.1985.6;1.1.…	118	1.1.1.2465.2;1.1.1.2007.6;1.1.1.1851.37;1.1.1.2517.2;1.1.1.1975.7;1.1.1.1872.36;1.1.1.1305.19;1.1.1.1276.18;1.1.1.2524.7;1.1.1.2043.30;1.1.1.1989.7;1.1.1.1365.29;1.1.1.1969.11;1.1.1.2500.3;1.1.1.1321.7;1.1.1.1641.24;1.1.1.1810.30;1.1.1.1818.29;1.1.1.1061.9;1.1.1.2524.27;1.1.1.1991.12;1.1.1.1879.37;1.1.1.1385.25;1.1.1.2504.9;1.1.1.1391.30;1.1.1.1288.19;1.1.1.1272.14;1.1.1.2508.16;1.1.1.1985.6;1.1.…	118	26a-1;26a-2;26a-3;hela-1;hela-2;hela-3
221	sp|Q9UKV3|ACINU_HUMAN	tr|E7EQT4|E7EQT4_HUMAN;tr|S4R3H4|S4R3H4_HUMAN	--	0.1163	151860	AAPCIYWLPLTDSQIVQK;AELEEVTLDGKPLQALR;ASLVALPEQTASEEETPPPLLTK;KCEAEEAEPPAATQPQTSETQTSHLPESER;LLDDLFR;LSEGSQPAEEEEDQETPSR;SGVSITIDDPVR;SHCFVTYSTVEEAVATR;TGTLVEEAFWIDK	AAPCIYWLPLTDSQIVQK;AELEEVTLDGKPLQALR;ASLVALPEQTASEEETPPPLLTK;KCEAEEAEPPAATQPQTSETQTSHLPESER;LLDDLFR;LSEGSQPAEEEEDQETPSR;SGVSITIDDPVR;SHCFVTYSTVEEAVATR;TGTLVEEAFWIDK	9	9	1.1.1.1637.26;1.1.1.1768.32;1.1.1.1399.39;1.1.1.882.41;1.1.1.1646.26;1.1.1.840.37;1.1.1.1254.2;1.1.1.878.30;1.1.1.1760.22;1.1.1.828.41;1.1.1.1263.2;1.1.1.1801.21;1.1.1.847.41;1.1.1.866.41;1.1.1.1674.22;1.1.1.1399.41;1.1.1.1625.26;1.1.1.1643.24;1.1.1.1642.21;1.1.1.1415.22;1.1.1.984.13;1.1.1.1770.17;1.1.1.1671.26;1.1.1.1772.27;1.1.1.1078.40;1.1.1.1413.28;1.1.1.871.41;1.1.1.1778.25;1.1.1.1778.32;1.1…	34	1.1.1.1637.26;1.1.1.1768.32;1.1.1.1399.39;1.1.1.882.41;1.1.1.1646.26;1.1.1.840.37;1.1.1.1254.2;1.1.1.878.30;1.1.1.1760.22;1.1.1.828.41;1.1.1.1263.2;1.1.1.1801.21;1.1.1.847.41;1.1.1.866.41;1.1.1.1674.22;1.1.1.1399.41;1.1.1.1625.26;1.1.1.1643.24;1.1.1.1642.21;1.1.1.1415.22;1.1.1.984.13;1.1.1.1770.17;1.1.1.1671.26;1.1.1.1772.27;1.1.1.1078.40;1.1.1.1413.28;1.1.1.871.41;1.1.1.1778.25;1.1.1.1778.32;1.1…	34	26a-1;26a-2;26a-3;hela-1;hela-2;hela-3
222	sp|Q5TDH0|DDI2_HUMAN	tr|H0YI90|H0YI90_HUMAN;tr|H0YII4|H0YII4_HUMAN	--	0.0727	44522.1	DMLLANPHELSLLK;NPPLAEALLSGDLEK	DMLLANPHELSLLK;NPPLAEALLSGDLEK	2	2	1.1.1.1506.11;1.1.1.1498.15;1.1.1.1360.22	3	1.1.1.1506.11;1.1.1.1498.15;1.1.1.1360.22	3	26a-1;hela-2
223	sp|Q7L2E3|DHX30_HUMAN	tr|A0A024R2T6|A0A024R2T6_HUMAN;tr|H7BXY3|H7BXY3_HUMAN	--	0.1709	133937	AVDEAVILLQEIGVLDQR;CQSGFAYHLFPR;DSGPLSDPITGKPYVPLLEAEEVR;DVNTDFLLILLK;EHYLEDILAK;ENYLEENLLYAPSLR;GEPGGILCFLPGWQEIK;IPQLLLER;KIETFLNHYPVESSWIAPELR;LSQSLLELWR;MVPFQVPEILR;NLLNSVIGR;SLGREEEEDEEEELEEGTIDVTDFLSMTQQDSHAPLR	AVDEAVILLQEIGVLDQR;CQSGFAYHLFPR;DSGPLSDPITGKPYVPLLEAEEVR;DVNTDFLLILLK;EHYLEDILAK;ENYLEENLLYAPSLR;GEPGGILCFLPGWQEIK;IPQLLLER;KIETFLNHYPVESSWIAPELR;LSQSLLELWR;MVPFQVPEILR;NLLNSVIGR;SLGREEEEDEEEELEEGTIDVTDFLSMTQQDSHAPLR	13	13	1.1.1.1480.4;1.1.1.1578.29;1.1.1.1513.2;1.1.1.2123.22;1.1.1.2191.27;1.1.1.2428.2;1.1.1.2357.25;1.1.1.2219.27;1.1.1.1464.8;1.1.1.2214.26;1.1.1.2129.16;1.1.1.1313.16;1.1.1.1514.5;1.1.1.1015.4;1.1.1.1652.5;1.1.1.2211.21;1.1.1.1514.2;1.1.1.1063.3;1.1.1.1498.2;1.1.1.1664.10;1.1.1.991.17;1.1.1.1669.12;1.1.1.1505.5;1.1.1.2109.10	24	1.1.1.1480.4;1.1.1.1578.29;1.1.1.1513.2;1.1.1.2123.22;1.1.1.2191.27;1.1.1.2428.2;1.1.1.2357.25;1.1.1.2219.27;1.1.1.1464.8;1.1.1.2214.26;1.1.1.2129.16;1.1.1.1313.16;1.1.1.1514.5;1.1.1.1015.4;1.1.1.1652.5;1.1.1.2211.21;1.1.1.1514.2;1.1.1.1063.3;1.1.1.1498.2;1.1.1.1664.10;1.1.1.991.17;1.1.1.1669.12;1.1.1.1505.5;1.1.1.2109.10	24	26a-1;26a-3;hela-1;hela-2;hela-3
224	sp|O14949|QCR8_HUMAN	tr|B7Z4A1|B7Z4A1_HUMAN	--	0.1585	9906.3	HVISYSLSPFEQR	HVISYSLSPFEQR	1	1	1.1.1.992.31;1.1.1.967.32;1.1.1.937.24	3	1.1.1.992.31;1.1.1.967.32;1.1.1.937.24	3	26a-2;hela-1;hela-2
225	sp|Q9BZJ0|CRNL1_HUMAN	tr|Q5JY65|Q5JY65_HUMAN;tr|Q69YP1|Q69YP1_HUMAN	--	0.0153	100451	FAELETILGDIDR	FAELETILGDIDR	1	1	1.1.1.1898.2;1.1.1.1897.6	2	1.1.1.1898.2;1.1.1.1897.6	2	hela-2;hela-3
226	sp|Q9H9E3|COG4_HUMAN	tr|A0A024QZ89|A0A024QZ89_HUMAN;tr|A0A0A0MS45|A0A0A0MS45_HUMAN;tr|A2VCL3|A2VCL3_HUMAN;tr|E9PRT5|E9PRT5_HUMAN;tr|H3BMV9|H3BMV9_HUMAN;tr|H3BSD2|H3BSD2_HUMAN;tr|J3KNI1|J3KNI1_HUMAN;tr|J3QLW1|J3QLW1_HUMAN;tr|Q6PIW8|Q6PIW8_HUMAN;tr|Q8N8L9|Q8N8L9_HUMAN	--	0.0178	89082.2	SLTELQELEAVYER	SLTELQELEAVYER	1	1	1.1.1.1539.24	1	1.1.1.1539.24	1	26a-1
227	sp|Q15599|NHRF2_HUMAN	tr|Q6NTG0|Q6NTG0_HUMAN	--	0.0415	37413.5	RVEPGSPAEAAALR	RVEPGSPAEAAALR	1	1	1.1.1.860.21	1	1.1.1.860.21	1	hela-3
228	sp|P42765|THIM_HUMAN	tr|A0A0B4J2A4|A0A0B4J2A4_HUMAN;tr|B2RB23|B2RB23_HUMAN	--	0.4383	41923.8	AANDAGYFNDEMAPIEVK;AGLSLKDMDLVEVNEAFAPQYLAVER;DFTATDLSEFAAK;DMDLVEVNEAFAPQYLAVER;EAEVVLCGGTESMSQAPYCVR;ITAHLVHELR;IVGYFVSGCDPSIMGIGPVPAISGALKK;LCGSGFQSIVNGCQEICVK;SLDLDISK;TNVNGGAIALGHPLGGSGSR;TPFGAYGGLLK	AANDAGYFNDEMAPIEVK;AGLSLKDMDLVEVNEAFAPQYLAVER;DFTATDLSEFAAK;DMDLVEVNEAFAPQYLAVER;EAEVVLCGGTESMSQAPYCVR;ITAHLVHELR;IVGYFVSGCDPSIMGIGPVPAISGALKK;LCGSGFQSIVNGCQEICVK;SLDLDISK;TNVNGGAIALGHPLGGSGSR;TPFGAYGGLLK	11	11	1.1.1.1961.18;1.1.1.1132.38;1.1.1.1251.14;1.1.1.1121.40;1.1.1.1207.33;1.1.1.1061.41;1.1.1.1146.41;1.1.1.1186.36;1.1.1.1846.22;1.1.1.1914.33;1.1.1.1232.25;1.1.1.1932.29;1.1.1.946.7;1.1.1.1079.37;1.1.1.1202.32;1.1.1.1087.36;1.1.1.870.3;1.1.1.1109.34;1.1.1.1880.37;1.1.1.1884.21;1.1.1.1104.41;1.1.1.913.23;1.1.1.1888.25;1.1.1.1850.28;1.1.1.1856.17;1.1.1.929.17;1.1.1.1885.30;1.1.1.1897.34;1.1.1.1233.36…	54	1.1.1.1961.18;1.1.1.1132.38;1.1.1.1251.14;1.1.1.1121.40;1.1.1.1207.33;1.1.1.1061.41;1.1.1.1146.41;1.1.1.1186.36;1.1.1.1846.22;1.1.1.1914.33;1.1.1.1232.25;1.1.1.1932.29;1.1.1.946.7;1.1.1.1079.37;1.1.1.1202.32;1.1.1.1087.36;1.1.1.870.3;1.1.1.1109.34;1.1.1.1880.37;1.1.1.1884.21;1.1.1.1104.41;1.1.1.913.23;1.1.1.1888.25;1.1.1.1850.28;1.1.1.1856.17;1.1.1.929.17;1.1.1.1885.30;1.1.1.1897.34;1.1.1.1233.36…	54	26a-1;26a-2;26a-3;hela-1;hela-2;hela-3
229	sp|P48681|NEST_HUMAN	tr|D3DVC4|D3DVC4_HUMAN	tr|A5PKT9|A5PKT9_HUMAN;tr|Q05BW3|Q05BW3_HUMAN	0.0672	177438	ALEEQNELLSAELGGLR;EIQEPLESVEVNQETFR;FQLAVEALEQEKQGLQSQIAQVLEGR;RLGSLLPVLSPTSLPSPLPATLETPVPAFLK;WGPGSSVGSLQALSSSQR	ALEEQNELLSAELGGLR;EIQEPLESVEVNQETFR;FQLAVEALEQEKQGLQSQIAQVLEGR;RLGSLLPVLSPTSLPSPLPATLETPVPAFLK;WGPGSSVGSLQALSSSQR	5	5	1.1.1.1186.38;1.1.1.2448.28;1.1.1.1080.32;1.1.1.2296.9;1.1.1.1441.26;1.1.1.2410.21	6	1.1.1.1186.38;1.1.1.2448.28;1.1.1.1080.32;1.1.1.2296.9;1.1.1.1441.26;1.1.1.2410.21	6	26a-1;26a-2
230	sp|P82909|RT36_HUMAN	--	--	0.1748	11466.1	SPDLLMYQGPPDTAEIIK	SPDLLMYQGPPDTAEIIK	1	1	1.1.1.1475.34;1.1.1.1469.21;1.1.1.1455.27;1.1.1.1489.33;1.1.1.1479.32;1.1.1.1450.33;1.1.1.1467.30;1.1.1.1477.34;1.1.1.1481.25;1.1.1.1511.36;1.1.1.1462.33	11	1.1.1.1475.34;1.1.1.1469.21;1.1.1.1455.27;1.1.1.1489.33;1.1.1.1479.32;1.1.1.1450.33;1.1.1.1467.30;1.1.1.1477.34;1.1.1.1481.25;1.1.1.1511.36;1.1.1.1462.33	11	26a-1;26a-2;26a-3;hela-1;hela-2;hela-3
231	sp|P35637|FUS_HUMAN	tr|A8K4H1|A8K4H1_HUMAN;tr|B4DR70|B4DR70_HUMAN;tr|Q13344|Q13344_HUMAN;tr|Q59H57|Q59H57_HUMAN;tr|Q6IBQ5|Q6IBQ5_HUMAN;tr|Q8TBR3|Q8TBR3_HUMAN	--	0.192	53426	AAIDWFDGKEFSGNPIK;CPNPTCENMNFSWR;DQGSRHDSEQDNSDNNTIFVQGLGENVTIESVADYFK;HDSEQDNSDNNTIFVQGLGENVTIESVADYFK;KTGQPMINLYTDRETGK;LKGEATVSFDDPPSAK;TGQPMINLYTDR;TGQPMINLYTDRETGK	AAIDWFDGK;AAIDWFDGKEFSGNPIK;CPNPTCENMNFSWR;DQGSRHDSEQDNSDNNTIFVQGLGENVTIESVADYFK;GEATVSFDDPPSAK;HDSEQDNSDNNTIFVQGLGENVTIESVADYFK;KTGQPMINLYTDRETGK;LKGEATVSFDDPPSAK;TGQPMINLYTDR;TGQPMINLYTDRETGK	10	8	1.1.1.2013.32;1.1.1.909.23;1.1.1.1021.34;1.1.1.1397.11;1.1.1.2127.18;1.1.1.1367.10;1.1.1.2128.30;1.1.1.2142.20;1.1.1.1383.8;1.1.1.877.37;1.1.1.895.38;1.1.1.1378.9;1.1.1.1394.6;1.1.1.1383.9;1.1.1.897.27;1.1.1.935.28;1.1.1.896.23;1.1.1.2129.34;1.1.1.1383.4;1.1.1.1377.3;1.1.1.2053.34;1.1.1.1393.4;1.1.1.914.36;1.1.1.1020.34;1.1.1.997.28;1.1.1.1379.5;1.1.1.875.32;1.1.1.2165.8;1.1.1.1403.7;1.1.1.909.32…	61	1.1.1.2013.32;1.1.1.909.23;1.1.1.1021.34;1.1.1.1397.11;1.1.1.2127.18;1.1.1.1367.10;1.1.1.2128.30;1.1.1.2142.20;1.1.1.1383.8;1.1.1.877.37;1.1.1.895.38;1.1.1.1378.9;1.1.1.1394.6;1.1.1.1383.9;1.1.1.897.27;1.1.1.935.28;1.1.1.896.23;1.1.1.2129.34;1.1.1.1383.4;1.1.1.1377.3;1.1.1.2053.34;1.1.1.1393.4;1.1.1.914.36;1.1.1.1128.7;1.1.1.1020.34;1.1.1.997.28;1.1.1.1379.5;1.1.1.875.32;1.1.1.2165.8;1.1.1.1403.7…	64	26a-1;26a-2;26a-3;hela-1;hela-2;hela-3
232	sp|P61960|UFM1_HUMAN	--	--	0.4118	9117.5	FAAEEFKVPAATSAIITNDGIGINPAQTAGNVFLK	FAAEEFKVPAATSAIITNDGIGINPAQTAGNVFLK	1	1	1.1.1.1987.32;1.1.1.1951.27;1.1.1.1973.20;1.1.1.2015.18;1.1.1.2001.21;1.1.1.1975.28;1.1.1.1987.21;1.1.1.1974.14;1.1.1.1963.35;1.1.1.1952.22	10	1.1.1.1987.32;1.1.1.1951.27;1.1.1.1973.20;1.1.1.2015.18;1.1.1.2001.21;1.1.1.1975.28;1.1.1.1987.21;1.1.1.1974.14;1.1.1.1963.35;1.1.1.1952.22	10	26a-1;26a-2;26a-3;hela-1;hela-2;hela-3
233	sp|A6NDU8|CE051_HUMAN	tr|A0A0C4DGW6|A0A0C4DGW6_HUMAN	--	0.0986	33620.1	RVEELGDLAQAHIQQLSEAAGEDDHFLIR	RVEELGDLAQAHIQQLSEAAGEDDHFLIR	1	1	1.1.1.1641.18;1.1.1.1631.19;1.1.1.1645.19;1.1.1.1653.9;1.1.1.1644.16;1.1.1.1673.17	6	1.1.1.1641.18;1.1.1.1631.19;1.1.1.1645.19;1.1.1.1653.9;1.1.1.1644.16;1.1.1.1673.17	6	26a-1;26a-2;hela-1;hela-2;hela-3
234	sp|Q99595|TI17A_HUMAN	tr|Q7RU05|Q7RU05_HUMAN	--	0.2632	18023.5	GKEDPWNSITSGALTGAILAAR;IVDDCGGAFTMGTIGGGIFQAIK	GKEDPWNSITSGALTGAILAAR;IVDDCGGAFTMGTIGGGIFQAIK	2	2	1.1.1.1987.30;1.1.1.1984.16;1.1.1.1964.30;1.1.1.2012.22;1.1.1.1795.9;1.1.1.1970.21	6	1.1.1.1987.30;1.1.1.1984.16;1.1.1.1964.30;1.1.1.2012.22;1.1.1.1795.9;1.1.1.1970.21	6	26a-1;26a-2;hela-1;hela-2;hela-3
235	sp|O43823|AKAP8_HUMAN	tr|Q8NE02|Q8NE02_HUMAN	tr|B7Z8L8|B7Z8L8_HUMAN;tr|Q9UG73|Q9UG73_HUMAN	0.1416	76107.7	ANDGGLAAGAPAMHMASYGPEPCTDNSDSLIAK;LPDKTVEFLQEYIVNR;YLKGEDPFTSETVDPEMEGDDNLGGEDKKETPEEVAADVLAEVITAAVR	ANDGGLAAGAPAMHMASYGPEPCTDNSDSLIAK;LPDKTVEFLQEYIVNR;YLKGEDPFTSETVDPEMEGDDNLGGEDKKETPEEVAADVLAEVITAAVR	3	3	1.1.1.1169.27;1.1.1.2496.20;1.1.1.1570.5	3	1.1.1.1169.27;1.1.1.2496.20;1.1.1.1570.5	3	hela-2;hela-3
236	sp|Q96TC7|RMD3_HUMAN	tr|A0A024R9P6|A0A024R9P6_HUMAN;tr|B3KUI4|B3KUI4_HUMAN	tr|H0YLG5|H0YLG5_HUMAN;tr|H0YMB1|H0YMB1_HUMAN;tr|H0YNE5|H0YNE5_HUMAN	0.0851	52117.7	AVPGGAGDASVLPSLPR;TATALLESPLSATVEDALQSFLK	AVPGGAGDASVLPSLPR;TATALLESPLSATVEDALQSFLK	2	2	1.1.1.1054.27;1.1.1.2497.29;1.1.1.1080.29	3	1.1.1.1054.27;1.1.1.2497.29;1.1.1.1080.29	3	hela-1;hela-2;hela-3
237	sp|O15446|RPA34_HUMAN	tr|A8K818|A8K818_HUMAN	tr|A0JLT1|A0JLT1_HUMAN;tr|Q05BI1|Q05BI1_HUMAN	0.1137	54985.3	GHTVTEPIQPLEPELPGEGQPEAR;NQQLKEPEAAGPVGTEPTVETLEPLGVLFPSTTK	GHTVTEPIQPLEPELPGEGQPEAR;NQQLKEPEAAGPVGTEPTVETLEPLGVLFPSTTK	2	2	1.1.1.1005.36;1.1.1.1030.38;1.1.1.1803.34;1.1.1.1820.40;1.1.1.1826.34;1.1.1.1808.35;1.1.1.1814.40;1.1.1.1021.29	8	1.1.1.1005.36;1.1.1.1030.38;1.1.1.1803.34;1.1.1.1820.40;1.1.1.1826.34;1.1.1.1808.35;1.1.1.1814.40;1.1.1.1021.29	8	26a-1;hela-1;hela-2;hela-3
238	sp|Q07666|KHDR1_HUMAN	--	tr|B4DDX2|B4DDX2_HUMAN;tr|B4E043|B4E043_HUMAN	0.2009	48227	ASPATQPPPLLPPSATGPDATVGGPAPTPLLPPSATASVK;DSLDPSFTHAMQLLTAEIEK;KDDEENYLDLFSHK;MEPENKYLPELMAEKDSLDPSFTHAMQLLTAEIEK;YLPELMAEKDSLDPSFTHAMQLLTAEIEK	ASPATQPPPLLPPSATGPDATVGGPAPTPLLPPSATASVK;DSLDPSFTHAMQLLTAEIEK;KDDEENYLDLFSHK;MEPENKYLPELMAEKDSLDPSFTHAMQLLTAEIEK;YLPELMAEKDSLDPSFTHAMQLLTAEIEK	5	5	1.1.1.1612.32;1.1.1.2362.10;1.1.1.2350.15;1.1.1.2360.10;1.1.1.2260.7;1.1.1.2362.14;1.1.1.2360.25;1.1.1.1562.33;1.1.1.2259.11;1.1.1.2386.12;1.1.1.2362.13;1.1.1.2356.14;1.1.1.2350.24;1.1.1.2237.4;1.1.1.2344.10;1.1.1.2352.11;1.1.1.2292.21;1.1.1.2378.25;1.1.1.2359.7;1.1.1.1039.8;1.1.1.2361.7;1.1.1.2357.4;1.1.1.2364.33;1.1.1.2343.8;1.1.1.2390.20;1.1.1.2342.8;1.1.1.2364.10;1.1.1.2249.27;1.1.1.2258.26;1…	31	1.1.1.1612.32;1.1.1.2362.10;1.1.1.2350.15;1.1.1.2360.10;1.1.1.2260.7;1.1.1.2362.14;1.1.1.2360.25;1.1.1.1562.33;1.1.1.2259.11;1.1.1.2386.12;1.1.1.2362.13;1.1.1.2356.14;1.1.1.2350.24;1.1.1.2237.4;1.1.1.2344.10;1.1.1.2352.11;1.1.1.2292.21;1.1.1.2378.25;1.1.1.2359.7;1.1.1.1039.8;1.1.1.2361.7;1.1.1.2357.4;1.1.1.2364.33;1.1.1.2343.8;1.1.1.2390.20;1.1.1.2342.8;1.1.1.2364.10;1.1.1.2249.27;1.1.1.2258.26;1…	31	26a-1;26a-2;26a-3;hela-1;hela-2;hela-3
239	sp|Q86U42|PABP2_HUMAN	tr|B4DEH8|B4DEH8_HUMAN;tr|G3V4T2|G3V4T2_HUMAN	--	0.2418	32748.8	GFAYIEFSDKESVR;QMNMSPPPGNAGPVIMSIEEK;SIYVGNVDYGATAEELEAHFHGCGSVNR;TSLALDESLFR	GFAYIEFSDKESVR;QMNMSPPPGNAGPVIMSIEEK;SIYVGNVDYGATAEELEAHFHGCGSVNR;TSLALDESLFR	4	4	1.1.1.1268.37;1.1.1.1279.34;1.1.1.1310.31;1.1.1.1259.25;1.1.1.1473.16;1.1.1.1278.6;1.1.1.1414.18;1.1.1.1273.35;1.1.1.1273.6;1.1.1.1282.10;1.1.1.1317.28;1.1.1.1292.27;1.1.1.1440.16;1.1.1.1308.7;1.1.1.1003.33;1.1.1.1280.27;1.1.1.1441.14;1.1.1.1420.19;1.1.1.1436.24;1.1.1.1263.35;1.1.1.1436.11	21	1.1.1.1268.37;1.1.1.1279.34;1.1.1.1310.31;1.1.1.1259.25;1.1.1.1473.16;1.1.1.1278.6;1.1.1.1414.18;1.1.1.1273.35;1.1.1.1273.6;1.1.1.1282.10;1.1.1.1317.28;1.1.1.1292.27;1.1.1.1440.16;1.1.1.1308.7;1.1.1.1003.33;1.1.1.1280.27;1.1.1.1441.14;1.1.1.1420.19;1.1.1.1436.24;1.1.1.1263.35;1.1.1.1436.11	21	26a-1;26a-2;26a-3;hela-1;hela-2;hela-3
240	sp|Q01469|FABP5_HUMAN	tr|E7DVW5|E7DVW5_HUMAN	tr|I6L8B7|I6L8B7_HUMAN	0.5704	15164.4	GFDEYMKELGVGIALR;LVVECVMNNVTCTR;TQTVCNFTDGALVQHQEWDGK;TQTVCNFTDGALVQHQEWDGKESTITR;TTQFSCTLGEKFEETTADGR	GFDEYMKELGVGIALR;LVVECVMNNVTCTR;TQTVCNFTDGALVQHQEWDGK;TQTVCNFTDGALVQHQEWDGKESTITR;TTQFSCTLGEKFEETTADGR	5	5	1.1.1.970.31;1.1.1.1793.2;1.1.1.1011.24;1.1.1.1092.30;1.1.1.1085.35;1.1.1.1111.29;1.1.1.1036.27;1.1.1.1117.31;1.1.1.1000.26	9	1.1.1.970.31;1.1.1.1793.2;1.1.1.1011.24;1.1.1.1092.30;1.1.1.1085.35;1.1.1.1111.29;1.1.1.1036.27;1.1.1.1117.31;1.1.1.1000.26	9	hela-1;hela-2;hela-3
241	sp|P10909|CLUS_HUMAN	--	tr|B4DW11|B4DW11_HUMAN;tr|H0YAS8|H0YAS8_HUMAN	0.1403	52494.2	ASSIIDELFQDR;DQTVSDNELQEMSNQGSK;EILSVDCSTNNPSQAK;LFDSDPITVTVPVEVSR	ASSIIDELFQDR;DQTVSDNELQEMSNQGSK;EILSVDCSTNNPSQAK;LFDSDPITVTVPVEVSR	4	4	1.1.1.903.40;1.1.1.1525.28;1.1.1.882.41;1.1.1.1725.4;1.1.1.1695.6;1.1.1.1694.7;1.1.1.1682.4;1.1.1.1503.27;1.1.1.1696.7;1.1.1.1536.21;1.1.1.1508.25;1.1.1.1551.19;1.1.1.1527.31;1.1.1.1523.18;1.1.1.925.39;1.1.1.917.34;1.1.1.1690.8;1.1.1.1520.17;1.1.1.1523.28	19	1.1.1.903.40;1.1.1.1525.28;1.1.1.882.41;1.1.1.1725.4;1.1.1.1695.6;1.1.1.1694.7;1.1.1.1682.4;1.1.1.1503.27;1.1.1.1696.7;1.1.1.1536.21;1.1.1.1508.25;1.1.1.1551.19;1.1.1.1527.31;1.1.1.1523.18;1.1.1.925.39;1.1.1.917.34;1.1.1.1690.8;1.1.1.1520.17;1.1.1.1523.28	19	26a-1;26a-2;26a-3;hela-1;hela-2;hela-3
242	sp|P23193|TCEA1_HUMAN	--	tr|B7Z4S1|B7Z4S1_HUMAN;tr|B7Z4W0|B7Z4W0_HUMAN	0.2226	33969.3	KQSTDEEVTSLAK;NAAGALDLLK;NIPMTLELLQSTR;SADEPMTTFVVCNECGNR;TGGTQTDLFTCGK	KQSTDEEVTSLAK;NAAGALDLLK;NIPMTLELLQSTR;SADEPMTTFVVCNECGNR;TGGTQTDLFTCGK	5	5	1.1.1.999.35;1.1.1.854.33;1.1.1.1009.39;1.1.1.1487.18;1.1.1.1517.16;1.1.1.987.40;1.1.1.834.30;1.1.1.871.30;1.1.1.887.26;1.1.1.1483.14;1.1.1.910.28;1.1.1.1012.40;1.1.1.1001.3;1.1.1.1034.30;1.1.1.978.41;1.1.1.1482.13	16	1.1.1.999.35;1.1.1.854.33;1.1.1.1009.39;1.1.1.1487.18;1.1.1.1517.16;1.1.1.987.40;1.1.1.834.30;1.1.1.871.30;1.1.1.887.26;1.1.1.1483.14;1.1.1.910.28;1.1.1.1012.40;1.1.1.1001.3;1.1.1.1034.30;1.1.1.978.41;1.1.1.1482.13	16	26a-1;26a-2;26a-3;hela-1;hela-2;hela-3
243	sp|Q86WQ0|NR2CA_HUMAN	--	tr|U3KQ53|U3KQ53_HUMAN	0.3022	15875.8	HLFDQDEETCWNSDQGPSQWVTLEFPQLIR;VTFEDATDFFGR	HLFDQDEETCWNSDQGPSQWVTLEFPQLIR;VTFEDATDFFGR	2	2	1.1.1.1515.12;1.1.1.2207.33;1.1.1.2209.32;1.1.1.2165.32	4	1.1.1.1515.12;1.1.1.2207.33;1.1.1.2209.32;1.1.1.2165.32	4	26a-1;26a-2
244	sp|Q9BVA1|TBB2B_HUMAN	--	--	0.164	49952.8	ALTVPELTQQMFDSK;FWEVISDEHGIDPTGSYHGDSDLQLER;SYHGDSDLQLERINVYYNEATGNKYVPRAILVDLEPGTMDSVR	AILVDLEPGTMDSVR;ALTVPELTQQMFDSK;EIVHIQAGQCGNQIGAK;EVDEQMLNVQNK;FPGQLNADLR;FPGQLNADLRK;FWEVISDEHGIDPTGSYHGDSDLQLER;GHYTEGAELVDSVLDVVR;GHYTEGAELVDSVLDVVRK;HYTEGAELVDSVLDVVR;IMNTFSVMPSPK;ISEQFTAMFR;KLAVNMVPFP;KLAVNMVPFPR;LAVNMVPFPR;LHFFMPGFAPLTS;LHFFMPGFAPLTSR;LTTPTYGDLNHLVSATMSGVTTCLR;MREIVHIQAGQCGNQIGAK;MSATFIGNSTAIQELFK;MSATFIGNSTAIQELFKR;MSMKEVDEQMLNVQNK;NMMAACDPR;NSSYFVEWIPNNVK;SGPFGQIFRPDNFVFG…	27	3	1.1.1.1569.15;1.1.1.1315.22;1.1.1.1363.22;1.1.1.1378.32	4	1.1.1.2040.18;1.1.1.1299.6;1.1.1.1343.26;1.1.1.1110.28;1.1.1.1303.18;1.1.1.1766.22;1.1.1.1269.4;1.1.1.1750.25;1.1.1.1564.11;1.1.1.872.14;1.1.1.2148.6;1.1.1.1569.15;1.1.1.1595.6;1.1.1.1742.19;1.1.1.1801.20;1.1.1.1203.10;1.1.1.1181.6;1.1.1.1328.18;1.1.1.1757.8;1.1.1.1461.16;1.1.1.1525.20;1.1.1.1891.6;1.1.1.1041.19;1.1.1.1731.24;1.1.1.1754.24;1.1.1.1827.23;1.1.1.1324.2;1.1.1.1797.3;1.1.1.1482.8;1.1.…	96	26a-3
245	sp|O15213|WDR46_HUMAN	tr|A8K806|A8K806_HUMAN;tr|A8K9A1|A8K9A1_HUMAN;tr|B0UZZ8|B0UZZ8_HUMAN;tr|B4DNI0|B4DNI0_HUMAN	tr|A0A0G2JJL1|A0A0G2JJL1_HUMAN;tr|A0A140T9L0|A0A140T9L0_HUMAN;tr|B4DP15|B4DP15_HUMAN;tr|H0Y6G3|H0Y6G3_HUMAN	0.1131	68070.6	LSGPVHGLQFCPFEDVLGVGHTGGITSMLVPGAGEPNFDGLESNPYR;SELLLAEEPGFLEGEDGEDTAK	LSGPVHGLQFCPFEDVLGVGHTGGITSMLVPGAGEPNFDGLESNPYR;SELLLAEEPGFLEGEDGEDTAK	2	2	1.1.1.2267.34;1.1.1.2281.30;1.1.1.1521.32;1.1.1.2279.36;1.1.1.2275.28;1.1.1.2285.38;1.1.1.1515.41;1.1.1.2308.36	8	1.1.1.2267.34;1.1.1.2281.30;1.1.1.1521.32;1.1.1.2279.36;1.1.1.2275.28;1.1.1.2285.38;1.1.1.1515.41;1.1.1.2308.36	8	26a-1;26a-2;26a-3;hela-1;hela-2;hela-3
246	sp|P40938|RFC3_HUMAN	tr|A0A024RDQ8|A0A024RDQ8_HUMAN;tr|A0A087X270|A0A087X270_HUMAN;tr|B4DKE6|B4DKE6_HUMAN;tr|Q53HK8|Q53HK8_HUMAN	--	0.0393	40555.9	ETANAIVSQQTPQR	ETANAIVSQQTPQR	1	1	1.1.1.877.33	1	1.1.1.877.33	1	26a-3
247	sp|P36578|RL4_HUMAN	tr|Q59GY2|Q59GY2_HUMAN	--	0.4239	47696.9	AAAAAAALQAKSDEK;ACARPLISVYSEK;ACARPLISVYSEKGESSGK;APIRPDIVNFVHTNL;APIRPDIVNFVHTNLR;EAVLLLK;FCIWTESAFR;GHRIEEVPELPLVVEDK;GHRIEEVPELPLVVEDKVEGYKK;GPCIIYNEDNGIIK;IEEVPELPLVVEDK;IEEVPELPLVVEDKVEGYK;IEEVPELPLVVEDKVEGYKK;NIPGITLLNVSK;NNRQPYAVSELAGHQTSAESWGTGR;NVTLPAVFK;PLISVYSEKGESSGK;QPYAVSELAGHQTSAESWGTGR;RGPCIIYNEDNGIIK;RVNTTQKRYAICSALAASALPALVMSK;RYAICSALAASALPALVMSK;VDKAAAAAAALQAK;VEDKVEGYKK;YAICS…	AAAAAAALQAKSDEK;ACARPLISVYSEK;ACARPLISVYSEKGESSGK;APIRPDIVNFVHTNL;APIRPDIVNFVHTNLR;EAVLLLK;FCIWTESAFR;GHRIEEVPELPLVVEDK;GHRIEEVPELPLVVEDKVEGYKK;GPCIIYNEDNGIIK;IEEVPELPLVVEDK;IEEVPELPLVVEDKVEGYK;IEEVPELPLVVEDKVEGYKK;NIPGITLLNVSK;NNRQPYAVSELAGHQTSAESWGTGR;NVTLPAVFK;PLISVYSEKGESSGK;QPYAVSELAGHQTSAESWGTGR;RGPCIIYNEDNGIIK;RVNTTQKRYAICSALAASALPALVMSK;RYAICSALAASALPALVMSK;VDKAAAAAAALQAK;VEDKVEGYKK;YAICS…	24	24	1.1.1.1895.18;1.1.1.1307.5;1.1.1.938.40;1.1.1.1218.28;1.1.1.1501.10;1.1.1.907.38;1.1.1.1188.39;1.1.1.1666.5;1.1.1.1016.7;1.1.1.1343.8;1.1.1.1487.13;1.1.1.1925.18;1.1.1.935.15;1.1.1.1924.23;1.1.1.1300.7;1.1.1.1331.15;1.1.1.1304.11;1.1.1.1333.13;1.1.1.1070.5;1.1.1.1013.32;1.1.1.1372.3;1.1.1.854.15;1.1.1.918.41;1.1.1.878.14;1.1.1.927.41;1.1.1.1212.40;1.1.1.1086.2;1.1.1.916.39;1.1.1.1295.7;1.1.1.1306…	145	1.1.1.1895.18;1.1.1.1307.5;1.1.1.938.40;1.1.1.1218.28;1.1.1.1501.10;1.1.1.907.38;1.1.1.1188.39;1.1.1.1666.5;1.1.1.1016.7;1.1.1.1343.8;1.1.1.1487.13;1.1.1.1925.18;1.1.1.935.15;1.1.1.1924.23;1.1.1.1300.7;1.1.1.1331.15;1.1.1.1304.11;1.1.1.1333.13;1.1.1.1070.5;1.1.1.1013.32;1.1.1.1372.3;1.1.1.854.15;1.1.1.918.41;1.1.1.878.14;1.1.1.927.41;1.1.1.1212.40;1.1.1.1086.2;1.1.1.916.39;1.1.1.1295.7;1.1.1.1306…	145	26a-1;26a-2;26a-3;hela-1;hela-2;hela-3
248	sp|Q9UL25|RAB21_HUMAN	tr|A0A024RBA9|A0A024RBA9_HUMAN;tr|Q96GX3|Q96GX3_HUMAN	--	0.1244	24347.4	GIEELFLDLCK;HVSIQEAESYAESVGAK	GIEELFLDLCK;HVSIQEAESYAESVGAK;LAIWDTAGQER	3	2	1.1.1.1902.2;1.1.1.1051.36;1.1.1.1024.28;1.1.1.1038.37	4	1.1.1.955.15;1.1.1.1902.2;1.1.1.954.19;1.1.1.1051.36;1.1.1.1024.28;1.1.1.1038.37	6	26a-1;26a-3;hela-1
249	sp|Q9Y3T9|NOC2L_HUMAN	tr|B3KNC3|B3KNC3_HUMAN	tr|B4DY21|B4DY21_HUMAN;tr|Q8NAK7|Q8NAK7_HUMAN;tr|Q9H9J5|Q9H9J5_HUMAN	0.0441	84918.6	ERLEDLNFPEIK;LFHEVVQAFR;VQENSAYICSR	ERLEDLNFPEIK;LFHEVVQAFR;VQENSAYICSR	3	3	1.1.1.939.2;1.1.1.853.22;1.1.1.1137.18	3	1.1.1.939.2;1.1.1.853.22;1.1.1.1137.18	3	26a-2;hela-3
250	sp|P29373|RABP2_HUMAN	--	--	0.3333	15692.9	ELTNDGELILTMTADDVVCTR;SENFEELLK;VGEEFEEQTVDGRPCK	ELTNDGELILTMTADDVVCTR;SENFEELLK;VGEEFEEQTVDGRPCK	3	3	1.1.1.872.39;1.1.1.2037.27;1.1.1.2437.34;1.1.1.2556.30;1.1.1.2553.32;1.1.1.2569.26;1.1.1.2517.36;1.1.1.2038.31;1.1.1.2155.36;1.1.1.2639.22;1.1.1.2563.36;1.1.1.890.39;1.1.1.2177.37;1.1.1.2525.35;1.1.1.1971.21;1.1.1.2159.21;1.1.1.2553.40;1.1.1.2591.36;1.1.1.1086.6;1.1.1.1981.33;1.1.1.2386.37;1.1.1.2025.32;1.1.1.2342.30;1.1.1.1984.31;1.1.1.2224.34	25	1.1.1.872.39;1.1.1.2037.27;1.1.1.2437.34;1.1.1.2556.30;1.1.1.2553.32;1.1.1.2569.26;1.1.1.2517.36;1.1.1.2038.31;1.1.1.2155.36;1.1.1.2639.22;1.1.1.2563.36;1.1.1.890.39;1.1.1.2177.37;1.1.1.2525.35;1.1.1.1971.21;1.1.1.2159.21;1.1.1.2553.40;1.1.1.2591.36;1.1.1.1086.6;1.1.1.1981.33;1.1.1.2386.37;1.1.1.2025.32;1.1.1.2342.30;1.1.1.1984.31;1.1.1.2224.34	25	26a-1;26a-2;26a-3
251	sp|P11182|ODB2_HUMAN	tr|B4E1Q7|B4E1Q7_HUMAN	--	0.029	53486.6	SYLENPAFMLLDLK	SYLENPAFMLLDLK	1	1	1.1.1.2153.11;1.1.1.2127.7;1.1.1.2109.4	3	1.1.1.2153.11;1.1.1.2127.7;1.1.1.2109.4	3	26a-2;hela-1;hela-2
252	sp|Q14764|MVP_HUMAN	tr|B4DXN0|B4DXN0_HUMAN;tr|X5D2M8|X5D2M8_HUMAN;tr|X5DNU0|X5DNU0_HUMAN	tr|B4DDR2|B4DDR2_HUMAN;tr|B4DP93|B4DP93_HUMAN;tr|X5D7S8|X5D7S8_HUMAN	0.2475	99326.2	ALLDFEDKDGDKVVAGDEWLFEGPGTYIPR;ELLELEALSMAVESTGTAK;LAQDPFPLYPGEVLEK;LAQDPFPLYPGEVLEKDITPLQVVLPNTALHLK;LFSVPDFVGDACK;QAIPLDENEGIYVQDVK;RTGEEWLVTVQDTEAHVPDVHEEVLGVVPITTLGPHNYCVILDPVGPDGK;TGEEWLVTVQDTEAHVPDVHEEVLGVVPITTLGPHNYCVILDPVGPDGK;VASGPSPGEGISPQSAQAPQAPGDNHVVPVLR;VVFGPELVSLGPEEQFTVLSLSAGRPK	ALLDFEDKDGDKVVAGDEWLFEGPGTYIPR;ELLELEALSMAVESTGTAK;LAQDPFPLYPGEVLEK;LAQDPFPLYPGEVLEKDITPLQVVLPNTALHLK;LFSVPDFVGDACK;QAIPLDENEGIYVQDVK;RTGEEWLVTVQDTEAHVPDVHEEVLGVVPITTLGPHNYCVILDPVGPDGK;TGEEWLVTVQDTEAHVPDVHEEVLGVVPITTLGPHNYCVILDPVGPDGK;VASGPSPGEGISPQSAQAPQAPGDNHVVPVLR;VVFGPELVSLGPEEQFTVLSLSAGRPK	10	10	1.1.1.1946.15;1.1.1.1117.37;1.1.1.2027.28;1.1.1.1435.10;1.1.1.1919.19;1.1.1.2268.10;1.1.1.2190.20;1.1.1.2049.13;1.1.1.2055.35;1.1.1.2078.18;1.1.1.2050.9;1.1.1.1539.26;1.1.1.2055.26;1.1.1.960.40;1.1.1.1932.8;1.1.1.2061.22;1.1.1.2049.19;1.1.1.1449.14;1.1.1.966.39;1.1.1.2029.17;1.1.1.2055.11;1.1.1.935.40;1.1.1.2062.13;1.1.1.2037.14;1.1.1.2304.11;1.1.1.1934.18	26	1.1.1.1946.15;1.1.1.1117.37;1.1.1.2027.28;1.1.1.1435.10;1.1.1.1919.19;1.1.1.2268.10;1.1.1.2190.20;1.1.1.2049.13;1.1.1.2055.35;1.1.1.2078.18;1.1.1.2050.9;1.1.1.1539.26;1.1.1.2055.26;1.1.1.960.40;1.1.1.1932.8;1.1.1.2061.22;1.1.1.2049.19;1.1.1.1449.14;1.1.1.966.39;1.1.1.2029.17;1.1.1.2055.11;1.1.1.935.40;1.1.1.2062.13;1.1.1.2037.14;1.1.1.2304.11;1.1.1.1934.18	26	26a-3;hela-1;hela-2;hela-3
253	sp|Q9C0H2|TTYH3_HUMAN	tr|A0A024R816|A0A024R816_HUMAN	--	0.0268	57544.1	ALVEMQDVVAELLR	ALVEMQDVVAELLR	1	1	1.1.1.2300.3;1.1.1.2260.4;1.1.1.2268.7	3	1.1.1.2300.3;1.1.1.2260.4;1.1.1.2268.7	3	26a-1;26a-2;26a-3
254	sp|Q96DG6|CMBL_HUMAN	tr|B2RD36|B2RD36_HUMAN	--	0.2286	28048	ANEAYPCPCDIGHR;AVIVIQDIFGWQLPNTR;KREDCSPADKPYIDEAR;NLIEWLNK	ANEAYPCPCDIGHR;AVIVIQDIFGWQLPNTR;KREDCSPADKPYIDEAR;NLIEWLNK	4	4	1.1.1.2262.22;1.1.1.841.13;1.1.1.2227.15;1.1.1.2239.16;1.1.1.915.35;1.1.1.2244.20;1.1.1.2225.19;1.1.1.921.30;1.1.1.2202.20;1.1.1.2222.27;1.1.1.2229.19;1.1.1.2241.21;1.1.1.2217.20;1.1.1.2217.27;1.1.1.2205.15;1.1.1.2281.24;1.1.1.932.36;1.1.1.2269.27;1.1.1.2244.19;1.1.1.877.36;1.1.1.2278.19;1.1.1.2253.19;1.1.1.2193.23;1.1.1.2225.23;1.1.1.2205.13;1.1.1.896.40;1.1.1.2205.24;1.1.1.2203.12;1.1.1.2265.23…	34	1.1.1.2262.22;1.1.1.841.13;1.1.1.2227.15;1.1.1.2239.16;1.1.1.915.35;1.1.1.2244.20;1.1.1.2225.19;1.1.1.921.30;1.1.1.2202.20;1.1.1.2222.27;1.1.1.2229.19;1.1.1.2241.21;1.1.1.2217.20;1.1.1.2217.27;1.1.1.2205.15;1.1.1.2281.24;1.1.1.932.36;1.1.1.2269.27;1.1.1.2244.19;1.1.1.877.36;1.1.1.2278.19;1.1.1.2253.19;1.1.1.2193.23;1.1.1.2225.23;1.1.1.2205.13;1.1.1.896.40;1.1.1.2205.24;1.1.1.2203.12;1.1.1.2265.23…	34	26a-1;26a-2;26a-3;hela-1;hela-2;hela-3
255	sp|Q8WVV9|HNRLL_HUMAN	tr|A0A0S2Z5U3|A0A0S2Z5U3_HUMAN;tr|A0A0S2Z6K1|A0A0S2Z6K1_HUMAN;tr|A8K894|A8K894_HUMAN;tr|B7WPG3|B7WPG3_HUMAN;tr|C9IYN3|C9IYN3_HUMAN;tr|D6W592|D6W592_HUMAN	--	0.179	60082.7	DTPELVAYPLPQASSSYMHGGNPSGSVVMVSGLHQLK;QHSVVPSQIFELEDGTSSYKDFAMSK;TDAVEALTALNHYQIR;TIPGTALVEMGDEYAVER	DTPELVAYPLPQASSSYMHGGNPSGSVVMVSGLHQLK;QHSVVPSQIFELEDGTSSYKDFAMSK;TDAVEALTALNHYQIR;TIPGTALVEMGDEYAVER	4	4	1.1.1.1405.29;1.1.1.1477.32;1.1.1.1495.21;1.1.1.1542.31;1.1.1.1494.28;1.1.1.1292.35;1.1.1.1502.34;1.1.1.1487.23	8	1.1.1.1405.29;1.1.1.1477.32;1.1.1.1495.21;1.1.1.1542.31;1.1.1.1494.28;1.1.1.1292.35;1.1.1.1502.34;1.1.1.1487.23	8	26a-1;26a-3;hela-1;hela-2;hela-3
256	sp|Q8TCS8|PNPT1_HUMAN	--	tr|H7C3C5|H7C3C5_HUMAN	0.0677	85949.8	EMSSSTLNLVVAGAPK;FPEADPYEIIESFNVVAK;GQTQVLCTVTFDSLESGIK	EMSSSTLNLVVAGAPK;FPEADPYEIIESFNVVAK;GQTQVLCTVTFDSLESGIK	3	3	1.1.1.1544.26;1.1.1.2262.28;1.1.1.1111.29	3	1.1.1.1544.26;1.1.1.2262.28;1.1.1.1111.29	3	26a-3;hela-3
257	sp|O94829|IPO13_HUMAN	tr|A8K2A8|A8K2A8_HUMAN;tr|Q6PKD4|Q6PKD4_HUMAN	--	0.0197	108194	CLALLELLTVLPEEFQTSR	CLALLELLTVLPEEFQTSR	1	1	1.1.1.2491.19	1	1.1.1.2491.19	1	26a-1
258	sp|P13987|CD59_HUMAN	tr|E9PNW4|E9PNW4_HUMAN;tr|E9PR17|E9PR17_HUMAN;tr|Q6FHM9|Q6FHM9_HUMAN	--	0.3047	14177.2	FEHCNFNDVTTR;LQCYNCPNPTADCK;LRENELTYYCCKK	FEHCNFNDVTTR;LQCYNCPNPTADCK;LRENELTYYCCKK	3	3	1.1.1.885.29;1.1.1.836.39;1.1.1.847.33;1.1.1.858.25;1.1.1.857.38;1.1.1.889.14;1.1.1.875.38;1.1.1.878.37	8	1.1.1.885.29;1.1.1.836.39;1.1.1.847.33;1.1.1.858.25;1.1.1.857.38;1.1.1.889.14;1.1.1.875.38;1.1.1.878.37	8	26a-3;hela-1;hela-2;hela-3
259	sp|Q15907|RB11B_HUMAN	--	sp|P62491|RB11A_HUMAN;tr|A0A024R5Z8|A0A024R5Z8_HUMAN;tr|B4DMN1|B4DMN1_HUMAN;tr|H3BMH2|H3BMH2_HUMAN;tr|H3BSC1|H3BSC1_HUMAN	0.3303	24488.3	DHADSNIVIMLVGNK;GAVGALLVYDIAK;GTRDDEYDYLFK;NNLSFIETSALDSTNVEEAFK;VVLIGDSGVGK	DHADSNIVIMLVGNK;GAVGALLVYDIAK;GTRDDEYDYLFK;NNLSFIETSALDSTNVEEAFK;VVLIGDSGVGK	5	5	1.1.1.1318.26;1.1.1.1141.19;1.1.1.1389.9;1.1.1.1163.23;1.1.1.1390.8;1.1.1.1141.18;1.1.1.1395.7;1.1.1.1858.33;1.1.1.1824.26;1.1.1.1401.6;1.1.1.1388.4;1.1.1.1321.23;1.1.1.878.11;1.1.1.1402.7;1.1.1.1859.37;1.1.1.1831.37;1.1.1.1158.28;1.1.1.1381.4;1.1.1.1184.25;1.1.1.1302.21;1.1.1.1301.21;1.1.1.1144.18	22	1.1.1.1318.26;1.1.1.1141.19;1.1.1.1389.9;1.1.1.1163.23;1.1.1.1390.8;1.1.1.1141.18;1.1.1.1395.7;1.1.1.1858.33;1.1.1.1824.26;1.1.1.1401.6;1.1.1.1388.4;1.1.1.1321.23;1.1.1.878.11;1.1.1.1402.7;1.1.1.1859.37;1.1.1.1831.37;1.1.1.1158.28;1.1.1.1381.4;1.1.1.1184.25;1.1.1.1302.21;1.1.1.1301.21;1.1.1.1144.18	22	26a-1;26a-2;hela-1;hela-2;hela-3
260	sp|P21266|GSTM3_HUMAN	tr|Q6FGJ9|Q6FGJ9_HUMAN	tr|A0A0A0MTN3|A0A0A0MTN3_HUMAN;tr|A4UJ43|A4UJ43_HUMAN;tr|Q59EJ5|Q59EJ5_HUMAN	0.5733	26559.3	CLDEFPNLK;DFPNLPYLLDGK;FKLDLDFPNLPYLLDGK;FSWFAGEK;IAAYLQSDQFCK;IRVDIIENQVMDFR;LDLDFPNLPYLLDGK;LKPQYLEELPGQLK;LLLEFTDTSYEEK;LLLEFTDTSYEEKR;LTFVDFLTYDILDQNR;SCESSMVLGYWDIR;YTCGEAPDYDR	CLDEFPNLK;DFPNLPYLLDGK;FKLDLDFPNLPYLLDGK;FSWFAGEK;IAAYLQSDQFCK;IRVDIIENQVMDFR;LDLDFPNLPYLLDGK;LKPQYLEELPGQLK;LLLEFTDTSYEEK;LLLEFTDTSYEEKR;LTFVDFLTYDILDQNR;SCESSMVLGYWDIR;YTCGEAPDYDR	13	13	1.1.1.1036.6;1.1.1.1267.23;1.1.1.1451.2;1.1.1.911.24;1.1.1.1072.13;1.1.1.1028.6;1.1.1.1255.19;1.1.1.1054.15;1.1.1.931.20;1.1.1.1055.7;1.1.1.1937.9;1.1.1.1026.8;1.1.1.1267.22;1.1.1.1257.23;1.1.1.986.15;1.1.1.2483.14;1.1.1.1288.23;1.1.1.2198.2;1.1.1.2489.15;1.1.1.2446.11;1.1.1.2221.2;1.1.1.2252.2;1.1.1.948.22;1.1.1.2210.2;1.1.1.1093.12;1.1.1.2224.2;1.1.1.830.23;1.1.1.2212.3;1.1.1.1469.2;1.1.1.2201.…	57	1.1.1.1036.6;1.1.1.1267.23;1.1.1.1451.2;1.1.1.911.24;1.1.1.1072.13;1.1.1.1028.6;1.1.1.1255.19;1.1.1.1054.15;1.1.1.931.20;1.1.1.1055.7;1.1.1.1937.9;1.1.1.1026.8;1.1.1.1267.22;1.1.1.1257.23;1.1.1.986.15;1.1.1.2483.14;1.1.1.1288.23;1.1.1.2198.2;1.1.1.2489.15;1.1.1.2446.11;1.1.1.2221.2;1.1.1.2252.2;1.1.1.948.22;1.1.1.2210.2;1.1.1.1093.12;1.1.1.2224.2;1.1.1.830.23;1.1.1.2212.3;1.1.1.1469.2;1.1.1.2201.…	57	26a-1;26a-2;26a-3;hela-1;hela-2;hela-3
261	sp|Q96EY4|TMA16_HUMAN	tr|D6RA57|D6RA57_HUMAN;tr|H0Y9X1|H0Y9X1_HUMAN	--	0.0985	23864.1	QQFEGYGLEIPDILNASNLK	QQFEGYGLEIPDILNASNLK	1	1	1.1.1.1996.36;1.1.1.1993.32	2	1.1.1.1996.36;1.1.1.1993.32	2	26a-3;hela-2
262	sp|P55036|PSMD4_HUMAN	--	tr|Q5VWC4|Q5VWC4_HUMAN;tr|A6PVX3|A6PVX3_HUMAN;tr|H0Y3Y9|H0Y3Y9_HUMAN	0.2971	40736.3	AAAASAAEAGIATTGTEDSDDALLK;IIAFVGSPVEDNEKDLVK;LQAQQDAVNIVCHSK;LTAFVNTLNGK;MTISQQEFGR;VLESTMVCVDNSEYMR;VNVDIINFGEEEVNTEK	AAAASAAEAGIATTGTEDSDDALLK;IIAFVGSPVEDNEKDLVK;LQAQQDAVNIVCHSK;LTAFVNTLNGK;MTISQQEFGR;VLESTMVCVDNSEYMR;VNVDIINFGEEEVNTEK	7	7	1.1.1.1085.17;1.1.1.1423.34;1.1.1.1454.34;1.1.1.1048.40;1.1.1.869.23;1.1.1.1083.14;1.1.1.1437.33;1.1.1.1127.12;1.1.1.1038.41;1.1.1.1058.38;1.1.1.1417.35;1.1.1.923.18;1.1.1.1087.38;1.1.1.906.17;1.1.1.1035.37;1.1.1.904.36;1.1.1.1124.12;1.1.1.1101.11;1.1.1.1436.29;1.1.1.888.15;1.1.1.1429.32;1.1.1.1069.35;1.1.1.1082.15;1.1.1.958.17	24	1.1.1.1085.17;1.1.1.1423.34;1.1.1.1454.34;1.1.1.1048.40;1.1.1.869.23;1.1.1.1083.14;1.1.1.1437.33;1.1.1.1127.12;1.1.1.1038.41;1.1.1.1058.38;1.1.1.1417.35;1.1.1.923.18;1.1.1.1087.38;1.1.1.906.17;1.1.1.1035.37;1.1.1.904.36;1.1.1.1124.12;1.1.1.1101.11;1.1.1.1436.29;1.1.1.888.15;1.1.1.1429.32;1.1.1.1069.35;1.1.1.1082.15;1.1.1.958.17	24	26a-1;26a-2;26a-3;hela-1;hela-2;hela-3
263	sp|Q96FJ2|DYL2_HUMAN	--	--	0.4944	10349.8	NADMSEDMQQDAVDCATQAMEK;NFGSYVTHETK;YNPTWHCIVGR	NADMSEDMQQDAVDCATQAMEK;NFGSYVTHETK;YNPTWHCIVGR	3	3	1.1.1.1243.41;1.1.1.1267.37;1.1.1.840.22;1.1.1.1306.41;1.1.1.893.26;1.1.1.1294.35;1.1.1.1277.37;1.1.1.1249.35	8	1.1.1.1243.41;1.1.1.1267.37;1.1.1.840.22;1.1.1.1306.41;1.1.1.893.26;1.1.1.1294.35;1.1.1.1277.37;1.1.1.1249.35	8	26a-1;26a-2;26a-3;hela-1;hela-3
264	tr|F1T0I1|F1T0I1_HUMAN	tr|J3KNL6|J3KNL6_HUMAN	sp|O15027|SC16A_HUMAN;tr|A4QN18|A4QN18_HUMAN;tr|A4QN19|A4QN19_HUMAN;tr|A0A0C4DH09|A0A0C4DH09_HUMAN;tr|X6RGP5|X6RGP5_HUMAN	0.0707	249480	AHASPFSGALTPSAPPGPEMNR;DSSQGPCEPLPGPLTQPR;LLPSAPQTLPDGPLASPAR;LSGSARPQELVGTFIQQEVGKPEDEASGSFFK;QNGTVVGTDIAELLLR;SILTQPHLYSPVLISQLVQMASQLR;VIPNLPSEGQPALVEVHSMEALLQHTSEQEEMR	AHASPFSGALTPSAPPGPEMNR;DSSQGPCEPLPGPLTQPR;LLPSAPQTLPDGPLASPAR;LSGSARPQELVGTFIQQEVGKPEDEASGSFFK;QNGTVVGTDIAELLLR;SILTQPHLYSPVLISQLVQMASQLR;VIPNLPSEGQPALVEVHSMEALLQHTSEQEEMR	7	7	1.1.1.1931.20;1.1.1.2482.19;1.1.1.1165.18;1.1.1.941.23;1.1.1.1689.23;1.1.1.1940.24;1.1.1.1687.20;1.1.1.1674.22;1.1.1.1953.21;1.1.1.2223.14;1.1.1.2460.16;1.1.1.973.33	12	1.1.1.1931.20;1.1.1.2482.19;1.1.1.1165.18;1.1.1.941.23;1.1.1.1689.23;1.1.1.1940.24;1.1.1.1687.20;1.1.1.1674.22;1.1.1.1953.21;1.1.1.2223.14;1.1.1.2460.16;1.1.1.973.33	12	26a-1;26a-3;hela-1;hela-2;hela-3
265	sp|O60762|DPM1_HUMAN	tr|A0A0S2Z4Y5|A0A0S2Z4Y5_HUMAN;tr|H0Y368|H0Y368_HUMAN;tr|Q5QPK2|Q5QPK2_HUMAN	--	0.1885	29634	GANFLTQILLRPGASDLTGSFR;LGGNEIVSFLK;QLNYTIGEVPISFVDR	GANFLTQILLRPGASDLTGSFR;LGGNEIVSFLK;QLNYTIGEVPISFVDR	3	3	1.1.1.1277.7;1.1.1.1273.4;1.1.1.1627.27;1.1.1.1930.7;1.1.1.1263.5;1.1.1.1262.5;1.1.1.1929.8	7	1.1.1.1277.7;1.1.1.1273.4;1.1.1.1627.27;1.1.1.1930.7;1.1.1.1263.5;1.1.1.1262.5;1.1.1.1929.8	7	26a-1;hela-1;hela-2;hela-3
266	sp|P60842|IF4A1_HUMAN	tr|A8K7F6|A8K7F6_HUMAN	--	0.5148	46153.5	AILPCIK;ATQALVLAPTR;DFTVSAMHGDMDQK;DFTVSAMHGDMDQKER;DIETFYNTSIEEMPLNVADLI;GFKDQIYDIFQK;GVAINMVTEEDKR;GYDVIAQAQSGTGK;KEELTLEGIR;KGVAINMVTEEDKR;LNRRYLSPKYIKMFVLDEADEMLSR;LNSNTQVVLLSATMPSDVLEVTK;LNSNTQVVLLSATMPSDVLEVTKK;LQMEAPHIIVGTPGR;TATFAISILQQIELDLK;VVMALGDYMGASCHACIGGTNVR	AILPCIK;ATQALVLAPTR;DFTVSAMHGDMDQK;DFTVSAMHGDMDQKER;DIETFYNTSIEEMPLNVADLI;GFKDQIYDIFQK;GIDVQQVSLVINYDLPTNR;GIYAYGFEKPSAIQQ;GIYAYGFEKPSAIQQR;GVAINMVTEEDKR;GYDVIAQAQSGTGK;KEELTLEGIR;KGVAINMVTEEDKR;LNRRYLSPKYIKMFVLDEADEMLSR;LNSNTQVVLLSATMPSDVLEVTK;LNSNTQVVLLSATMPSDVLEVTKK;LQMEAPHIIVGTPGR;MFVLDEADEMLSR;QFYINVEREEWK;TATFAISILQQIELDLK;VLITTDLLAR;VVMALGDYMGASCHACIGGTNVR	22	16	1.1.1.1118.26;1.1.1.1664.5;1.1.1.1864.37;1.1.1.1583.16;1.1.1.1825.41;1.1.1.1273.3;1.1.1.1849.34;1.1.1.1820.40;1.1.1.990.11;1.1.1.1883.33;1.1.1.1142.23;1.1.1.1111.24;1.1.1.1809.39;1.1.1.879.35;1.1.1.1828.41;1.1.1.945.10;1.1.1.1816.39;1.1.1.1819.36;1.1.1.1821.36;1.1.1.1276.2;1.1.1.2550.16;1.1.1.858.17;1.1.1.1931.37;1.1.1.1687.23;1.1.1.2577.17;1.1.1.1594.18;1.1.1.1248.2;1.1.1.1569.21;1.1.1.1791.8;1.…	165	1.1.1.1118.26;1.1.1.1164.6;1.1.1.1715.30;1.1.1.1664.5;1.1.1.1864.37;1.1.1.1506.12;1.1.1.1583.16;1.1.1.1825.41;1.1.1.1273.3;1.1.1.1849.34;1.1.1.1206.3;1.1.1.1820.40;1.1.1.990.11;1.1.1.1731.32;1.1.1.1883.33;1.1.1.1142.23;1.1.1.1766.30;1.1.1.1111.24;1.1.1.1720.31;1.1.1.1737.34;1.1.1.1809.39;1.1.1.909.38;1.1.1.879.35;1.1.1.1766.36;1.1.1.1737.15;1.1.1.1714.32;1.1.1.1828.41;1.1.1.1743.10;1.1.1.1702.32;…	318	26a-1;26a-2;26a-3;hela-1;hela-2;hela-3
267	sp|Q7L1Q6|BZW1_HUMAN	tr|A0A024R3Z6|A0A024R3Z6_HUMAN;tr|Q53FN7|Q53FN7_HUMAN	tr|C9IZ80|C9IZ80_HUMAN;tr|D3DN77|D3DN77_HUMAN	0.3294	48042.9	ERFDPTQFQDCIIQGLTETGTDLEAVAK;FVEWLK;GDPFKDIILYVK;GDPFKDIILYVKEEMK;GDPFKDIILYVKEEMKK;LMELFPANK;NNIPEPVVIGIVWSSVMSTVEWNKKEELVAEQAIK;RYAETLFDILVAGGMLAPGGTLADDMMR;YFTEAGLKELSEYVR	ERFDPTQFQDCIIQGLTETGTDLEAVAK;FVEWLK;GDPFKDIILYVK;GDPFKDIILYVKEEMK;GDPFKDIILYVKEEMKK;IVVLFYK;LMELFPANK;NNIPEPVVIGIVWSSVMSTVEWNKKEELVAEQAIK;RYAETLFDILVAGGMLAPGGTLADDMMR;YFTEAGLKELSEYVR	10	9	1.1.1.2483.30;1.1.1.1489.10;1.1.1.1449.12;1.1.1.1456.12;1.1.1.1441.12;1.1.1.2449.19;1.1.1.1461.3;1.1.1.1453.10;1.1.1.2494.16;1.1.1.1023.5;1.1.1.2488.17;1.1.1.1035.4;1.1.1.1410.6;1.1.1.2467.15;1.1.1.1488.13;1.1.1.1959.4;1.1.1.1409.3;1.1.1.1795.3;1.1.1.996.2;1.1.1.2450.23;1.1.1.1007.3;1.1.1.1444.7;1.1.1.2427.26;1.1.1.1951.3;1.1.1.2469.26;1.1.1.1444.3;1.1.1.1439.8;1.1.1.2477.11;1.1.1.1419.3	29	1.1.1.2483.30;1.1.1.1489.10;1.1.1.1449.12;1.1.1.1456.12;1.1.1.1441.12;1.1.1.1057.2;1.1.1.2449.19;1.1.1.1461.3;1.1.1.1453.10;1.1.1.2494.16;1.1.1.1023.5;1.1.1.2488.17;1.1.1.1035.4;1.1.1.1410.6;1.1.1.2467.15;1.1.1.1488.13;1.1.1.1959.4;1.1.1.1075.2;1.1.1.1409.3;1.1.1.1795.3;1.1.1.996.2;1.1.1.2450.23;1.1.1.1007.3;1.1.1.1444.7;1.1.1.2427.26;1.1.1.1951.3;1.1.1.2469.26;1.1.1.1444.3;1.1.1.1439.8;1.1.1.247…	31	26a-1;26a-2;26a-3;hela-1;hela-2;hela-3
268	sp|Q9Y5X3|SNX5_HUMAN	tr|Q53FH8|Q53FH8_HUMAN;tr|Q6P5V6|Q6P5V6_HUMAN	tr|B7Z476|B7Z476_HUMAN;tr|Q5QPE4|Q5QPE4_HUMAN	0.0718	46816.1	NNVSLLQSCIDLFK;TTLPTFQSPEFSVTR	NNVSLLQSCIDLFK;TTLPTFQSPEFSVTR	2	2	1.1.1.1269.30;1.1.1.1688.20;1.1.1.1696.16	3	1.1.1.1269.30;1.1.1.1688.20;1.1.1.1696.16	3	26a-1;hela-2;hela-3
269	sp|O60610|DIAP1_HUMAN	tr|A0A0G2JH68|A0A0G2JH68_HUMAN;tr|A0A140T8Z0|A0A140T8Z0_HUMAN;tr|A0RZB8|A0RZB8_HUMAN;tr|H9KV28|H9KV28_HUMAN;tr|Q6URC4|Q6URC4_HUMAN	--	0.261	141346	AMDPAVPNMMIDAAK;DMPLLSCLESLR;ELGEYFLFDPK;EMASLSAAAITVPPSVPSR;FQPLLDGLK;HLQIEIEGLIDQMIDK;KLSVEEFFMDLHNFR;KLYKPEVQLR;LGLHQVLQDLR;LLDILK;LLSALCILPQPEDMNER;LNAILFK;MEMDDFNEVFQILLNTVK;MLSELKDEYDDLAESEQFGVVMGTVPR;MTLLHFLAELCENDYPDVLKFPDELAHVEK;NDYEARPQYYK;NSETFPTILEEAK;NVILEVNEAVLTESMIQNLIK;QDLEAEVSQLTGEVAK;QQIATEKQDLEAEVSQLTGEVAK;SAMMYIQELR;TAQNLSIFLGSFR;VQLNVFDEQGEEDSYDLK	AMDPAVPNMMIDAAK;DMPLLSCLESLR;ELGEYFLFDPK;EMASLSAAAITVPPSVPSR;FQPLLDGLK;HLQIEIEGLIDQMIDK;KLSVEEFFMDLHNFR;KLYKPEVQLR;LGLHQVLQDLR;LLDILK;LLSALCILPQPEDMNER;LNAILFK;MEMDDFNEVFQILLNTVK;MLSELKDEYDDLAESEQFGVVMGTVPR;MTLLHFLAELCENDYPDVLKFPDELAHVEK;NDYEARPQYYK;NSETFPTILEEAK;NVILEVNEAVLTESMIQNLIK;QDLEAEVSQLTGEVAK;QQIATEKQDLEAEVSQLTGEVAK;SAMMYIQELR;TAQNLSIFLGSFR;VQLNVFDEQGEEDSYDLK	23	23	1.1.1.1623.35;1.1.1.1564.7;1.1.1.1181.15;1.1.1.1918.15;1.1.1.1123.17;1.1.1.1902.12;1.1.1.1614.7;1.1.1.1745.7;1.1.1.1746.3;1.1.1.865.30;1.1.1.2012.5;1.1.1.1882.14;1.1.1.1886.10;1.1.1.1644.11;1.1.1.1999.4;1.1.1.2469.9;1.1.1.1205.37;1.1.1.1637.27;1.1.1.827.28;1.1.1.1105.19;1.1.1.1929.13;1.1.1.2467.27;1.1.1.1879.30;1.1.1.2517.22;1.1.1.1524.11;1.1.1.1524.6;1.1.1.2494.24;1.1.1.1275.35;1.1.1.1925.24;1.1…	61	1.1.1.1623.35;1.1.1.1564.7;1.1.1.1181.15;1.1.1.1918.15;1.1.1.1123.17;1.1.1.1902.12;1.1.1.1614.7;1.1.1.1745.7;1.1.1.1746.3;1.1.1.865.30;1.1.1.2012.5;1.1.1.1882.14;1.1.1.1886.10;1.1.1.1644.11;1.1.1.1999.4;1.1.1.2469.9;1.1.1.1205.37;1.1.1.1637.27;1.1.1.827.28;1.1.1.1105.19;1.1.1.1929.13;1.1.1.2467.27;1.1.1.1879.30;1.1.1.2517.22;1.1.1.1524.11;1.1.1.1524.6;1.1.1.2494.24;1.1.1.1275.35;1.1.1.1925.24;1.1…	61	26a-1;26a-2;26a-3;hela-1;hela-2;hela-3
270	sp|Q14914|PTGR1_HUMAN	--	tr|A0A024R172|A0A024R172_HUMAN	0.462	35869.6	EYIIEGFENMPAAFMGMLK;GGETVMVNAAAGAVGSVVGQIAK;GTIVLASPGWTTHSISDGKDLEK;HFVGYPTNSDFELK;IQYKEYIIEGFENMPAAFMGMLK;LGFDVVFNYK;LKEGDTMMGQQVAK;NGEVLLEALFLTVDPYMR;TAELPPLKNGEVLLEALFLTVDPYMR;TGPLPPGPPPEIVIYQELR	EYIIEGFENMPAAFMGMLK;GGETVMVNAAAGAVGSVVGQIAK;GTIVLASPGWTTHSISDGKDLEK;HFVGYPTNSDFELK;IQYKEYIIEGFENMPAAFMGMLK;LGFDVVFNYK;LKEGDTMMGQQVAK;NGEVLLEALFLTVDPYMR;TAELPPLKNGEVLLEALFLTVDPYMR;TGPLPPGPPPEIVIYQELR	10	10	1.1.1.1662.20;1.1.1.2501.28;1.1.1.1974.9;1.1.1.2558.16;1.1.1.940.31;1.1.1.931.36;1.1.1.1960.28;1.1.1.1684.38;1.1.1.1970.13;1.1.1.979.24;1.1.1.1707.15;1.1.1.1484.3;1.1.1.1674.29;1.1.1.2502.12;1.1.1.2014.21;1.1.1.1972.16;1.1.1.2465.34;1.1.1.2432.11;1.1.1.2500.20;1.1.1.1978.24;1.1.1.952.34;1.1.1.2000.17;1.1.1.1685.33;1.1.1.963.32;1.1.1.1666.28;1.1.1.2453.12;1.1.1.1661.25;1.1.1.937.28;1.1.1.1671.19;1…	38	1.1.1.1662.20;1.1.1.2501.28;1.1.1.1974.9;1.1.1.2558.16;1.1.1.940.31;1.1.1.931.36;1.1.1.1960.28;1.1.1.1684.38;1.1.1.1970.13;1.1.1.979.24;1.1.1.1707.15;1.1.1.1484.3;1.1.1.1674.29;1.1.1.2502.12;1.1.1.2014.21;1.1.1.1972.16;1.1.1.2465.34;1.1.1.2432.11;1.1.1.2500.20;1.1.1.1978.24;1.1.1.952.34;1.1.1.2000.17;1.1.1.1685.33;1.1.1.963.32;1.1.1.1666.28;1.1.1.2453.12;1.1.1.1661.25;1.1.1.937.28;1.1.1.1671.19;1…	38	26a-1;26a-2;26a-3;hela-1;hela-2;hela-3
271	sp|O95373|IPO7_HUMAN	--	--	0.2216	119516	DGALHMIGSLAEILLK;ENIVEAIIHSPELIR;ETENDDLTNVIQK;FSAPVVPSSFNFGGPAPGMN;GIDQCIPLFVEAALER;IYKDQMEYMLQNHVFPLFSSELGYMR;MKFDVFEDFISPTTAAQTLLFTACSK;NPVWYQALTHGLNEEQR;NPVWYQALTHGLNEEQRK;QLQDIATLADQR;SPLVAAMQHFLPVLK;TMGFCYQILTEPNADPR;VLQQTLNYINQGVSHALTWK;VLTGVAGEDAECHAAK	DGALHMIGSLAEILLK;ENIVEAIIHSPELIR;ETENDDLTNVIQK;FSAPVVPSSFNFGGPAPGMN;GIDQCIPLFVEAALER;IYKDQMEYMLQNHVFPLFSSELGYMR;LLEVIILQCK;MKFDVFEDFISPTTAAQTLLFTACSK;NPVWYQALTHGLNEEQR;NPVWYQALTHGLNEEQRK;QLQDIATLADQR;SPLVAAMQHFLPVLK;TMGFCYQILTEPNADPR;VLQQTLNYINQGVSHALTWK;VLTGVAGEDAECHAAK	15	14	1.1.1.2202.13;1.1.1.1815.8;1.1.1.867.35;1.1.1.1887.13;1.1.1.980.21;1.1.1.2174.16;1.1.1.2175.13;1.1.1.2451.13;1.1.1.829.34;1.1.1.2150.18;1.1.1.1285.10;1.1.1.886.37;1.1.1.2458.4;1.1.1.1265.36;1.1.1.1815.7;1.1.1.1797.9;1.1.1.1129.17;1.1.1.2161.14;1.1.1.1252.36;1.1.1.1351.28;1.1.1.2468.17;1.1.1.1880.17;1.1.1.1891.16;1.1.1.2443.8;1.1.1.2166.21;1.1.1.1342.32;1.1.1.1100.21;1.1.1.1313.7;1.1.1.1360.34;1.1…	96	1.1.1.2202.13;1.1.1.1815.8;1.1.1.867.35;1.1.1.1887.13;1.1.1.980.21;1.1.1.2174.16;1.1.1.2175.13;1.1.1.2451.13;1.1.1.829.34;1.1.1.2150.18;1.1.1.1287.8;1.1.1.1285.10;1.1.1.886.37;1.1.1.2458.4;1.1.1.1265.36;1.1.1.1815.7;1.1.1.1797.9;1.1.1.1129.17;1.1.1.2161.14;1.1.1.1252.36;1.1.1.1351.28;1.1.1.2468.17;1.1.1.1880.17;1.1.1.1891.16;1.1.1.2443.8;1.1.1.2166.21;1.1.1.1342.32;1.1.1.1100.21;1.1.1.1313.7;1.1.…	100	26a-1;26a-2;26a-3;hela-1;hela-2;hela-3
272	sp|P32754|HPPD_HUMAN	tr|A0A0B4J1R4|A0A0B4J1R4_HUMAN	--	0.0687	44934.1	CSLEMIDHIVGNQPDQEMVSASEWYLK	CSLEMIDHIVGNQPDQEMVSASEWYLK	1	1	1.1.1.1911.21	1	1.1.1.1911.21	1	26a-3
273	sp|O95394|AGM1_HUMAN	tr|B3KN28|B3KN28_HUMAN	tr|H0Y8I3|H0Y8I3_HUMAN;tr|J3KN95|J3KN95_HUMAN	0.179	59851.5	AFVRPSGTEDVVR;GLTVQQWDALYTDLPNR;LVDPLGEMLAPSWEEHATCLANAEEQDMQR;VYAEADSQESADHLAHEVSLAVFQLAGGIGERPQPGF	AFVRPSGTEDVVR;GLTVQQWDALYTDLPNR;LVDPLGEMLAPSWEEHATCLANAEEQDMQR;VYAEADSQESADHLAHEVSLAVFQLAGGIGERPQPGF	4	4	1.1.1.1514.35;1.1.1.2406.26;1.1.1.1565.22;1.1.1.1534.33;1.1.1.2018.33;1.1.1.2447.20;1.1.1.903.8;1.1.1.2447.10;1.1.1.2432.18;1.1.1.2441.11;1.1.1.886.7;1.1.1.1520.31;1.1.1.1552.32;1.1.1.1565.32;1.1.1.2406.27;1.1.1.1531.27;1.1.1.2406.25;1.1.1.868.9;1.1.1.2467.16;1.1.1.2470.17;1.1.1.2441.13;1.1.1.1994.22;1.1.1.1540.28	23	1.1.1.1514.35;1.1.1.2406.26;1.1.1.1565.22;1.1.1.1534.33;1.1.1.2018.33;1.1.1.2447.20;1.1.1.903.8;1.1.1.2447.10;1.1.1.2432.18;1.1.1.2441.11;1.1.1.886.7;1.1.1.1520.31;1.1.1.1552.32;1.1.1.1565.32;1.1.1.2406.27;1.1.1.1531.27;1.1.1.2406.25;1.1.1.868.9;1.1.1.2467.16;1.1.1.2470.17;1.1.1.2441.13;1.1.1.1994.22;1.1.1.1540.28	23	26a-1;26a-2;26a-3;hela-1;hela-2;hela-3
274	sp|P50395|GDIB_HUMAN	tr|B4DLV7|B4DLV7_HUMAN;tr|Q6IAT1|Q6IAT1_HUMAN	--	0.5079	50662.8	DLGTESQIFISR;FLVYVANFDEKDPR;FVSISDLLVPK;IYKVPSTEAEALASSLMGLFEK;KSDIYVCMISFAHNVAAQGK;LSAIYGGTYMLNKPIEEIIVQNGK;MTGSEFDFEEMKR;NPYYGGESASITPLEDLYK;NPYYGGESASITPLEDLYKR;PALELLEPIEQK;QLICDPSYVKDR;TDDYLDQPCYETINR;TYDATTHFETTCDDIK;VICILSHPIKNTNDANSCQIIIPQNQVNR;VLHMDRNPYYGGESASITPLEDLYK;VLHMDRNPYYGGESASITPLEDLYKR;VPSTEAEALASSLMGLFEK	DLGTESQIFISR;FDLGQDVIDFTGHALALYR;FLVYVANFDEKDPR;FVSISDLLVPK;GRDWNVDLIPK;IYKVPSTEAEALASSLMGLFEK;KFDLGQDVIDFTGHALALY;KFDLGQDVIDFTGHALALYR;KSDIYVCMISFAHNVAAQGK;LSAIYGGTYMLNKPIEEIIVQNGK;MTGSEFDFEEMKR;NPYYGGESASITPLEDLYK;NPYYGGESASITPLEDLYKR;NTNDANSCQIIIPQNQVNR;PALELLEPIEQK;QLICDPSYVKDR;SPYLYPLYGLGELPQGFAR;TDDYLDQPCYETINR;TYDATTHFETTCDDIK;VICILSHPIKNTNDANSCQIIIPQNQVNR;VLHMDRNPYYGGESASITPLEDLYK;VLHMDRN…	23	17	1.1.1.1735.23;1.1.1.1088.31;1.1.1.2415.6;1.1.1.1465.38;1.1.1.1425.9;1.1.1.1284.12;1.1.1.928.39;1.1.1.2432.6;1.1.1.1145.19;1.1.1.1443.19;1.1.1.1215.20;1.1.1.965.39;1.1.1.1665.12;1.1.1.1473.14;1.1.1.1733.28;1.1.1.1113.18;1.1.1.1246.21;1.1.1.2455.6;1.1.1.1690.11;1.1.1.1128.12;1.1.1.1632.2;1.1.1.1424.11;1.1.1.1166.17;1.1.1.1242.19;1.1.1.1227.19;1.1.1.2427.7;1.1.1.953.41;1.1.1.2390.5;1.1.1.1644.17;1.1…	97	1.1.1.1735.23;1.1.1.1088.31;1.1.1.2131.4;1.1.1.2415.6;1.1.1.1465.38;1.1.1.1425.9;1.1.1.2104.3;1.1.1.2324.2;1.1.1.1999.29;1.1.1.1284.12;1.1.1.928.39;1.1.1.2432.6;1.1.1.2129.7;1.1.1.2366.3;1.1.1.1145.19;1.1.1.2007.29;1.1.1.2007.30;1.1.1.1443.19;1.1.1.2385.5;1.1.1.1215.20;1.1.1.2110.5;1.1.1.1997.34;1.1.1.965.39;1.1.1.2131.3;1.1.1.1665.12;1.1.1.2005.26;1.1.1.1473.14;1.1.1.1995.28;1.1.1.2122.8;1.1.1.2…	157	26a-1;26a-2;26a-3;hela-1;hela-2;hela-3
275	sp|Q14562|DHX8_HUMAN	tr|A8K6J9|A8K6J9_HUMAN;tr|B4DFD7|B4DFD7_HUMAN;tr|B7Z8F4|B7Z8F4_HUMAN;tr|F5H658|F5H658_HUMAN;tr|Q86X36|Q86X36_HUMAN;tr|Q86YB2|Q86YB2_HUMAN	--	0.032	139313	ECLIDPDLTQYAIIMLDEAHER;TGIDQLVVTPISQAQAK	ECLIDPDLTQYAIIMLDEAHER;TGIDQLVVTPISQAQAK	2	2	1.1.1.2233.13;1.1.1.1203.32	2	1.1.1.2233.13;1.1.1.1203.32	2	26a-2;hela-2
276	sp|Q9NZI8|IF2B1_HUMAN	--	tr|D3DTW3|D3DTW3_HUMAN	0.1109	63480.2	ITISSLQDLTLYNPER;LLVPTQYVGAIIGK;LYIGNLNESVTPADLEK;TVNELQNLTAAEVVVPR	ITISSLQDLTLYNPER;LLVPTQYVGAIIGK;LYIGNLNESVTPADLEK;MVIITGPPEAQFK;TVNELQNLTAAEVVVPR	5	4	1.1.1.1674.9;1.1.1.1682.20;1.1.1.1682.10;1.1.1.1307.33;1.1.1.1638.19;1.1.1.1388.25;1.1.1.1374.25;1.1.1.1311.34;1.1.1.1652.22;1.1.1.1653.21;1.1.1.1686.9;1.1.1.1410.28;1.1.1.1381.34;1.1.1.1342.36;1.1.1.1285.36;1.1.1.1365.26;1.1.1.1684.8;1.1.1.1378.24;1.1.1.1412.28;1.1.1.1675.8;1.1.1.1656.24;1.1.1.1367.32;1.1.1.1643.28	23	1.1.1.1674.9;1.1.1.1682.20;1.1.1.1682.10;1.1.1.1307.33;1.1.1.1638.19;1.1.1.1388.25;1.1.1.1374.25;1.1.1.1311.34;1.1.1.1652.22;1.1.1.1106.21;1.1.1.1653.21;1.1.1.1686.9;1.1.1.1410.28;1.1.1.1104.20;1.1.1.1381.34;1.1.1.1342.36;1.1.1.1285.36;1.1.1.1365.26;1.1.1.1108.28;1.1.1.1684.8;1.1.1.1134.15;1.1.1.1378.24;1.1.1.1412.28;1.1.1.1675.8;1.1.1.1656.24;1.1.1.1367.32;1.1.1.1643.28	27	26a-1;26a-2;26a-3;hela-1;hela-2;hela-3
277	sp|Q9H2P0|ADNP_HUMAN	tr|B2RBM8|B2RBM8_HUMAN;tr|E9PQK8|E9PQK8_HUMAN;tr|Q6DHZ8|Q6DHZ8_HUMAN	--	0.0145	123562	NTTWEDVGLWDPSLTK	NTTWEDVGLWDPSLTK	1	1	1.1.1.1620.25	1	1.1.1.1620.25	1	26a-3
278	sp|P06493|CDK1_HUMAN	tr|A0A024QZP7|A0A024QZP7_HUMAN;tr|Q5H9N4|Q5H9N4_HUMAN	--	0.3434	34095.1	AFGIPIR;ALGTPNNEVWPEVESLQDYK;ALGTPNNEVWPEVESLQDYKNTFPK;DLKPQNLLIDDKGTIK;IRLESEEEGVPSTAIR;KPLFHGDSEIDQLFR;NLDENGLDLLSK;WKPGSLASHVK	AFGIPIR;ALGTPNNEVWPEVESLQDYK;ALGTPNNEVWPEVESLQDYKNTFPK;DLKPQNLLIDDKGTIK;IGEGTYGVVYK;IRLESEEEGVPSTAIR;KPLFHGDSEIDQLFR;LADFGLAR;NLDENGLDLLSK;WKPGSLASHVK	10	8	1.1.1.1110.13;1.1.1.1516.39;1.1.1.1093.10;1.1.1.1499.39;1.1.1.1544.25;1.1.1.967.2;1.1.1.1544.33;1.1.1.1532.33;1.1.1.1533.38;1.1.1.1565.33;1.1.1.1100.10;1.1.1.1240.11;1.1.1.1145.19;1.1.1.943.4;1.1.1.1511.37;1.1.1.1503.33;1.1.1.1102.13;1.1.1.1507.31;1.1.1.1490.26;1.1.1.1174.13;1.1.1.1141.15;1.1.1.1505.32;1.1.1.1124.16;1.1.1.1557.40;1.1.1.1557.39;1.1.1.1570.37;1.1.1.1489.32;1.1.1.1509.23;1.1.1.1487.…	50	1.1.1.1110.13;1.1.1.1516.39;1.1.1.1093.10;1.1.1.1499.39;1.1.1.901.7;1.1.1.1544.25;1.1.1.967.2;1.1.1.1544.33;1.1.1.1532.33;1.1.1.1533.38;1.1.1.1565.33;1.1.1.1100.10;1.1.1.917.4;1.1.1.1240.11;1.1.1.937.3;1.1.1.1145.19;1.1.1.943.4;1.1.1.1511.37;1.1.1.1503.33;1.1.1.1102.13;1.1.1.1507.31;1.1.1.1490.26;1.1.1.1174.13;1.1.1.1141.15;1.1.1.922.5;1.1.1.1505.32;1.1.1.1124.16;1.1.1.1557.40;1.1.1.1557.39;1.1.1…	57	26a-1;26a-2;26a-3;hela-1;hela-2;hela-3
279	tr|L0R6G9|L0R6G9_HUMAN	--	--	0.1449	7968.4	IGSIITVIEK	IGSIITVIEK	1	1	1.1.1.1362.2	1	1.1.1.1362.2	1	hela-2
280	sp|P62273|RS29_HUMAN	tr|A0A087WTT6|A0A087WTT6_HUMAN	--	0.1429	6676.7	DIGFIKLD	DIGFIKLD	1	1	1.1.1.1364.2;1.1.1.1401.2;1.1.1.1380.2;1.1.1.1351.2;1.1.1.1359.2;1.1.1.1347.2;1.1.1.1368.2;1.1.1.1339.2;1.1.1.1376.2;1.1.1.1389.2;1.1.1.1371.2	11	1.1.1.1364.2;1.1.1.1401.2;1.1.1.1380.2;1.1.1.1351.2;1.1.1.1359.2;1.1.1.1347.2;1.1.1.1368.2;1.1.1.1339.2;1.1.1.1376.2;1.1.1.1389.2;1.1.1.1371.2	11	26a-1;26a-2;26a-3;hela-1;hela-2;hela-3
281	sp|Q86XL3|ANKL2_HUMAN	--	tr|F5H6J0|F5H6J0_HUMAN	0.0405	104113	ENQASICQLTLDVLENPDFMR;YLIGSGDNPTIVQEGCR	ENQASICQLTLDVLENPDFMR;YLIGSGDNPTIVQEGCR	2	2	1.1.1.981.40;1.1.1.2277.39;1.1.1.2271.35	3	1.1.1.981.40;1.1.1.2277.39;1.1.1.2271.35	3	26a-1;hela-2;hela-3
282	sp|O15554|KCNN4_HUMAN	tr|D1MQ08|D1MQ08_HUMAN;tr|D1MQ09|D1MQ09_HUMAN;tr|D1MQ10|D1MQ10_HUMAN;tr|M0QZ70|M0QZ70_HUMAN;tr|M0R1J0|M0R1J0_HUMAN	--	0.0351	47695.1	LDALTELLSTALGPR	LDALTELLSTALGPR	1	1	1.1.1.2328.5	1	1.1.1.2328.5	1	hela-1
283	sp|P28074|PSB5_HUMAN	--	--	0.3802	28480	DAYSGGAVNLYHVR;GYSYDLEVEQAYDLAR;ISGATFSVGSGSVYAYGVMDR;KVIEINPYLLGTMAGGAADCSFWER;LLANMVYQYK;RGPGLYYVDSEGNR	DAYSGGAVNLYHVR;GYSYDLEVEQAYDLAR;ISGATFSVGSGSVYAYGVMDR;KVIEINPYLLGTMAGGAADCSFWER;LLANMVYQYK;RGPGLYYVDSEGNR	6	6	1.1.1.1429.20;1.1.1.914.31;1.1.1.896.32;1.1.1.912.14;1.1.1.898.28;1.1.1.876.30;1.1.1.932.31;1.1.1.1944.10;1.1.1.1411.33;1.1.1.1442.22;1.1.1.899.28;1.1.1.1905.20;1.1.1.1918.17;1.1.1.1015.20;1.1.1.1917.14;1.1.1.1365.32;1.1.1.1454.20;1.1.1.1414.40;1.1.1.1909.14;1.1.1.1913.14;1.1.1.1418.25;1.1.1.1008.18;1.1.1.879.30;1.1.1.1900.14	24	1.1.1.1429.20;1.1.1.914.31;1.1.1.896.32;1.1.1.912.14;1.1.1.898.28;1.1.1.876.30;1.1.1.932.31;1.1.1.1944.10;1.1.1.1411.33;1.1.1.1442.22;1.1.1.899.28;1.1.1.1905.20;1.1.1.1918.17;1.1.1.1015.20;1.1.1.1917.14;1.1.1.1365.32;1.1.1.1454.20;1.1.1.1414.40;1.1.1.1909.14;1.1.1.1913.14;1.1.1.1418.25;1.1.1.1008.18;1.1.1.879.30;1.1.1.1900.14	24	26a-1;26a-2;26a-3;hela-1;hela-2;hela-3
284	sp|Q9BT25|HAUS8_HUMAN	--	--	0.1122	44857	ELADVLDAQIEMLSPFEAVATR;SIHLEGDGQQLLDALQHELVTTQR	ELADVLDAQIEMLSPFEAVATR;SIHLEGDGQQLLDALQHELVTTQR	2	2	1.1.1.1878.16;1.1.1.2459.24	2	1.1.1.1878.16;1.1.1.2459.24	2	hela-3
285	sp|Q9UI09|NDUAC_HUMAN	tr|Q53HG1|Q53HG1_HUMAN	--	0.1172	17114.4	FNVTGTPEQYVPYSTTR	FNVTGTPEQYVPYSTTR	1	1	1.1.1.1113.33;1.1.1.1143.37	2	1.1.1.1113.33;1.1.1.1143.37	2	26a-2;hela-3
286	sp|P36954|RPB9_HUMAN	tr|K7EKS1|K7EKS1_HUMAN	--	0.184	14523.1	ITHEVDELTQIIADVSQDPTLPR	ITHEVDELTQIIADVSQDPTLPR	1	1	1.1.1.2073.6;1.1.1.2082.12;1.1.1.2060.9;1.1.1.2057.4;1.1.1.2070.9;1.1.1.2066.5;1.1.1.2046.4;1.1.1.2097.8;1.1.1.2045.7	9	1.1.1.2073.6;1.1.1.2082.12;1.1.1.2060.9;1.1.1.2057.4;1.1.1.2070.9;1.1.1.2066.5;1.1.1.2046.4;1.1.1.2097.8;1.1.1.2045.7	9	26a-1;26a-2;26a-3;hela-1;hela-2;hela-3
287	sp|Q96RN5|MED15_HUMAN	tr|B3KW62|B3KW62_HUMAN;tr|B3KWF1|B3KWF1_HUMAN;tr|B4DGD6|B4DGD6_HUMAN;tr|B7Z2H7|B7Z2H7_HUMAN;tr|G3V1P5|G3V1P5_HUMAN;tr|Q69YK5|Q69YK5_HUMAN;tr|Q69YR4|Q69YR4_HUMAN;tr|Q6PKB8|Q6PKB8_HUMAN	--	0.0596	86753.3	LDDKDLPSVPPLELSVPADYPAQSPLWIDR;QQYLCQPLLDAVLANIR	LDDKDLPSVPPLELSVPADYPAQSPLWIDR;QQYLCQPLLDAVLANIR	2	2	1.1.1.2050.29;1.1.1.2257.21;1.1.1.2071.18;1.1.1.2047.32	4	1.1.1.2050.29;1.1.1.2257.21;1.1.1.2071.18;1.1.1.2047.32	4	26a-2;26a-3;hela-2
288	sp|P29218|IMPA1_HUMAN	tr|A0A024R830|A0A024R830_HUMAN;tr|A0A140VJL8|A0A140VJL8_HUMAN;tr|E5RG94|E5RG94_HUMAN;tr|E5RGY4|E5RGY4_HUMAN;tr|E5RHE9|E5RHE9_HUMAN;tr|E5RI82|E5RI82_HUMAN;tr|E5RIP7|E5RIP7_HUMAN;tr|H0YBL1|H0YBL1_HUMAN	--	0.083	30188.6	SILTDNPTWIIDPIDGTTNFVHR	SILTDNPTWIIDPIDGTTNFVHR	1	1	1.1.1.1949.15;1.1.1.1944.22;1.1.1.1974.23	3	1.1.1.1949.15;1.1.1.1944.22;1.1.1.1974.23	3	26a-2;hela-2;hela-3
289	sp|P51532|SMCA4_HUMAN	tr|A0A0A0MT49|A0A0A0MT49_HUMAN;tr|A7E2E1|A7E2E1_HUMAN;tr|B9EGQ8|B9EGQ8_HUMAN;tr|Q9HBD4|Q9HBD4_HUMAN	tr|B3KNW7|B3KNW7_HUMAN;tr|B4DSI8|B4DSI8_HUMAN;tr|B4E0F1|B4E0F1_HUMAN;tr|K7EP28|K7EP28_HUMAN	0.0188	184644	AIEEGTLEEIEEEVR;IQELENLPGSLAGDLR	AIEEGTLEEIEEEVR;IQELENLPGSLAGDLR	2	2	1.1.1.1459.20;1.1.1.1447.30;1.1.1.1438.28	3	1.1.1.1459.20;1.1.1.1447.30;1.1.1.1438.28	3	26a-1;hela-1
290	sp|Q6P6C2|ALKB5_HUMAN	--	--	0.0736	44255.4	EAAAAAAAAVAAAAAAAAAAEPYPVSGAK	EAAAAAAAAVAAAAAAAAAAEPYPVSGAK	1	1	1.1.1.1978.30;1.1.1.1985.31;1.1.1.1983.41;1.1.1.1982.41;1.1.1.1965.21	5	1.1.1.1978.30;1.1.1.1985.31;1.1.1.1983.41;1.1.1.1982.41;1.1.1.1965.21	5	26a-1;26a-3;hela-2;hela-3
291	sp|Q9BY42|RTF2_HUMAN	tr|A0A0A0MQR2|A0A0A0MQR2_HUMAN;tr|A2A2L5|A2A2L5_HUMAN;tr|B2RB99|B2RB99_HUMAN;tr|B4DXL5|B4DXL5_HUMAN	--	0.0948	33886.4	AAESVSKPDVSEEAPGPSK;RPIVACELGR	AAESVSKPDVSEEAPGPSK;RPIVACELGR	2	2	1.1.1.894.17;1.1.1.879.23	2	1.1.1.894.17;1.1.1.879.23	2	26a-2
292	sp|P30046|DOPD_HUMAN	tr|J3KQ18|J3KQ18_HUMAN;tr|Q53Y51|Q53Y51_HUMAN	--	0.5085	12711.6	FFPLESWQIGK;LCAAAASILGKPADR;PFLELDTNLPANR;PFLELDTNLPANRVPAGLEK;PFLELDTNLPANRVPAGLEKR;RLCAAAASILGKPADR;SHSAHFFEFLTK	FFPLESWQIGK;LCAAAASILGKPADR;PFLELDTNLPANR;PFLELDTNLPANRVPAGLEK;PFLELDTNLPANRVPAGLEKR;RLCAAAASILGKPADR;SHSAHFFEFLTK	7	7	1.1.1.1325.15;1.1.1.1315.16;1.1.1.1260.18;1.1.1.1568.8;1.1.1.1210.24;1.1.1.1233.18;1.1.1.1574.7;1.1.1.1224.22;1.1.1.918.24;1.1.1.1583.11;1.1.1.1338.14;1.1.1.1196.4;1.1.1.1567.6;1.1.1.1245.14;1.1.1.1239.18;1.1.1.1270.20;1.1.1.1576.4;1.1.1.1335.12;1.1.1.1571.4;1.1.1.1229.18;1.1.1.1562.9;1.1.1.1615.5;1.1.1.1326.15;1.1.1.1231.18;1.1.1.878.18;1.1.1.1252.22;1.1.1.1315.9;1.1.1.936.7;1.1.1.1579.5;1.1.1.1…	49	1.1.1.1325.15;1.1.1.1315.16;1.1.1.1260.18;1.1.1.1568.8;1.1.1.1210.24;1.1.1.1233.18;1.1.1.1574.7;1.1.1.1224.22;1.1.1.918.24;1.1.1.1583.11;1.1.1.1338.14;1.1.1.1196.4;1.1.1.1567.6;1.1.1.1245.14;1.1.1.1239.18;1.1.1.1270.20;1.1.1.1576.4;1.1.1.1335.12;1.1.1.1571.4;1.1.1.1229.18;1.1.1.1562.9;1.1.1.1615.5;1.1.1.1326.15;1.1.1.1231.18;1.1.1.878.18;1.1.1.1252.22;1.1.1.1315.9;1.1.1.936.7;1.1.1.1579.5;1.1.1.1…	49	26a-1;26a-2;26a-3;hela-1;hela-2;hela-3
293	sp|O75369|FLNB_HUMAN	--	tr|A0A024R321|A0A024R321_HUMAN	0.5869	278162	ADIEMPFDPSK;AEISCIDNKDGTCTVTYLPTLPGDYSILVK;AGLAPLEVR;AGPGTLSVTIEGPSK;AGSNMLLIGVHGPTTPCEEVSMK;AGVENGKPTHFTVYTK;AHGPGLEGGLVGKPAEFTIDTK;AHIANPSGASTECFVTDNADGTYQVEYTPFEK;ALGALVDSCAPGLCPDWESWDPQKPVDNAR;ANEPTHFTVDCTEAGEGDVSVGIK;APLNVQFNSPLPGDAVK;APLNVQFNSPLPGDAVKDLDIIDNYDYSHTVK;APSVATVGSICDLNLK;APSVATVGSICDLNLKIPEINSSDMSAHVTSPSGR;CVYKPMQPGPHVVK;DAGEGLLAVQITDQEGKPK;DAGYGGISLAVEGPSKVDIQTEDLEDGTCK;DFLDGVY…	ADIEMPFDPSK;AEISCIDNKDGTCTVTYLPTLPGDYSILVK;AGLAPLEVR;AGPGTLSVTIEGPSK;AGSNMLLIGVHGPTTPCEEVSMK;AGVENGKPTHFTVYTK;AHGPGLEGGLVGKPAEFTIDTK;AHIANPSGASTECFVTDNADGTYQVEYTPFEK;ALGALVDSCAPGLCPDWESWDPQKPVDNAR;ANEPTHFTVDCTEAGEGDVSVGIK;APLNVQFNSPLPGDAVK;APLNVQFNSPLPGDAVKDLDIIDNYDYSHTVK;APSVATVGSICDLNLK;APSVATVGSICDLNLKIPEINSSDMSAHVTSPSGR;CVYKPMQPGPHVVK;DAGEGLLAVQITDQEGKPK;DAGYGGISLAVEGPSKVDIQTEDLEDGTCK;DFLDGVY…	101	96	1.1.1.1249.32;1.1.1.1211.27;1.1.1.898.32;1.1.1.1720.34;1.1.1.1357.25;1.1.1.1615.30;1.1.1.874.29;1.1.1.1271.25;1.1.1.1365.17;1.1.1.934.33;1.1.1.914.31;1.1.1.1476.12;1.1.1.1540.26;1.1.1.1362.16;1.1.1.1865.39;1.1.1.2479.36;1.1.1.1293.27;1.1.1.1627.39;1.1.1.1877.40;1.1.1.1803.12;1.1.1.1187.22;1.1.1.1079.39;1.1.1.1463.14;1.1.1.932.31;1.1.1.1987.28;1.1.1.1602.19;1.1.1.1006.26;1.1.1.1071.18;1.1.1.1111.2…	461	1.1.1.1249.32;1.1.1.1211.27;1.1.1.898.32;1.1.1.1720.34;1.1.1.1357.25;1.1.1.1615.30;1.1.1.1876.2;1.1.1.874.29;1.1.1.2343.18;1.1.1.1271.25;1.1.1.1365.17;1.1.1.934.33;1.1.1.914.31;1.1.1.2044.19;1.1.1.2395.37;1.1.1.1476.12;1.1.1.1540.26;1.1.1.1362.16;1.1.1.1865.39;1.1.1.2479.36;1.1.1.1293.27;1.1.1.1627.39;1.1.1.1877.40;1.1.1.1803.12;1.1.1.1187.22;1.1.1.1079.39;1.1.1.1463.14;1.1.1.932.31;1.1.1.1987.28…	529	26a-1;26a-2;26a-3;hela-1;hela-2;hela-3
294	sp|Q7Z2T5|TRM1L_HUMAN	tr|B2R713|B2R713_HUMAN;tr|B4DXX1|B4DXX1_HUMAN	--	0.0764	81746.6	QLIFCTLAALAEER;SFDFIHLDPFGTSVNYLDSAFR;TAIELGPLWSSSLFNTGFLK	QLIFCTLAALAEER;SFDFIHLDPFGTSVNYLDSAFR;TAIELGPLWSSSLFNTGFLK	3	3	1.1.1.2431.26;1.1.1.2052.9;1.1.1.2084.8;1.1.1.2038.12;1.1.1.2408.31;1.1.1.2043.14;1.1.1.2381.10	7	1.1.1.2431.26;1.1.1.2052.9;1.1.1.2084.8;1.1.1.2038.12;1.1.1.2408.31;1.1.1.2043.14;1.1.1.2381.10	7	26a-1;26a-2;26a-3;hela-1;hela-2
295	sp|Q8WTS1|ABHD5_HUMAN	tr|A0A0S2Z572|A0A0S2Z572_HUMAN;tr|A0A0S2Z5D6|A0A0S2Z5D6_HUMAN;tr|C9JBM3|C9JBM3_HUMAN	--	0.0573	39095.3	FDSDAEEVENQFVESIEEWR	FDSDAEEVENQFVESIEEWR	1	1	1.1.1.2338.36	1	1.1.1.2338.36	1	hela-2
296	sp|Q9NVH1|DJC11_HUMAN	tr|B4DGD5|B4DGD5_HUMAN;tr|B4DPK2|B4DPK2_HUMAN	tr|Q5TH61|Q5TH61_HUMAN;tr|Q9UMU8|Q9UMU8_HUMAN	0.059	63277.6	GWGELEFGAGDLQGPLFGLK;VIDVTVPLQCLVK	GWGELEFGAGDLQGPLFGLK;VIDVTVPLQCLVK	2	2	1.1.1.2175.28;1.1.1.2187.12;1.1.1.1553.13;1.1.1.2160.18	4	1.1.1.2175.28;1.1.1.2187.12;1.1.1.1553.13;1.1.1.2160.18	4	hela-1;hela-2;hela-3
297	sp|Q8N3V7|SYNPO_HUMAN	tr|A7MD96|A7MD96_HUMAN;tr|B3KXB8|B3KXB8_HUMAN	--	0.0183	99462.4	VTPNPDLLDLVQTADEK	VTPNPDLLDLVQTADEK	1	1	1.1.1.1516.29;1.1.1.1521.27	2	1.1.1.1516.29;1.1.1.1521.27	2	hela-1
298	tr|B3KMU1|B3KMU1_HUMAN	tr|B7ZM73|B7ZM73_HUMAN	--	0.0335	57085.2	YNQAEWVALNYVPFAER	YNQAEWVALNYVPFAER	1	1	1.1.1.1815.34	1	1.1.1.1815.34	1	26a-2
299	sp|P36871|PGM1_HUMAN	--	tr|B4DFP1|B4DFP1_HUMAN;tr|B7Z6C2|B7Z6C2_HUMAN	0.4039	61448.6	ADNFEYSDPVDGSISR;DLEALMFDR;FFGNLMDASK;FKPFTVEIVDSVEAYATMLR;FNISNGGPAPEAITDK;HGFFVNPSDSVAVIAANIFSIPYFQQTGVR;IALYETPTGWK;ILCEELGAPANSAVNCVPLEDFGGHHPDPNLTYAADLVETMK;INQDPQVMLAPLISIALK;KILCEELGAPANSAVNCVPLEDFGGHHPDPNLTYAADLVETMK;LVIGQNGILSTPAVSCIIR;SIFDFSALK;TIEEYAVCPDLK;TQAYQDQKPGTSGL	ADNFEYSDPVDGSISR;DLEALMFDR;FFGNLMDASK;FKPFTVEIVDSVEAYATMLR;FNISNGGPAPEAITDK;HGFFVNPSDSVAVIAANIFSIPYFQQTGVR;IALYETPTGWK;ILCEELGAPANSAVNCVPLEDFGGHHPDPNLTYAADLVETMK;INQDPQVMLAPLISIALK;KILCEELGAPANSAVNCVPLEDFGGHHPDPNLTYAADLVETMK;LVIGQNGILSTPAVSCIIR;SIFDFSALK;TIEEYAVCPDLK;TQAYQDQKPGTSGL	14	14	1.1.1.941.40;1.1.1.990.31;1.1.1.1470.2;1.1.1.2297.11;1.1.1.1773.28;1.1.1.862.28;1.1.1.984.32;1.1.1.963.28;1.1.1.2492.21;1.1.1.931.26;1.1.1.2276.21;1.1.1.1460.3;1.1.1.1760.27;1.1.1.2293.13;1.1.1.1069.15;1.1.1.1031.16;1.1.1.1827.19;1.1.1.1105.10;1.1.1.1024.15;1.1.1.2303.8;1.1.1.2292.21;1.1.1.1821.19;1.1.1.1452.3;1.1.1.2318.22;1.1.1.1076.8;1.1.1.2310.9;1.1.1.1965.34;1.1.1.1476.2;1.1.1.2305.16;1.1.1.…	67	1.1.1.941.40;1.1.1.990.31;1.1.1.1470.2;1.1.1.2297.11;1.1.1.1773.28;1.1.1.862.28;1.1.1.984.32;1.1.1.963.28;1.1.1.2492.21;1.1.1.931.26;1.1.1.2276.21;1.1.1.1460.3;1.1.1.1760.27;1.1.1.2293.13;1.1.1.1069.15;1.1.1.1031.16;1.1.1.1827.19;1.1.1.1105.10;1.1.1.1024.15;1.1.1.2303.8;1.1.1.2292.21;1.1.1.1821.19;1.1.1.1452.3;1.1.1.2318.22;1.1.1.1076.8;1.1.1.2310.9;1.1.1.1965.34;1.1.1.1476.2;1.1.1.2305.16;1.1.1.…	67	26a-1;26a-2;26a-3;hela-1;hela-2;hela-3
300	sp|O95433|AHSA1_HUMAN	--	tr|G3V438|G3V438_HUMAN;tr|H0YJ63|H0YJ63_HUMAN;tr|H0YJG7|H0YJG7_HUMAN	0.4941	38274.1	ADATNVNNWHWTER;EAMGIYISTLK;ETFLTSPEELYR;FHMVDGNVSGEFTDLVPEK;GHVEIPNLSDENSVDEVEISVSLAKDEPDTNLVALMKEEGVK;ITLKETFLTSPEELYR;LIFFYEWSVK;TEFTQGMILPTMNGESVDPVGQPALKTEER;VFTTQELVQAFTHAPATLEADR;VFTTQELVQAFTHAPATLEADRGGK	ADATNVNNWHWTER;EAMGIYISTLK;ETFLTSPEELYR;FHMVDGNVSGEFTDLVPEK;GHVEIPNLSDENSVDEVEISVSLAKDEPDTNLVALMKEEGVK;ITLKETFLTSPEELYR;LIFFYEWSVK;TEFTQGMILPTMNGESVDPVGQPALKTEER;VFTTQELVQAFTHAPATLEADR;VFTTQELVQAFTHAPATLEADRGGK	10	10	1.1.1.1196.17;1.1.1.1926.14;1.1.1.1978.7;1.1.1.1326.13;1.1.1.1949.16;1.1.1.1485.33;1.1.1.1187.17;1.1.1.1966.10;1.1.1.1184.13;1.1.1.1970.32;1.1.1.1316.11;1.1.1.937.37;1.1.1.1933.16;1.1.1.1109.9;1.1.1.1769.6;1.1.1.1514.35;1.1.1.1349.13;1.1.1.903.36;1.1.1.1224.24;1.1.1.1924.16;1.1.1.1355.4;1.1.1.1972.4;1.1.1.1335.6;1.1.1.1321.17;1.1.1.1181.24;1.1.1.1976.21;1.1.1.1956.19;1.1.1.1170.20;1.1.1.883.38;1.…	44	1.1.1.1196.17;1.1.1.1926.14;1.1.1.1978.7;1.1.1.1326.13;1.1.1.1949.16;1.1.1.1485.33;1.1.1.1187.17;1.1.1.1966.10;1.1.1.1184.13;1.1.1.1970.32;1.1.1.1316.11;1.1.1.937.37;1.1.1.1933.16;1.1.1.1109.9;1.1.1.1769.6;1.1.1.1514.35;1.1.1.1349.13;1.1.1.903.36;1.1.1.1224.24;1.1.1.1924.16;1.1.1.1355.4;1.1.1.1972.4;1.1.1.1335.6;1.1.1.1321.17;1.1.1.1181.24;1.1.1.1976.21;1.1.1.1956.19;1.1.1.1170.20;1.1.1.883.38;1.…	44	26a-1;26a-2;26a-3;hela-1;hela-2;hela-3
301	sp|Q68EM7|RHG17_HUMAN	tr|C9IZD3|C9IZD3_HUMAN	--	0.0386	95436	KLPLTALAQNMQEASTQLEDSLLGK;LVLDWDSVR	KLPLTALAQNMQEASTQLEDSLLGK;LVLDWDSVR	2	2	1.1.1.2469.11;1.1.1.1193.4;1.1.1.2453.7	3	1.1.1.2469.11;1.1.1.1193.4;1.1.1.2453.7	3	hela-2;hela-3
302	sp|O75323|NIPS2_HUMAN	--	--	0.2413	33742.4	HGWEELVYYTVPLIQEMESR;KNQLLLEFSFWNEPVPR;SYQLRPGTMIEWGNYWAR;YEGGYPALTEVMNK	HGWEELVYYTVPLIQEMESR;KNQLLLEFSFWNEPVPR;SYQLRPGTMIEWGNYWAR;YEGGYPALTEVMNK	4	4	1.1.1.1784.10;1.1.1.2417.7;1.1.1.2450.10;1.1.1.2425.30;1.1.1.1536.9;1.1.1.2425.7;1.1.1.1815.7;1.1.1.1148.31;1.1.1.2427.10;1.1.1.2424.33;1.1.1.1501.12	11	1.1.1.1784.10;1.1.1.2417.7;1.1.1.2450.10;1.1.1.2425.30;1.1.1.1536.9;1.1.1.2425.7;1.1.1.1815.7;1.1.1.1148.31;1.1.1.2427.10;1.1.1.2424.33;1.1.1.1501.12	11	26a-1;26a-2;26a-3;hela-2
303	sp|Q9H6R0|DHX33_HUMAN	tr|B4DIS6|B4DIS6_HUMAN;tr|I3L1L6|I3L1L6_HUMAN;tr|Q9NPV4|Q9NPV4_HUMAN	--	0.0354	78873.4	HLPDGCPAMLVLPLYASLPYAQQLR	HLPDGCPAMLVLPLYASLPYAQQLR	1	1	1.1.1.2155.15	1	1.1.1.2155.15	1	hela-2
304	sp|Q92572|AP3S1_HUMAN	tr|B2R4I8|B2R4I8_HUMAN;tr|F5H459|F5H459_HUMAN	--	0.0777	21731.9	FYQPYSEDTQQQIIR	FYQPYSEDTQQQIIR	1	1	1.1.1.972.38	1	1.1.1.972.38	1	hela-2
305	sp|Q96CX2|KCD12_HUMAN	tr|A0A140VJM4|A0A140VJM4_HUMAN;tr|B3KY04|B3KY04_HUMAN	--	0.0769	35700.4	DLQLVLPDYFPER;EAEYFELPELVR	DLQLVLPDYFPER;EAEYFELPELVR	2	2	1.1.1.1598.14;1.1.1.1821.8;1.1.1.1600.6;1.1.1.1594.6;1.1.1.1595.14;1.1.1.1833.13;1.1.1.1858.14;1.1.1.1576.12;1.1.1.1835.14;1.1.1.1619.14	10	1.1.1.1598.14;1.1.1.1821.8;1.1.1.1600.6;1.1.1.1594.6;1.1.1.1595.14;1.1.1.1833.13;1.1.1.1858.14;1.1.1.1576.12;1.1.1.1835.14;1.1.1.1619.14	10	26a-1;26a-2;26a-3;hela-2;hela-3
306	sp|Q9ULT8|HECD1_HUMAN	tr|A0A087X2H1|A0A087X2H1_HUMAN	tr|H0YJP0|H0YJP0_HUMAN;tr|Q2KQ74|Q2KQ74_HUMAN;tr|B3KWT6|B3KWT6_HUMAN;tr|H0YJD4|H0YJD4_HUMAN	0.0241	289382	IFLDESAPDNVLEVTAR;LSVSSLLAAGAPMSSSASVPNLSSR;SGLNQGAISTLQSSDILNLTK	IFLDESAPDNVLEVTAR;LSVSSLLAAGAPMSSSASVPNLSSR;SGLNQGAISTLQSSDILNLTK	3	3	1.1.1.1594.34;1.1.1.1707.32;1.1.1.1594.32;1.1.1.1493.24;1.1.1.1591.30	5	1.1.1.1594.34;1.1.1.1707.32;1.1.1.1594.32;1.1.1.1493.24;1.1.1.1591.30	5	26a-3;hela-2;hela-3
307	sp|P15941|MUC1_HUMAN	tr|A0A087WVJ0|A0A087WVJ0_HUMAN;tr|A0A087WWM1|A0A087WWM1_HUMAN;tr|A0A087X2A4|A0A087X2A4_HUMAN;tr|A0A0A0MRB3|A0A0A0MRB3_HUMAN;tr|A0A0A0MSH4|A0A0A0MSH4_HUMAN;tr|A0A0C4DGW3|A0A0C4DGW3_HUMAN;tr|A5YRU5|A5YRU5_HUMAN;tr|A5YRU8|A5YRU8_HUMAN;tr|A5YRV0|A5YRV0_HUMAN;tr|A5YRV2|A5YRV2_HUMAN;tr|A6ZID5|A6ZID5_HUMAN;tr|A6ZID6|A6ZID6_HUMAN;tr|B1AVQ7|B1AVQ7_HUMAN;tr|B4DWK6|B4DWK6_HUMAN;tr|B6ECA3|B6ECA3_HUMAN;tr|Q7Z…	tr|A0A087WZZ6|A0A087WZZ6_HUMAN;tr|A0A087X061|A0A087X061_HUMAN;tr|A5YRU7|A5YRU7_HUMAN;tr|A5YRU9|A5YRU9_HUMAN;tr|A6ZIE1|A6ZIE1_HUMAN;tr|B6EC96|B6EC96_HUMAN;tr|B6ECB0|B6ECB0_HUMAN;tr|B6ECB1|B6ECB1_HUMAN;tr|B6ECB2|B6ECB2_HUMAN;tr|Q7Z536|Q7Z536_HUMAN;tr|Q7Z542|Q7Z542_HUMAN	0.0175	122101	NYGQLDIFPAR;QGGFLGLSNIK	NYGQLDIFPAR;QGGFLGLSNIK	2	2	1.1.1.1089.7;1.1.1.1148.14;1.1.1.1092.11	3	1.1.1.1089.7;1.1.1.1148.14;1.1.1.1092.11	3	hela-2;hela-3
308	sp|Q00839|HNRPU_HUMAN	tr|B4DLR3|B4DLR3_HUMAN	--	0.4691	90584.1	AKSPQPPVEEEDEHFDDTVVCLDTYNCDLHFK;AVVVCPKDEDYK;AVVVCPKDEDYKQR;DIDIHEVR;DLPEHAVLK;DRLSASSLTMESFAFLWAGGR;EKPYFPIPEEYTFIQNVPLEDR;EVLAGRPLFPHVLCHNCAVEFNFGQK;GLKAELMER;GNFTLPEVAECFDEITYVELQKEEAQK;GPEEKKDCEVVMMIGLPGAGK;GYFEYIEENK;GYFEYIEENKYS;GYFEYIEENKYSR;HAAENPGKYNILGTNTIMDK;KDCEVVMMIGLPGAGK;KMCLFAGFQ;KMCLFAGFQR;LKVSELKEELKK;LQAALDDEEAGGRPAMEPGNGSLDLGGDSAGR;LSASSLTMESFAFLWAGGR;MCLFAGFQR;MKGNFTLPEVAECF…	AKSPQPPVEEEDEHFDDTVVCLDTYNCDLHFK;AVVVCPKDEDYK;AVVVCPKDEDYKQR;DIDIHEVR;DLPEHAVLK;DRLSASSLTMESFAFLWAGGR;EKPYFPIPEEYTFIQNVPLEDR;EVLAGRPLFPHVLCHNCAVEFNFGQK;GLKAELMER;GNFTLPEVAECFDEITYVELQKEEAQK;GPEEKKDCEVVMMIGLPGAGK;GYFEYIEENK;GYFEYIEENKYS;GYFEYIEENKYSR;HAAENPGKYNILGTNTIMDK;KDCEVVMMIGLPGAGK;KMCLFAGFQ;KMCLFAGFQR;LKVSELKEELKK;LQAALDDEEAGGRPAMEPGNGSLDLGGDSAGR;LSASSLTMESFAFLWAGGR;MCLFAGFQR;MKGNFTLPEVAECF…	35	35	1.1.1.1792.12;1.1.1.1107.29;1.1.1.1210.5;1.1.1.895.13;1.1.1.2315.7;1.1.1.936.37;1.1.1.1067.25;1.1.1.2243.28;1.1.1.1039.24;1.1.1.868.14;1.1.1.1005.23;1.1.1.2287.15;1.1.1.2244.11;1.1.1.1005.35;1.1.1.1023.31;1.1.1.2590.6;1.1.1.991.28;1.1.1.1261.20;1.1.1.1038.35;1.1.1.1278.27;1.1.1.1158.8;1.1.1.1268.17;1.1.1.2208.5;1.1.1.892.17;1.1.1.2228.24;1.1.1.1140.34;1.1.1.1775.16;1.1.1.1138.31;1.1.1.1263.19;1.1…	355	1.1.1.1792.12;1.1.1.1107.29;1.1.1.1210.5;1.1.1.895.13;1.1.1.2315.7;1.1.1.936.37;1.1.1.1067.25;1.1.1.2243.28;1.1.1.1039.24;1.1.1.868.14;1.1.1.1005.23;1.1.1.2287.15;1.1.1.2244.11;1.1.1.1005.35;1.1.1.1023.31;1.1.1.2590.6;1.1.1.991.28;1.1.1.1261.20;1.1.1.1038.35;1.1.1.1278.27;1.1.1.1158.8;1.1.1.1268.17;1.1.1.2208.5;1.1.1.892.17;1.1.1.2228.24;1.1.1.1140.34;1.1.1.1775.16;1.1.1.1138.31;1.1.1.1263.19;1.1…	355	26a-1;26a-2;26a-3;hela-1;hela-2;hela-3
309	sp|Q13148|TADBP_HUMAN	tr|A0A024R4E2|A0A024R4E2_HUMAN;tr|A0A0A0N0L3|A0A0A0N0L3_HUMAN	tr|A0A087WYY0|A0A087WYY0_HUMAN;tr|A0A087X260|A0A087X260_HUMAN;tr|B1AKP7|B1AKP7_HUMAN;tr|G3V162|G3V162_HUMAN;tr|A0A0A0N0M3|A0A0A0N0M3_HUMAN;tr|A0A0A0N0N3|A0A0A0N0N3_HUMAN;tr|A0A087WX29|A0A087WX29_HUMAN;tr|K7EN94|K7EN94_HUMAN;tr|K7EJM5|K7EJM5_HUMAN	0.3382	44739.6	CTEDMTEDELREFFSQYGDVMDVFIPKPFR;FGGNPGGFGNQGGFGNSR;FTEYETQVK;GISVHISNAEPK;LVEGILHAPDAGWGNLVYVVNYPK;LVEGILHAPDAGWGNLVYVVNYPKDNK;TSDLIVLGLPWK;TTEQDLKEYFSTFGEVLMVQVK;YRNPVSQCMR	CTEDMTEDELREFFSQYGDVMDVFIPKPFR;FGGNPGGFGNQGGFGNSR;FTEYETQVK;GISVHISNAEPK;LVEGILHAPDAGWGNLVYVVNYPK;LVEGILHAPDAGWGNLVYVVNYPKDNK;TSDLIVLGLPWK;TTEQDLKEYFSTFGEVLMVQVK;YRNPVSQCMR	9	9	1.1.1.2470.10;1.1.1.1929.8;1.1.1.1878.10;1.1.1.2305.13;1.1.1.1770.3;1.1.1.2281.11;1.1.1.936.38;1.1.1.865.24;1.1.1.1880.17;1.1.1.1706.12;1.1.1.846.23;1.1.1.1897.9;1.1.1.1779.6;1.1.1.1782.5;1.1.1.901.23;1.1.1.1792.6;1.1.1.1883.21;1.1.1.1780.3;1.1.1.2505.18;1.1.1.828.19;1.1.1.849.14;1.1.1.2491.17;1.1.1.1892.18;1.1.1.920.36;1.1.1.1877.17;1.1.1.1780.6;1.1.1.1820.6;1.1.1.1821.5;1.1.1.1895.11;1.1.1.2278…	41	1.1.1.2470.10;1.1.1.1929.8;1.1.1.1878.10;1.1.1.2305.13;1.1.1.1770.3;1.1.1.2281.11;1.1.1.936.38;1.1.1.865.24;1.1.1.1880.17;1.1.1.1706.12;1.1.1.846.23;1.1.1.1897.9;1.1.1.1779.6;1.1.1.1782.5;1.1.1.901.23;1.1.1.1792.6;1.1.1.1883.21;1.1.1.1780.3;1.1.1.2505.18;1.1.1.828.19;1.1.1.849.14;1.1.1.2491.17;1.1.1.1892.18;1.1.1.920.36;1.1.1.1877.17;1.1.1.1780.6;1.1.1.1820.6;1.1.1.1821.5;1.1.1.1895.11;1.1.1.2278…	41	26a-1;26a-2;26a-3;hela-1;hela-2;hela-3
310	sp|P49748|ACADV_HUMAN	tr|B4DEA8|B4DEA8_HUMAN	tr|Q53HR2|Q53HR2_HUMAN;tr|B3KPA6|B3KPA6_HUMAN	0.313	70389.6	AGLGSGLSLSGLVHPELSR;ARMAASLGRQLLR;ASNTAEVFFDGVR;ASNTAEVFFDGVRVPSENVLGEVGSGFK;EGMAALQSDPWQQELYR;ELSGLGSALKNPFGNAGLLLGEAGK;FFEEVNDPAKNDALEMVEETTWQGLK;GFGGITHGPPEK;GILLFGTK;GIVNEQFLLQR;IHNFGLIQEK;IREGMAALQSDPWQQELYR;LASGETVAAFCLTEPSSGSDAASIR;NPFGNAGLLLGEAGK;RAGLGSGLSLSGLVHPELSR;SFAVGMFK;VPSENVLGEVGSGFK	AGLGSGLSLSGLVHPELSR;ARMAASLGRQLLR;ASNTAEVFFDGVR;ASNTAEVFFDGVRVPSENVLGEVGSGFK;EGMAALQSDPWQQELYR;ELSGLGSALKNPFGNAGLLLGEAGK;FFEEVNDPAKNDALEMVEETTWQGLK;GFGGITHGPPEK;GILLFGTK;GIVNEQFLLQR;IHNFGLIQEK;IREGMAALQSDPWQQELYR;LASGETVAAFCLTEPSSGSDAASIR;NPFGNAGLLLGEAGK;RAGLGSGLSLSGLVHPELSR;SFAVGMFK;VPSENVLGEVGSGFK	17	17	1.1.1.1321.15;1.1.1.1316.13;1.1.1.1093.22;1.1.1.1352.31;1.1.1.1933.28;1.1.1.1281.41;1.1.1.987.4;1.1.1.1112.13;1.1.1.1148.2;1.1.1.1343.35;1.1.1.1316.14;1.1.1.1909.25;1.1.1.851.16;1.1.1.1338.26;1.1.1.1426.5;1.1.1.1326.15;1.1.1.1357.37;1.1.1.1242.41;1.1.1.1152.23;1.1.1.1174.25;1.1.1.1086.2;1.1.1.1136.19;1.1.1.1955.4;1.1.1.1195.25;1.1.1.1136.14;1.1.1.1945.21;1.1.1.1221.41;1.1.1.1339.34;1.1.1.1940.28;…	73	1.1.1.1321.15;1.1.1.1316.13;1.1.1.1093.22;1.1.1.1352.31;1.1.1.1933.28;1.1.1.1281.41;1.1.1.987.4;1.1.1.1112.13;1.1.1.1148.2;1.1.1.1343.35;1.1.1.1316.14;1.1.1.1909.25;1.1.1.851.16;1.1.1.1338.26;1.1.1.1426.5;1.1.1.1326.15;1.1.1.1357.37;1.1.1.1242.41;1.1.1.1152.23;1.1.1.1174.25;1.1.1.1086.2;1.1.1.1136.19;1.1.1.1955.4;1.1.1.1195.25;1.1.1.1136.14;1.1.1.1945.21;1.1.1.1221.41;1.1.1.1339.34;1.1.1.1940.28;…	73	26a-1;26a-2;26a-3;hela-1;hela-2;hela-3
311	sp|Q8WVM8|SCFD1_HUMAN	tr|B7Z738|B7Z738_HUMAN;tr|Q53GW1|Q53GW1_HUMAN	tr|B7Z5N7|B7Z5N7_HUMAN	0.1526	72379.2	ALTDAGCNLNPLQYIK;GSPFPEVAESVQQELESYR;LTSAVSSLPELLEK;MLRGNDSSVPR;SKLEDIANAALAASAVTQVAK;SLLDIISDPDAGTPEDK	ALTDAGCNLNPLQYIK;GSPFPEVAESVQQELESYR;LTSAVSSLPELLEK;MLRGNDSSVPR;SKLEDIANAALAASAVTQVAK;SLLDIISDPDAGTPEDK	6	6	1.1.1.2695.2;1.1.1.1507.18;1.1.1.1371.13;1.1.1.1494.21;1.1.1.1610.5;1.1.1.1393.11;1.1.1.1382.14;1.1.1.1514.28;1.1.1.1382.11;1.1.1.1552.17;1.1.1.1913.17;1.1.1.1488.15;1.1.1.1516.9	13	1.1.1.2695.2;1.1.1.1507.18;1.1.1.1371.13;1.1.1.1494.21;1.1.1.1610.5;1.1.1.1393.11;1.1.1.1382.14;1.1.1.1514.28;1.1.1.1382.11;1.1.1.1552.17;1.1.1.1913.17;1.1.1.1488.15;1.1.1.1516.9	13	26a-1;26a-3;hela-1;hela-2;hela-3
312	sp|O60814|H2B1K_HUMAN	sp|P57053|H2BFS_HUMAN;sp|P58876|H2B1D_HUMAN;sp|P62807|H2B1C_HUMAN;sp|Q5QNW6|H2B2F_HUMAN;sp|Q93079|H2B1H_HUMAN;sp|Q99877|H2B1N_HUMAN;sp|Q99879|H2B1M_HUMAN;sp|Q99880|H2B1L_HUMAN;tr|A0A024QZZ7|A0A024QZZ7_HUMAN;tr|A0A024RCJ9|A0A024RCJ9_HUMAN;tr|A0A024RCL8|A0A024RCL8_HUMAN;tr|B2R4S9|B2R4S9_HUMAN;tr|B4DR52|B4DR52_HUMAN;tr|I6L9F7|I6L9F7_HUMAN	tr|A8K9J7|A8K9J7_HUMAN;tr|U3KQK0|U3KQK0_HUMAN	0.0794	13890	KESYSVYVYK	AMGIMNSFVNDIFER;GIMNSFVNDIFER;KESYSIYVYK;KESYSVYVYK;LLLPGELAK;LLLPGELAKHAVSEGTK;QVHPDTGISSK;QVHPDTGISSKAMGIMNSFVNDIFER;SFVNDIFER;STITSREIQTAVRLLLPGELAK	10	1	1.1.1.888.17;1.1.1.904.24	2	1.1.1.1832.21;1.1.1.2210.17;1.1.1.1792.11;1.1.1.2210.7;1.1.1.1610.23;1.1.1.2628.6;1.1.1.2101.15;1.1.1.1757.21;1.1.1.2121.11;1.1.1.1915.15;1.1.1.2500.13;1.1.1.1997.16;1.1.1.2438.8;1.1.1.2176.3;1.1.1.2059.12;1.1.1.2608.3;1.1.1.2400.7;1.1.1.2590.9;1.1.1.1602.13;1.1.1.2415.12;1.1.1.1953.18;1.1.1.2201.9;1.1.1.2638.2;1.1.1.2495.6;1.1.1.2089.10;1.1.1.2551.6;1.1.1.1893.13;1.1.1.1738.20;1.1.1.2213.13;1.1.…	468	26a-1;26a-2;26a-3;hela-3
313	sp|Q12907|LMAN2_HUMAN	tr|A8K7T4|A8K7T4_HUMAN;tr|D6RBV2|D6RBV2_HUMAN;tr|D6RDX1|D6RDX1_HUMAN	tr|D6RBH1|D6RBH1_HUMAN	0.2753	40228.4	DNFHGLAIFLDTYPNDETTER;EHSLIKPYQGVGSSSMPLWDFQGSTMLTSQYVR;LFQLMVEHTPDEESIDWTK;NLHGDGIALWYTR;WTELAGCTADFR	DNFHGLAIFLDTYPNDETTER;EHSLIKPYQGVGSSSMPLWDFQGSTMLTSQYVR;LFQLMVEHTPDEESIDWTK;NLHGDGIALWYTR;WTELAGCTADFR	5	5	1.1.1.1035.4;1.1.1.1681.16;1.1.1.1716.41;1.1.1.1717.34;1.1.1.991.20;1.1.1.1712.40;1.1.1.1470.16;1.1.1.1713.29;1.1.1.1453.13;1.1.1.1459.12;1.1.1.1747.23;1.1.1.1723.22;1.1.1.1702.41;1.1.1.1694.40;1.1.1.1478.11;1.1.1.979.21;1.1.1.1684.18;1.1.1.1745.35;1.1.1.1004.22;1.1.1.1718.26;1.1.1.970.25;1.1.1.1719.36;1.1.1.1696.20;1.1.1.1721.27;1.1.1.1716.22;1.1.1.1691.41	26	1.1.1.1035.4;1.1.1.1681.16;1.1.1.1716.41;1.1.1.1717.34;1.1.1.991.20;1.1.1.1712.40;1.1.1.1470.16;1.1.1.1713.29;1.1.1.1453.13;1.1.1.1459.12;1.1.1.1747.23;1.1.1.1723.22;1.1.1.1702.41;1.1.1.1694.40;1.1.1.1478.11;1.1.1.979.21;1.1.1.1684.18;1.1.1.1745.35;1.1.1.1004.22;1.1.1.1718.26;1.1.1.970.25;1.1.1.1719.36;1.1.1.1696.20;1.1.1.1721.27;1.1.1.1716.22;1.1.1.1691.41	26	26a-1;26a-2;26a-3;hela-1;hela-2;hela-3
314	sp|Q9H4L5|OSBL3_HUMAN	--	--	0.0496	101223	DLAHCHAYLVEMSQLLQSMDVLHR;TCLPAPCPSSSNISLWNILR	DLAHCHAYLVEMSQLLQSMDVLHR;TCLPAPCPSSSNISLWNILR	2	2	1.1.1.1878.28;1.1.1.2152.6	2	1.1.1.1878.28;1.1.1.2152.6	2	26a-2;hela-1
315	sp|P61962|DCAF7_HUMAN	tr|B4DH46|B4DH46_HUMAN	--	0.0819	38925.8	GVYPDLLATSGDYLR;LALGSFVEEYNNK	GVYPDLLATSGDYLR;LALGSFVEEYNNK	2	2	1.1.1.1237.18;1.1.1.1502.22;1.1.1.1500.23;1.1.1.1209.25;1.1.1.1530.22;1.1.1.1530.23;1.1.1.1205.16	7	1.1.1.1237.18;1.1.1.1502.22;1.1.1.1500.23;1.1.1.1209.25;1.1.1.1530.22;1.1.1.1530.23;1.1.1.1205.16	7	26a-2;26a-3;hela-2
316	sp|P30419|NMT1_HUMAN	tr|Q96HI4|Q96HI4_HUMAN	--	0.1673	56805.9	AAYSFYNVHTQTPLLDLMSDALVLAK;AIELFSVGQGPAK;FGIGDGNLQYYLYNWK;GFDVFNALDLMENK;MKGFDVFNALDLMENK;SYQFWDTQPVPK	AAYSFYNVHTQTPLLDLMSDALVLAK;AIELFSVGQGPAK;FGIGDGNLQYYLYNWK;GFDVFNALDLMENK;MKGFDVFNALDLMENK;SYQFWDTQPVPK	6	6	1.1.1.1871.5;1.1.1.1070.13;1.1.1.2480.15;1.1.1.1903.21;1.1.1.1908.2;1.1.1.1087.17;1.1.1.1877.2;1.1.1.1884.3;1.1.1.1890.13;1.1.1.2461.17;1.1.1.1882.13;1.1.1.1054.27;1.1.1.1905.15;1.1.1.2095.6;1.1.1.2130.9;1.1.1.1894.18;1.1.1.1894.19;1.1.1.2107.11;1.1.1.2079.10;1.1.1.2118.3;1.1.1.2091.4;1.1.1.1904.18;1.1.1.1062.16;1.1.1.1076.29;1.1.1.1890.15;1.1.1.1087.13;1.1.1.2080.12	27	1.1.1.1871.5;1.1.1.1070.13;1.1.1.2480.15;1.1.1.1903.21;1.1.1.1908.2;1.1.1.1087.17;1.1.1.1877.2;1.1.1.1884.3;1.1.1.1890.13;1.1.1.2461.17;1.1.1.1882.13;1.1.1.1054.27;1.1.1.1905.15;1.1.1.2095.6;1.1.1.2130.9;1.1.1.1894.18;1.1.1.1894.19;1.1.1.2107.11;1.1.1.2079.10;1.1.1.2118.3;1.1.1.2091.4;1.1.1.1904.18;1.1.1.1062.16;1.1.1.1076.29;1.1.1.1890.15;1.1.1.1087.13;1.1.1.2080.12	27	26a-1;26a-2;26a-3;hela-1;hela-2;hela-3
317	sp|Q6DKI1|RL7L_HUMAN	tr|A0A024RD36|A0A024RD36_HUMAN;tr|A8K5J5|A8K5J5_HUMAN	tr|B3KMP5|B3KMP5_HUMAN	0.2033	28660.8	FGVICLEDLIHEIAFPGK;HFQEISWFLCPFHLSVAR;IVEPYVTWGFPNLK	FGVICLEDLIHEIAFPGK;HFQEISWFLCPFHLSVAR;IVEPYVTWGFPNLK	3	3	1.1.1.1693.13;1.1.1.1844.13;1.1.1.1699.19;1.1.1.2465.2	4	1.1.1.1693.13;1.1.1.1844.13;1.1.1.1699.19;1.1.1.2465.2	4	26a-1;hela-2
318	sp|Q99798|ACON_HUMAN	tr|A0A0K0K1H7|A0A0K0K1H7_HUMAN;tr|A2A274|A2A274_HUMAN	tr|B2RBW5|B2RBW5_HUMAN;tr|B4DJW1|B4DJW1_HUMAN;tr|B4DLY4|B4DLY4_HUMAN;tr|B4DZ08|B4DZ08_HUMAN	0.1885	85424.7	AKDINQEVYNFLATAGAK;DINQEVYNFLATAGAK;DLGGIVLANACGPCIGQWDR;LTGSLSGWSSPK;NDANPETHAFVTSPEIVTALAIAGTLK;QGLLPLTFADPADYNK;VAMQDATAQMAMLQFISSGLSK;VGLIGSCTNSSYEDMGR;WVVIGDENYGEGSSR	AKDINQEVYNFLATAGAK;DINQEVYNFLATAGAK;DLGGIVLANACGPCIGQWDR;LTGSLSGWSSPK;NDANPETHAFVTSPEIVTALAIAGTLK;QGLLPLTFADPADYNK;VAMQDATAQMAMLQFISSGLSK;VGLIGSCTNSSYEDMGR;WVVIGDENYGEGSSR	9	9	1.1.1.2131.14;1.1.1.2126.17;1.1.1.2132.7;1.1.1.2030.20;1.1.1.1521.4;1.1.1.1512.5;1.1.1.2111.26;1.1.1.2027.10;1.1.1.1012.30;1.1.1.1636.22;1.1.1.1513.6;1.1.1.2239.30;1.1.1.2212.29;1.1.1.1709.37;1.1.1.2094.30;1.1.1.2052.16;1.1.1.1517.7;1.1.1.1695.31;1.1.1.1650.20;1.1.1.1695.37;1.1.1.1706.37;1.1.1.1023.31;1.1.1.943.32;1.1.1.2099.21;1.1.1.2014.14;1.1.1.926.20;1.1.1.2220.34;1.1.1.2000.20;1.1.1.997.25	29	1.1.1.2131.14;1.1.1.2126.17;1.1.1.2132.7;1.1.1.2030.20;1.1.1.1521.4;1.1.1.1512.5;1.1.1.2111.26;1.1.1.2027.10;1.1.1.1012.30;1.1.1.1636.22;1.1.1.1513.6;1.1.1.2239.30;1.1.1.2212.29;1.1.1.1709.37;1.1.1.2094.30;1.1.1.2052.16;1.1.1.1517.7;1.1.1.1695.31;1.1.1.1650.20;1.1.1.1695.37;1.1.1.1706.37;1.1.1.1023.31;1.1.1.943.32;1.1.1.2099.21;1.1.1.2014.14;1.1.1.926.20;1.1.1.2220.34;1.1.1.2000.20;1.1.1.997.25	29	26a-1;26a-2;26a-3;hela-1;hela-2;hela-3
319	sp|P61020|RAB5B_HUMAN	tr|A0A024RB09|A0A024RB09_HUMAN;tr|Q6FI54|Q6FI54_HUMAN	--	0.0651	23706.6	QASPSIVIALAGNK	LVLLGESAVGK;QASPSIVIALAGNK	2	1	1.1.1.1107.17	1	1.1.1.1009.7;1.1.1.1107.17	2	26a-2
320	sp|P41221|WNT5A_HUMAN	tr|A0A024R316|A0A024R316_HUMAN;tr|Q6DK41|Q6DK41_HUMAN	tr|B3KQX9|B3KQX9_HUMAN	0.2132	42339.2	CTEIVDQFVCK;DLPRDWLWGGCGDNIDYGYR;FNSPTTQDLVYIDPSPDYCVR;IIGAQPLCSQLAGLSQGQK;TCWLQLADFR	CTEIVDQFVCK;DLPRDWLWGGCGDNIDYGYR;FNSPTTQDLVYIDPSPDYCVR;IIGAQPLCSQLAGLSQGQK;TCWLQLADFR	5	5	1.1.1.993.23;1.1.1.1188.38;1.1.1.1395.40;1.1.1.1411.41;1.1.1.1558.3;1.1.1.1548.7;1.1.1.1417.34;1.1.1.1542.7;1.1.1.1594.21;1.1.1.1181.27	10	1.1.1.993.23;1.1.1.1188.38;1.1.1.1395.40;1.1.1.1411.41;1.1.1.1558.3;1.1.1.1548.7;1.1.1.1417.34;1.1.1.1542.7;1.1.1.1594.21;1.1.1.1181.27	10	hela-1;hela-2;hela-3
321	sp|O15013|ARHGA_HUMAN	tr|H0YAN8|H0YAN8_HUMAN	--	0.0285	151610	ASDVPTICVGTEEGSISIYK;SGRPTFFTAVFNTFTPAIK	ASDVPTICVGTEEGSISIYK;SGRPTFFTAVFNTFTPAIK	2	2	1.1.1.1925.6;1.1.1.1279.28;1.1.1.1929.3	3	1.1.1.1925.6;1.1.1.1279.28;1.1.1.1929.3	3	26a-1;26a-3;hela-3
322	sp|Q9UNF0|PACN2_HUMAN	tr|Q6FIA3|Q6FIA3_HUMAN	tr|A0A024R4X1|A0A024R4X1_HUMAN;tr|A0A0U1RR22|A0A0U1RR22_HUMAN	0.1708	55738.3	ANHGPGMAMNWPQFEEWSADLNR;AYAQQLTEWAR;GRLDNGQVGLYPANYVEAIQ;SLKELDQGTPQYMENMEQVFEQCQQFEEK	ANHGPGMAMNWPQFEEWSADLNR;AYAQQLTEWAR;GRLDNGQVGLYPANYVEAIQ;SLKELDQGTPQYMENMEQVFEQCQQFEEK	4	4	1.1.1.1752.34;1.1.1.1009.24;1.1.1.1673.21;1.1.1.1433.34	4	1.1.1.1752.34;1.1.1.1009.24;1.1.1.1673.21;1.1.1.1433.34	4	hela-1;hela-2
323	sp|Q9Y4R8|TELO2_HUMAN	--	tr|B4DFV7|B4DFV7_HUMAN;tr|B4DXS2|B4DXS2_HUMAN;tr|H3BRS3|H3BRS3_HUMAN	0.0657	91746	AVLICLAQLGEPELR;LLEDLMDELLEAR;LLGNLVVKNKK;LQQENLAEFFPQNYFR	AVLICLAQLGEPELR;LLEDLMDELLEAR;LLGNLVVKNKK;LQQENLAEFFPQNYFR	4	4	1.1.1.1668.19;1.1.1.1654.11;1.1.1.1890.2;1.1.1.1696.7;1.1.1.1842.25;1.1.1.1676.14;1.1.1.1841.32;1.1.1.2291.6;1.1.1.1672.14	9	1.1.1.1668.19;1.1.1.1654.11;1.1.1.1890.2;1.1.1.1696.7;1.1.1.1842.25;1.1.1.1676.14;1.1.1.1841.32;1.1.1.2291.6;1.1.1.1672.14	9	26a-1;26a-2;26a-3;hela-2;hela-3
324	tr|A0A024R2V2|A0A024R2V2_HUMAN	--	--	0.0748	59262.2	MYHDDDLADLVFPSSATADTSIFAGQNDPLKDSYVPLELAK	ADLSLADALTEPSPDIEGEIKR;ALPLEAEVAPVKDMAQLPETEIAPAKDVAPSTVK;DFIATLEAEAFDDVVGETVGK;DKALPLEAEVAPVKDMAQLPETEIAPAKDVAPSTVK;DMELPTEKEVALVK;DMESPTKLDVTLAK;DMSPLSETEMALGK;DMTLPPETNVILTK;EIEMASEERPPAQALEIMMGLK;IVPAKDLVLLSEIEVAQANDIISSTEISSAEK;MYHDDDLADLVFPSSATADTSIFAGQNDPLKDSYVPLELAK;NVCLPPEMEVALTEDQVPALK;NVCLPPEMEVALTEDQVPALKTEAPLAK;NVVLPTETEVAPAK;NVVLPTETEVAPAKDVTLLK;TDYIPLLDVDEK;TTDMAPSKETEMALAK;WPTETDV…	18	1	1.1.1.2204.22;1.1.1.2232.24	2	1.1.1.1829.33;1.1.1.1026.23;1.1.1.1547.29;1.1.1.1754.35;1.1.1.861.21;1.1.1.904.33;1.1.1.1410.17;1.1.1.1471.30;1.1.1.1218.16;1.1.1.2460.17;1.1.1.1819.40;1.1.1.1746.29;1.1.1.1211.30;1.1.1.1766.34;1.1.1.1746.38;1.1.1.1309.21;1.1.1.1778.35;1.1.1.2397.18;1.1.1.1815.38;1.1.1.1817.31;1.1.1.2204.22;1.1.1.1411.11;1.1.1.855.36;1.1.1.1758.38;1.1.1.1803.33;1.1.1.1397.13;1.1.1.891.30;1.1.1.1790.15;1.1.1.1305.…	33	hela-1;hela-3
325	sp|Q9NRG0|CHRC1_HUMAN	tr|H0YBP8|H0YBP8_HUMAN	--	0.2061	14710.4	KVLTYSDLANTAQQSETFQFLADILPK	KVLTYSDLANTAQQSETFQFLADILPK	1	1	1.1.1.2392.23;1.1.1.2415.21;1.1.1.2366.22;1.1.1.2388.16	4	1.1.1.2392.23;1.1.1.2415.21;1.1.1.2366.22;1.1.1.2388.16	4	26a-1;26a-2;26a-3
326	sp|Q8NBJ7|SUMF2_HUMAN	tr|A0A0S2Z5Q3|A0A0S2Z5Q3_HUMAN;tr|J3KQJ1|J3KQJ1_HUMAN	tr|C9J660|C9J660_HUMAN;tr|C9JL30|C9JL30_HUMAN;tr|F8WA42|F8WA42_HUMAN;tr|H7C3B2|H7C3B2_HUMAN;tr|Q75LP3|Q75LP3_HUMAN;tr|A0A024RDK8|A0A024RDK8_HUMAN;tr|A0A0S2Z548|A0A0S2Z548_HUMAN;tr|A8MXB9|A8MXB9_HUMAN;tr|B4DLK7|B4DLK7_HUMAN	0.1894	33842.9	EATVKPFAIDIFPVTNK;EATVKPFAIDIFPVTNKDFR;LPTEEEWEFAAR;MGNTPDSASDNLGFR;SVLWWLPVEK	EATVKPFAIDIFPVTNK;EATVKPFAIDIFPVTNKDFR;LPTEEEWEFAAR;MGNTPDSASDNLGFR;SVLWWLPVEK	5	5	1.1.1.1789.3;1.1.1.1469.5;1.1.1.936.36;1.1.1.1103.22;1.1.1.1135.23;1.1.1.1078.21;1.1.1.1462.6;1.1.1.1462.4;1.1.1.1790.2;1.1.1.1791.3;1.1.1.1106.24;1.1.1.1462.18;1.1.1.1790.5;1.1.1.1103.23	14	1.1.1.1789.3;1.1.1.1469.5;1.1.1.936.36;1.1.1.1103.22;1.1.1.1135.23;1.1.1.1078.21;1.1.1.1462.6;1.1.1.1462.4;1.1.1.1790.2;1.1.1.1791.3;1.1.1.1106.24;1.1.1.1462.18;1.1.1.1790.5;1.1.1.1103.23	14	26a-2;26a-3;hela-1;hela-2;hela-3
327	sp|Q9UI30|TR112_HUMAN	tr|A0A024R565|A0A024R565_HUMAN;tr|F5GYQ2|F5GYQ2_HUMAN	tr|F5GX77|F5GX77_HUMAN	0.408	14199.3	GPVEGYEENEEFLR;TMHHLLLEVEVIEGTLQCPESGR;VEWSAFLEAADNLR	GPVEGYEENEEFLR;TMHHLLLEVEVIEGTLQCPESGR;VEWSAFLEAADNLR	3	3	1.1.1.1686.8;1.1.1.988.30;1.1.1.969.32;1.1.1.1010.37;1.1.1.1684.9;1.1.1.986.30;1.1.1.1897.6;1.1.1.1022.25;1.1.1.1694.6;1.1.1.1703.6;1.1.1.1914.6;1.1.1.1700.5;1.1.1.1911.7;1.1.1.986.27;1.1.1.1690.5;1.1.1.1897.7;1.1.1.1929.5;1.1.1.970.33;1.1.1.1913.9;1.1.1.1957.13;1.1.1.1942.15;1.1.1.1905.6;1.1.1.1727.4;1.1.1.1930.16;1.1.1.1948.11;1.1.1.1692.4;1.1.1.999.22;1.1.1.994.21;1.1.1.1951.11;1.1.1.1884.7;1.…	35	1.1.1.1686.8;1.1.1.988.30;1.1.1.969.32;1.1.1.1010.37;1.1.1.1684.9;1.1.1.986.30;1.1.1.1897.6;1.1.1.1022.25;1.1.1.1694.6;1.1.1.1703.6;1.1.1.1914.6;1.1.1.1700.5;1.1.1.1911.7;1.1.1.986.27;1.1.1.1690.5;1.1.1.1897.7;1.1.1.1929.5;1.1.1.970.33;1.1.1.1913.9;1.1.1.1957.13;1.1.1.1942.15;1.1.1.1905.6;1.1.1.1727.4;1.1.1.1930.16;1.1.1.1948.11;1.1.1.1692.4;1.1.1.999.22;1.1.1.994.21;1.1.1.1951.11;1.1.1.1884.7;1.…	35	26a-1;26a-2;26a-3;hela-1;hela-2;hela-3
328	sp|Q9H4A4|AMPB_HUMAN	tr|Q7RU04|Q7RU04_HUMAN	tr|A6NKB8|A6NKB8_HUMAN	0.3031	72595.1	AFFPCFDTPAVK;AIEAVAISPWK;ERPGSEEPPAEPVSFYTQPFSHYGQALCVSFPQPCR;ETFASTASQLHSNVVNYVQQIVAPK;GLSGTAVLDLR;QHMDITGEENPLNK;RVDIIPGFEFDR;TYQLVYFLDK;VDIIPGFEFDR;VGEGPGVCWLAPEQTAGK;VKIEPGVDPDDTYNETPYEK;VWAEPCLIDAAKEEYNGVIEEFLATGEK	AFFPCFDTPAVK;AIEAVAISPWK;ERPGSEEPPAEPVSFYTQPFSHYGQALCVSFPQPCR;ETFASTASQLHSNVVNYVQQIVAPK;GLSGTAVLDLR;QHMDITGEENPLNK;RVDIIPGFEFDR;TYQLVYFLDK;VDIIPGFEFDR;VGEGPGVCWLAPEQTAGK;VKIEPGVDPDDTYNETPYEK;VWAEPCLIDAAKEEYNGVIEEFLATGEK	12	12	1.1.1.1541.7;1.1.1.1670.18;1.1.1.1123.9;1.1.1.1297.18;1.1.1.2455.26;1.1.1.1684.39;1.1.1.1931.18;1.1.1.1667.34;1.1.1.2475.29;1.1.1.1075.34;1.1.1.1665.25;1.1.1.1083.34;1.1.1.1414.9;1.1.1.1449.5;1.1.1.1411.5;1.1.1.1046.10;1.1.1.1675.27;1.1.1.1326.9;1.1.1.1249.15;1.1.1.1065.26;1.1.1.1422.5;1.1.1.1678.27;1.1.1.1968.12;1.1.1.1263.2;1.1.1.1685.28;1.1.1.945.32;1.1.1.1414.8;1.1.1.1085.38;1.1.1.1056.34;1.1…	40	1.1.1.1541.7;1.1.1.1670.18;1.1.1.1123.9;1.1.1.1297.18;1.1.1.2455.26;1.1.1.1684.39;1.1.1.1931.18;1.1.1.1667.34;1.1.1.2475.29;1.1.1.1075.34;1.1.1.1665.25;1.1.1.1083.34;1.1.1.1414.9;1.1.1.1449.5;1.1.1.1411.5;1.1.1.1046.10;1.1.1.1675.27;1.1.1.1326.9;1.1.1.1249.15;1.1.1.1065.26;1.1.1.1422.5;1.1.1.1678.27;1.1.1.1968.12;1.1.1.1263.2;1.1.1.1685.28;1.1.1.945.32;1.1.1.1414.8;1.1.1.1085.38;1.1.1.1056.34;1.1…	40	26a-1;26a-2;26a-3;hela-1;hela-2;hela-3
329	sp|P15311|EZRI_HUMAN	tr|E7EQR4|E7EQR4_HUMAN;tr|Q6NUR7|Q6NUR7_HUMAN	--	0.2355	69412.3	AKFYPEDVAEELIQDITQK;DNAMLEYLK;EVWYFGLHYVDNK;FYPEDVAEELIQDITQK;GMLKDNAMLEYLK;GTDLWLGVDALGLNIYEKDDKLTPK;IAQDLEMYGINYFEIK;ILQLCMGNHELYMR;KGTDLWLGVDALGLNIYEKDDKLTPK;PEDVAEELIQDITQK;QLLTLSSELSQAR;QRIDEFEAL;SQEQLAAELAEYTAK	AKFYPEDVAEELIQDITQK;APDFVFYAPR;DNAMLEYLK;EVWYFGLHYVDNK;FYPEDVAEELIQDITQK;GMLKDNAMLEYLK;GTDLWLGVDALGLNIYEKDDKLTPK;IAQDLEMYGINYFEIK;IGFPWSEIR;ILQLCMGNHELYMR;KAPDFVFYAPR;KGTDLWLGVDALGLNIYEKDDKLTPK;LFFLQVK;PEDVAEELIQDITQK;QLFDQVVK;QLLTLSSELSQAR;QRIDEFEAL;SQEQLAAELAEYTAK;VTTMDAELEFAIQPNTTGK	19	13	1.1.1.1149.19;1.1.1.2301.3;1.1.1.1223.23;1.1.1.1146.21;1.1.1.1115.19;1.1.1.1275.32;1.1.1.2339.4;1.1.1.1122.19;1.1.1.1285.22;1.1.1.1148.2;1.1.1.1120.18;1.1.1.2355.5;1.1.1.1644.8;1.1.1.1217.21;1.1.1.1093.16;1.1.1.1249.24;1.1.1.1180.23;1.1.1.1053.10;1.1.1.1198.32;1.1.1.2355.6;1.1.1.2360.33;1.1.1.2341.2;1.1.1.1105.12;1.1.1.1865.14;1.1.1.1122.18;1.1.1.2504.15;1.1.1.1825.21;1.1.1.1149.6;1.1.1.1179.17;1…	97	1.1.1.1149.19;1.1.1.1145.10;1.1.1.2301.3;1.1.1.1547.33;1.1.1.1223.23;1.1.1.1146.21;1.1.1.1115.19;1.1.1.1412.2;1.1.1.1554.30;1.1.1.955.16;1.1.1.1275.32;1.1.1.1452.23;1.1.1.1826.29;1.1.1.1238.2;1.1.1.1253.2;1.1.1.1666.20;1.1.1.2339.4;1.1.1.1539.35;1.1.1.1122.19;1.1.1.1285.22;1.1.1.1403.34;1.1.1.1489.35;1.1.1.1148.2;1.1.1.1479.33;1.1.1.1780.30;1.1.1.1387.3;1.1.1.1120.18;1.1.1.2355.5;1.1.1.1376.2;1.1…	220	26a-1;26a-2;26a-3;hela-1;hela-2;hela-3
330	sp|P09874|PARP1_HUMAN	tr|A0A024R3T8|A0A024R3T8_HUMAN;tr|B4E0E1|B4E0E1_HUMAN	tr|B2R5W3|B2R5W3_HUMAN	0.3146	113083	GFSLLATEDKEALKK;GIYFADMVSK;HPDVEVDGFSELR;IAPPEAPVTGYMFGK;KFYPLEIDYGQDEEAVK;KFYPLEIDYGQDEEAVKK;KPPLLNNADSVQAK;MAIMVQSPMFDGK;MIFDVESMKK;NREELGFRPEYSASQLK;RQIQAAYSILSEVQQAVSQGSSDSQILDLSNR;SANYCHTSQGDPIGLILLGEVALGNMYELK;SDAYYCTGDVTAWTK;SLQELFLAHILSPWGAEVK;TLGDFAAEYAK;TTNFAGILSQGLR;VCSTNDLKELLIFNK;VEMLDNLLDIEVAYSLLR;VFSATLGLVDIVK;VVDRDSEEAEIIR;VVSEDFLQDVSASTK	GFSLLATEDKEALKK;GIYFADMVSK;HPDVEVDGFSELR;IAPPEAPVTGYMFGK;KFYPLEIDYGQDEEAVK;KFYPLEIDYGQDEEAVKK;KPPLLNNADSVQAK;MAIMVQSPMFDGK;MIFDVESMKK;NREELGFRPEYSASQLK;RQIQAAYSILSEVQQAVSQGSSDSQILDLSNR;SANYCHTSQGDPIGLILLGEVALGNMYELK;SDAYYCTGDVTAWTK;SLQELFLAHILSPWGAEVK;TLGDFAAEYAK;TTNFAGILSQGLR;VCSTNDLKELLIFNK;VEMLDNLLDIEVAYSLLR;VFSATLGLVDIVK;VVDRDSEEAEIIR;VVSEDFLQDVSASTK	21	21	1.1.1.2492.22;1.1.1.1190.26;1.1.1.939.19;1.1.1.1188.28;1.1.1.2221.4;1.1.1.1192.31;1.1.1.1218.22;1.1.1.2225.29;1.1.1.2225.4;1.1.1.1255.13;1.1.1.1210.20;1.1.1.1192.17;1.1.1.1209.16;1.1.1.1003.15;1.1.1.1231.14;1.1.1.2469.28;1.1.1.1250.19;1.1.1.1224.19;1.1.1.2230.29;1.1.1.2486.23;1.1.1.2446.22;1.1.1.1604.9;1.1.1.1028.37;1.1.1.2244.22;1.1.1.2222.31;1.1.1.1218.25;1.1.1.1322.3;1.1.1.2235.3;1.1.1.1099.11…	98	1.1.1.2492.22;1.1.1.1190.26;1.1.1.939.19;1.1.1.1188.28;1.1.1.2221.4;1.1.1.1192.31;1.1.1.1218.22;1.1.1.2225.29;1.1.1.2225.4;1.1.1.1255.13;1.1.1.1210.20;1.1.1.1192.17;1.1.1.1209.16;1.1.1.1003.15;1.1.1.1231.14;1.1.1.2469.28;1.1.1.1250.19;1.1.1.1224.19;1.1.1.2230.29;1.1.1.2486.23;1.1.1.2446.22;1.1.1.1604.9;1.1.1.1028.37;1.1.1.2244.22;1.1.1.2222.31;1.1.1.1218.25;1.1.1.1322.3;1.1.1.2235.3;1.1.1.1099.11…	98	26a-1;26a-2;26a-3;hela-1;hela-2;hela-3
331	sp|Q9BXY0|MAK16_HUMAN	--	tr|A0PJ56|A0PJ56_HUMAN;tr|H0YBV6|H0YBV6_HUMAN	0.1067	35368.2	ALEQIDENLIYWPR;ALIAAQLDNAIEKELLER	ALEQIDENLIYWPR;ALIAAQLDNAIEKELLER	2	2	1.1.1.1642.15;1.1.1.1673.21;1.1.1.1839.7;1.1.1.1631.25;1.1.1.1650.24	5	1.1.1.1642.15;1.1.1.1673.21;1.1.1.1839.7;1.1.1.1631.25;1.1.1.1650.24	5	26a-1;26a-2;hela-2;hela-3
332	sp|Q9UBI6|GBG12_HUMAN	tr|Q53GD1|Q53GD1_HUMAN	--	0.25	8006.1	SDPLLIGIPTSENPFK;SDPLLIGIPTSENPFKDK	SDPLLIGIPTSENPFK;SDPLLIGIPTSENPFKDK	2	2	1.1.1.1691.24;1.1.1.1434.30;1.1.1.1451.38;1.1.1.1685.18;1.1.1.1692.19;1.1.1.1700.26;1.1.1.1682.26	7	1.1.1.1691.24;1.1.1.1434.30;1.1.1.1451.38;1.1.1.1685.18;1.1.1.1692.19;1.1.1.1700.26;1.1.1.1682.26	7	26a-1;hela-1;hela-2;hela-3
333	sp|Q9UBB4|ATX10_HUMAN	--	--	0.3916	53488.1	ITSDEPLTKDDIPVFLR;LASEEPPDDEEALATIR;LSGVMVPAPIQDLEALR;NACIECSVNQNSIR;NEDSQSIVWVHAFPELFLSCLNHPDKK;NKDNQDKVNELDGIPLILDNCNISDSNPFLTQWVIYAIR;NLTEDNSQNQDLIAK;SSHAVELACRDPSQVENLASSLQLITECFR;VTLLDLMIAK	ITSDEPLTKDDIPVFLR;LASEEPPDDEEALATIR;LSGVMVPAPIQDLEALR;NACIECSVNQNSIR;NEDSQSIVWVHAFPELFLSCLNHPDKK;NKDNQDKVNELDGIPLILDNCNISDSNPFLTQWVIYAIR;NLTEDNSQNQDLIAK;SSHAVELACRDPSQVENLASSLQLITECFR;VTLLDLMIAK	9	9	1.1.1.1789.2;1.1.1.2438.22;1.1.1.1026.34;1.1.1.1992.7;1.1.1.1357.7;1.1.1.995.39;1.1.1.1348.7;1.1.1.1960.11;1.1.1.909.33;1.1.1.1823.2;1.1.1.902.32;1.1.1.1983.8;1.1.1.897.32;1.1.1.1337.8;1.1.1.1890.23;1.1.1.1974.18;1.1.1.1898.5;1.1.1.1013.29;1.1.1.1890.24;1.1.1.1932.5;1.1.1.1978.13;1.1.1.1001.40;1.1.1.1794.2;1.1.1.1974.10;1.1.1.1003.38;1.1.1.1326.13;1.1.1.2459.28;1.1.1.1997.14;1.1.1.2009.12;1.1.1.1…	41	1.1.1.1789.2;1.1.1.2438.22;1.1.1.1026.34;1.1.1.1992.7;1.1.1.1357.7;1.1.1.995.39;1.1.1.1348.7;1.1.1.1960.11;1.1.1.909.33;1.1.1.1823.2;1.1.1.902.32;1.1.1.1983.8;1.1.1.897.32;1.1.1.1337.8;1.1.1.1890.23;1.1.1.1974.18;1.1.1.1898.5;1.1.1.1013.29;1.1.1.1890.24;1.1.1.1932.5;1.1.1.1978.13;1.1.1.1001.40;1.1.1.1794.2;1.1.1.1974.10;1.1.1.1003.38;1.1.1.1326.13;1.1.1.2459.28;1.1.1.1997.14;1.1.1.2009.12;1.1.1.1…	41	26a-1;26a-2;26a-3;hela-1;hela-2;hela-3
334	sp|Q9Y3A5|SBDS_HUMAN	tr|A0A0S2Z5I7|A0A0S2Z5I7_HUMAN	tr|F8WE72|F8WE72_HUMAN	0.376	28763.3	DIATIVADKCVNPETK;DLDEVLQTHSVFVNVSK;GKGSLEVLNLKDVEEGDEKFE;GSLEVLNLKDVEEGDEKFE;HTQLEQMFR;KEDLISAFGTDDQTEICK;RFEIACYK;SGVEKDLDEVLQTHSVFVNVSK	DIATIVADKCVNPETK;DLDEVLQTHSVFVNVSK;GKGSLEVLNLKDVEEGDEKFE;GSLEVLNLKDVEEGDEKFE;HTQLEQMFR;KEDLISAFGTDDQTEICK;RFEIACYK;SGVEKDLDEVLQTHSVFVNVSK	8	8	1.1.1.1406.36;1.1.1.1419.25;1.1.1.1415.17;1.1.1.1138.23;1.1.1.1172.26;1.1.1.1124.30;1.1.1.1426.21;1.1.1.1360.33;1.1.1.1047.26;1.1.1.1457.19;1.1.1.909.17;1.1.1.1421.26;1.1.1.1036.17;1.1.1.956.30;1.1.1.1024.20;1.1.1.1068.15;1.1.1.1440.21;1.1.1.887.13;1.1.1.1046.19;1.1.1.1426.15;1.1.1.1139.24;1.1.1.1358.34	22	1.1.1.1406.36;1.1.1.1419.25;1.1.1.1415.17;1.1.1.1138.23;1.1.1.1172.26;1.1.1.1124.30;1.1.1.1426.21;1.1.1.1360.33;1.1.1.1047.26;1.1.1.1457.19;1.1.1.909.17;1.1.1.1421.26;1.1.1.1036.17;1.1.1.956.30;1.1.1.1024.20;1.1.1.1068.15;1.1.1.1440.21;1.1.1.887.13;1.1.1.1046.19;1.1.1.1426.15;1.1.1.1139.24;1.1.1.1358.34	22	26a-1;26a-2;26a-3;hela-1;hela-2;hela-3
335	sp|P54819|KAD2_HUMAN	tr|A0A140VK93|A0A140VK93_HUMAN;tr|F8W1A4|F8W1A4_HUMAN	--	0.6109	26477.4	AVLLGPPGAGK;EKLDSVIEFSIPDSLLIR;FLLDGFPR;GIHSAIDASQTPDVVFASILAAFSK;LAENFCVCHLATGDMLR;LDSVIEFSIPDSLLIR;LQAYHTQTTPLIEYY;LQAYHTQTTPLIEYYR;LVSDEMVVELIEK;NGFLLDGFPR;QAEMLDDLMEK;RGIHSAIDASQTPDVVFASILAAFSK;SYHEEFNPPKEPMKDDITGEPLIR	AVLLGPPGAGK;EKLDSVIEFSIPDSLLIR;FLLDGFPR;GIHSAIDASQTPDVVFASILAAFSK;LAENFCVCHLATGDMLR;LDSVIEFSIPDSLLIR;LQAYHTQTTPLIEYY;LQAYHTQTTPLIEYYR;LVSDEMVVELIEK;NGFLLDGFPR;QAEMLDDLMEK;RGIHSAIDASQTPDVVFASILAAFSK;SYHEEFNPPKEPMKDDITGEPLIR	13	13	1.1.1.1727.13;1.1.1.1327.7;1.1.1.910.11;1.1.1.1654.2;1.1.1.1339.3;1.1.1.1952.5;1.1.1.1945.2;1.1.1.1147.31;1.1.1.2360.3;1.1.1.2464.5;1.1.1.1966.2;1.1.1.1229.2;1.1.1.1691.14;1.1.1.1675.11;1.1.1.1174.14;1.1.1.2351.3;1.1.1.1688.9;1.1.1.1129.10;1.1.1.1679.11;1.1.1.1700.12;1.1.1.2141.12;1.1.1.1343.6;1.1.1.889.14;1.1.1.2334.2;1.1.1.1676.5;1.1.1.2170.18;1.1.1.1492.2;1.1.1.931.25;1.1.1.1101.17;1.1.1.1681.…	72	1.1.1.1727.13;1.1.1.1327.7;1.1.1.910.11;1.1.1.1654.2;1.1.1.1339.3;1.1.1.1952.5;1.1.1.1945.2;1.1.1.1147.31;1.1.1.2360.3;1.1.1.2464.5;1.1.1.1966.2;1.1.1.1229.2;1.1.1.1691.14;1.1.1.1675.11;1.1.1.1174.14;1.1.1.2351.3;1.1.1.1688.9;1.1.1.1129.10;1.1.1.1679.11;1.1.1.1700.12;1.1.1.2141.12;1.1.1.1343.6;1.1.1.889.14;1.1.1.2334.2;1.1.1.1676.5;1.1.1.2170.18;1.1.1.1492.2;1.1.1.931.25;1.1.1.1101.17;1.1.1.1681.…	72	26a-1;26a-2;26a-3;hela-1;hela-2;hela-3
336	sp|O14929|HAT1_HUMAN	--	--	0.4678	49512.2	CLRPEELTNQMNQIEISMQHEQLEESFQELVEDYRR;EVDFKPFGTLLHTYSVLSPTGGENFTFQIYK;LLVTDMSDAEQYR;LMQGFNEDMAIEAQQK;QIIPPGFCTNTNDFLSLLEK;TFFPEYTHQLFGDDETAFGYK;VDENFDCVEADDVEGK;VSQMLILTPFQGQGHGAQLLETVHR;YYTEFPTVLDITAEDPSK	CLRPEELTNQMNQIEISMQHEQLEESFQELVEDYRR;EVDFKPFGTLLHTYSVLSPTGGENFTFQIYK;LLVTDMSDAEQYR;LMQGFNEDMAIEAQQK;QIIPPGFCTNTNDFLSLLEK;TFFPEYTHQLFGDDETAFGYK;VDENFDCVEADDVEGK;VSQMLILTPFQGQGHGAQLLETVHR;YYTEFPTVLDITAEDPSK	9	9	1.1.1.940.37;1.1.1.1031.30;1.1.1.2409.36;1.1.1.1659.29;1.1.1.1689.26;1.1.1.2187.13;1.1.1.1672.39;1.1.1.1683.29;1.1.1.1436.13;1.1.1.1442.11;1.1.1.1674.30;1.1.1.2131.13;1.1.1.1454.17;1.1.1.1641.14;1.1.1.1674.31;1.1.1.1656.29;1.1.1.997.26;1.1.1.1715.33;1.1.1.1443.15;1.1.1.2206.30;1.1.1.1682.32;1.1.1.1701.19;1.1.1.1047.35;1.1.1.1457.9;1.1.1.1670.20;1.1.1.2093.19;1.1.1.2425.32;1.1.1.1686.14	28	1.1.1.940.37;1.1.1.1031.30;1.1.1.2409.36;1.1.1.1659.29;1.1.1.1689.26;1.1.1.2187.13;1.1.1.1672.39;1.1.1.1683.29;1.1.1.1436.13;1.1.1.1442.11;1.1.1.1674.30;1.1.1.2131.13;1.1.1.1454.17;1.1.1.1641.14;1.1.1.1674.31;1.1.1.1656.29;1.1.1.997.26;1.1.1.1715.33;1.1.1.1443.15;1.1.1.2206.30;1.1.1.1682.32;1.1.1.1701.19;1.1.1.1047.35;1.1.1.1457.9;1.1.1.1670.20;1.1.1.2093.19;1.1.1.2425.32;1.1.1.1686.14	28	26a-1;26a-2;hela-1;hela-2;hela-3
337	sp|Q6ZS17|FA65A_HUMAN	tr|A0A0A0MTL6|A0A0A0MTL6_HUMAN	--	0.0303	132306	ALLCFLDQLEDEDVQTR;APEGIEPLVYLCQTDTEAVR	ALLCFLDQLEDEDVQTR;APEGIEPLVYLCQTDTEAVR	2	2	1.1.1.1935.14;1.1.1.1620.38	2	1.1.1.1935.14;1.1.1.1620.38	2	26a-2
338	sp|P21281|VATB2_HUMAN	tr|A0A140VK65|A0A140VK65_HUMAN	tr|B4DFM5|B4DFM5_HUMAN;tr|H0YC04|H0YC04_HUMAN;tr|Q59HF3|Q59HF3_HUMAN	0.2348	56500.2	AVVQVFEGTSGIDAK;GFPGYMYTDLATIYER;GPVVLAEDFLDIMGQPINPQCR;IPIFSAAGLPHNEIAAQICR;IYPEEMIQTGISAIDGMNSIAR;QIYPPINVLPSLSR;VFNGSGKPIDRGPVVLAEDFLDIMGQPINPQCR	AVVQVFEGTSGIDAK;GFPGYMYTDLATIYER;GPVVLAEDFLDIMGQPINPQCR;IPIFSAAGLPHNEIAAQICR;IYPEEMIQTGISAIDGMNSIAR;QIYPPINVLPSLSR;VFNGSGKPIDRGPVVLAEDFLDIMGQPINPQCR	7	7	1.1.1.2282.17;1.1.1.2402.25;1.1.1.2278.38;1.1.1.2309.27;1.1.1.1379.15;1.1.1.1378.15;1.1.1.2305.24;1.1.1.1364.15;1.1.1.2317.33;1.1.1.2376.37;1.1.1.1779.22;1.1.1.2440.7;1.1.1.2407.37;1.1.1.2364.39;1.1.1.2299.35;1.1.1.984.27;1.1.1.2446.15;1.1.1.2400.36;1.1.1.2395.38;1.1.1.1528.18;1.1.1.2293.28;1.1.1.2304.26;1.1.1.2284.28;1.1.1.1758.22;1.1.1.2405.36;1.1.1.1775.15;1.1.1.2377.40	27	1.1.1.2282.17;1.1.1.2402.25;1.1.1.2278.38;1.1.1.2309.27;1.1.1.1379.15;1.1.1.1378.15;1.1.1.2305.24;1.1.1.1364.15;1.1.1.2317.33;1.1.1.2376.37;1.1.1.1779.22;1.1.1.2440.7;1.1.1.2407.37;1.1.1.2364.39;1.1.1.2299.35;1.1.1.984.27;1.1.1.2446.15;1.1.1.2400.36;1.1.1.2395.38;1.1.1.1528.18;1.1.1.2293.28;1.1.1.2304.26;1.1.1.2284.28;1.1.1.1758.22;1.1.1.2405.36;1.1.1.1775.15;1.1.1.2377.40	27	26a-1;26a-3;hela-1;hela-2;hela-3
339	sp|Q14444|CAPR1_HUMAN	--	tr|G3V153|G3V153_HUMAN;tr|A0A087X082|A0A087X082_HUMAN	0.2764	78365.9	GGYDGYRPSFSNTPNSGYTQSQFSAPR;LNEQYEHASIHLWDLLEGK;LNQDQLDAVSK;QGLNGVPILSEEELSLLDEFYK;QILGVIDKK;QQNQYQASYNQSFSSQPHQVEQTELQQEQLQTVVGTYHGSPDQSHQVTGNHQQPPQQNTGFPR;SFMALSQDIQK;TDLKQGLNGVPILSEEELSLLDEFYK;TVLELQYVLDK;TVLELQYVLDKLGDDEVR;TVLELQYVLDKLGDDEVRTDLK;YQEVTNNLEFAK;YVLDKLGDDEVR	GGYDGYRPSFSNTPNSGYTQSQFSAPR;LNEQYEHASIHLWDLLEGK;LNQDQLDAVSK;QGLNGVPILSEEELSLLDEFYK;QILGVIDKK;QQNQYQASYNQSFSSQPHQVEQTELQQEQLQTVVGTYHGSPDQSHQVTGNHQQPPQQNTGFPR;SFMALSQDIQK;TDLKQGLNGVPILSEEELSLLDEFYK;TVLELQYVLDK;TVLELQYVLDKLGDDEVR;TVLELQYVLDKLGDDEVRTDLK;YQEVTNNLEFAK;YVLDKLGDDEVR	13	13	1.1.1.2323.22;1.1.1.2340.17;1.1.1.1026.7;1.1.1.1933.4;1.1.1.977.34;1.1.1.1909.4;1.1.1.1889.6;1.1.1.1613.3;1.1.1.1901.12;1.1.1.1908.3;1.1.1.931.27;1.1.1.1926.2;1.1.1.1031.9;1.1.1.1894.3;1.1.1.1057.41;1.1.1.1929.2;1.1.1.1892.22;1.1.1.2459.39;1.1.1.2442.39;1.1.1.1904.24;1.1.1.2454.28;1.1.1.1586.3;1.1.1.959.36;1.1.1.926.28;1.1.1.2454.41;1.1.1.1930.3;1.1.1.2432.35;1.1.1.1841.14;1.1.1.1900.3;1.1.1.1568…	82	1.1.1.2323.22;1.1.1.2340.17;1.1.1.1026.7;1.1.1.1933.4;1.1.1.977.34;1.1.1.1909.4;1.1.1.1889.6;1.1.1.1613.3;1.1.1.1901.12;1.1.1.1908.3;1.1.1.931.27;1.1.1.1926.2;1.1.1.1031.9;1.1.1.1894.3;1.1.1.1057.41;1.1.1.1929.2;1.1.1.1892.22;1.1.1.2459.39;1.1.1.2442.39;1.1.1.1904.24;1.1.1.2454.28;1.1.1.1586.3;1.1.1.959.36;1.1.1.926.28;1.1.1.2454.41;1.1.1.1930.3;1.1.1.2432.35;1.1.1.1841.14;1.1.1.1900.3;1.1.1.1568…	82	26a-1;26a-2;26a-3;hela-1;hela-2;hela-3
340	tr|E9PMP7|E9PMP7_HUMAN	--	--	0.0143	119525	ASLENGVLLCDLINK	ASLENGVLLCDLINK;ATLSSTSGLDLMSESGEGEISPQR;EPSLATWEATWSEGSK;KWEQQLQEEQEQK;RPVDSYDIPKTEEASSGFLPGDR;SLDFGFTIK;SWASPVYTEADGTFSR	7	1	1.1.1.1566.19	1	1.1.1.1420.22;1.1.1.1566.19;1.1.1.1302.3;1.1.1.1397.30;1.1.1.1122.32;1.1.1.1141.33;1.1.1.1444.21;1.1.1.1229.39;1.1.1.1395.30;1.1.1.1120.27;1.1.1.924.34;1.1.1.874.31	12	26a-1;26a-2;26a-3
341	sp|Q9BQP7|MGME1_HUMAN	tr|Q5QPE7|Q5QPE7_HUMAN;tr|Q5QPE8|Q5QPE8_HUMAN	--	0.061	39420.7	GVAQTPGSVEEDALLCGPVSK	GVAQTPGSVEEDALLCGPVSK	1	1	1.1.1.1100.37;1.1.1.1147.37	2	1.1.1.1100.37;1.1.1.1147.37	2	26a-2;hela-1
342	sp|P07384|CAN1_HUMAN	tr|A0A024R580|A0A024R580_HUMAN;tr|A0A024R5A3|A0A024R5A3_HUMAN;tr|B2RDI5|B2RDI5_HUMAN	tr|B4DWH5|B4DWH5_HUMAN;tr|E9PJA6|E9PJA6_HUMAN;tr|E9PJJ3|E9PJJ3_HUMAN;tr|E9PLC9|E9PLC9_HUMAN;tr|E9PLX0|E9PLX0_HUMAN;tr|E9PMC6|E9PMC6_HUMAN;tr|E9PQB3|E9PQB3_HUMAN;tr|E9PRM1|E9PRM1_HUMAN;tr|E9PSA6|E9PSA6_HUMAN	0.2171	81889.3	FRLPPGEYVVVPSTFEPNKEGDFVLR;IRLDETDDPDDYGDRESGCSFVLALMQK;LEICNLTPDALK;LVFVHSAEGNEFWSALLEK;NYPATFWVNPQFK;RPTELLSNPQFIVDGATR;TDICQGALGDCWLLAAIASLTLNDTLLHR;YLGQDYEQLR	FRLPPGEYVVVPSTFEPNKEGDFVLR;IRLDETDDPDDYGDRESGCSFVLALMQK;LEICNLTPDALK;LVFVHSAEGNEFWSALLEK;NYPATFWVNPQFK;RPTELLSNPQFIVDGATR;TDICQGALGDCWLLAAIASLTLNDTLLHR;YLGQDYEQLR	8	8	1.1.1.1107.13;1.1.1.1634.14;1.1.1.1779.10;1.1.1.1125.14;1.1.1.1372.20;1.1.1.2469.22;1.1.1.1214.14;1.1.1.1369.23;1.1.1.1606.21;1.1.1.1371.23;1.1.1.1596.21;1.1.1.908.19;1.1.1.1609.13;1.1.1.1585.13;1.1.1.1120.14;1.1.1.1370.17;1.1.1.1105.22;1.1.1.1153.14;1.1.1.1614.15	19	1.1.1.1107.13;1.1.1.1634.14;1.1.1.1779.10;1.1.1.1125.14;1.1.1.1372.20;1.1.1.2469.22;1.1.1.1214.14;1.1.1.1369.23;1.1.1.1606.21;1.1.1.1371.23;1.1.1.1596.21;1.1.1.908.19;1.1.1.1609.13;1.1.1.1585.13;1.1.1.1120.14;1.1.1.1370.17;1.1.1.1105.22;1.1.1.1153.14;1.1.1.1614.15	19	26a-1;26a-2;26a-3;hela-1;hela-2;hela-3
343	sp|Q8N392|RHG18_HUMAN	tr|A9UK01|A9UK01_HUMAN	--	0.0302	74976.2	DSGLFCVPLTALLEQDQR;TKDSGLFCVPLTALLEQDQR	DSGLFCVPLTALLEQDQR;TKDSGLFCVPLTALLEQDQR	2	2	1.1.1.1824.3;1.1.1.2221.27	2	1.1.1.1824.3;1.1.1.2221.27	2	26a-3
344	sp|Q658Y4|F91A1_HUMAN	tr|B4DUD8|B4DUD8_HUMAN;tr|E7ER68|E7ER68_HUMAN;tr|G3V120|G3V120_HUMAN	--	0.0406	93908.1	ITPFSYYTGIMEDIMNSEK;SYDSLPNFTAADCLR	ITPFSYYTGIMEDIMNSEK;SYDSLPNFTAADCLR	2	2	1.1.1.1259.30;1.1.1.2487.30	2	1.1.1.1259.30;1.1.1.2487.30	2	hela-2;hela-3
345	sp|P32969|RL9_HUMAN	tr|Q53Z07|Q53Z07_HUMAN	--	0.6198	21863.3	DFNHINVELSLLGK;DFNHINVELSLLGKK;FLDGIYVSEK;MRPGVACSVSQAQKDELILEGNDIELVSNSAALIQQATTVK;RDFNHINVELSLLGK;SVYAHFPINVVIQENGSLVEIR;TICSHVQNMIK;TILSNQTVDIPENVDITLK	DFNHINVELSLLGK;DFNHINVELSLLGKK;FLDGIYVSEK;MRPGVACSVSQAQKDELILEGNDIELVSNSAALIQQATTVK;RDFNHINVELSLLGK;SVYAHFPINVVIQENGSLVEIR;TICSHVQNMIK;TILSNQTVDIPENVDITLK	8	8	1.1.1.1823.13;1.1.1.2452.25;1.1.1.1517.29;1.1.1.1190.9;1.1.1.2168.16;1.1.1.1189.7;1.1.1.1713.13;1.1.1.2468.32;1.1.1.2600.12;1.1.1.1770.18;1.1.1.1532.36;1.1.1.2175.32;1.1.1.1772.15;1.1.1.1544.24;1.1.1.1469.20;1.1.1.1801.11;1.1.1.1492.22;1.1.1.1495.33;1.1.1.1518.21;1.1.1.2170.24;1.1.1.1803.18;1.1.1.1562.27;1.1.1.2514.27;1.1.1.1474.17;1.1.1.1723.19;1.1.1.1819.14;1.1.1.2528.32;1.1.1.2546.21;1.1.1.148…	184	1.1.1.1823.13;1.1.1.2452.25;1.1.1.1517.29;1.1.1.1190.9;1.1.1.2168.16;1.1.1.1189.7;1.1.1.1713.13;1.1.1.2468.32;1.1.1.2600.12;1.1.1.1770.18;1.1.1.1532.36;1.1.1.2175.32;1.1.1.1772.15;1.1.1.1544.24;1.1.1.1469.20;1.1.1.1801.11;1.1.1.1492.22;1.1.1.1495.33;1.1.1.1518.21;1.1.1.2170.24;1.1.1.1803.18;1.1.1.1562.27;1.1.1.2514.27;1.1.1.1474.17;1.1.1.1723.19;1.1.1.1819.14;1.1.1.2528.32;1.1.1.2546.21;1.1.1.148…	184	26a-1;26a-2;26a-3;hela-1;hela-2;hela-3
346	sp|P62333|PRS10_HUMAN	tr|A0A087X2I1|A0A087X2I1_HUMAN;tr|V9HW24|V9HW24_HUMAN	--	0.4781	44172.6	ADHDFVVQEDFMK;ALQSVGQIVGEVLK;AVASQLDCNFLK;DHQPCIIFMDEIDAIGGR;DHQPCIIFMDEIDAIGGRR;ELREVIELPLTNPELFQR;EVDPLVYNMSHEDPGNVSYSEIGGLSEQIR;EVIELPLTNPELFQR;GCLLYGPPGTGK;HGEIDYEAIVK;NVCTEAGMFAIR;TLMELLNQMDGFDTLHR;VALDMTTLTIMR;VVSSSIVDKYIGESAR	ADHDFVVQEDFMK;ALQSVGQIVGEVLK;AVASQLDCNFLK;DHQPCIIFMDEIDAIGGR;DHQPCIIFMDEIDAIGGRR;ELREVIELPLTNPELFQR;EVDPLVYNMSHEDPGNVSYSEIGGLSEQIR;EVIELPLTNPELFQR;GCLLYGPPGTGK;HGEIDYEAIVK;NVCTEAGMFAIR;TLMELLNQMDGFDTLHR;VALDMTTLTIMR;VVSSSIVDKYIGESAR	14	14	1.1.1.1713.5;1.1.1.1772.24;1.1.1.2026.21;1.1.1.1754.7;1.1.1.1010.14;1.1.1.1701.11;1.1.1.978.22;1.1.1.985.11;1.1.1.1725.12;1.1.1.1624.34;1.1.1.1534.8;1.1.1.1862.4;1.1.1.2035.26;1.1.1.1705.11;1.1.1.1608.38;1.1.1.1801.8;1.1.1.1714.5;1.1.1.1008.6;1.1.1.1470.10;1.1.1.1620.36;1.1.1.1735.26;1.1.1.1734.6;1.1.1.1638.36;1.1.1.969.14;1.1.1.2030.2;1.1.1.1730.8;1.1.1.1703.7;1.1.1.1760.19;1.1.1.1709.9;1.1.1.89…	90	1.1.1.1713.5;1.1.1.1772.24;1.1.1.2026.21;1.1.1.1754.7;1.1.1.1010.14;1.1.1.1701.11;1.1.1.978.22;1.1.1.985.11;1.1.1.1725.12;1.1.1.1624.34;1.1.1.1534.8;1.1.1.1862.4;1.1.1.2035.26;1.1.1.1705.11;1.1.1.1608.38;1.1.1.1801.8;1.1.1.1714.5;1.1.1.1008.6;1.1.1.1470.10;1.1.1.1620.36;1.1.1.1735.26;1.1.1.1734.6;1.1.1.1638.36;1.1.1.969.14;1.1.1.2030.2;1.1.1.1730.8;1.1.1.1703.7;1.1.1.1760.19;1.1.1.1709.9;1.1.1.89…	90	26a-1;26a-2;26a-3;hela-1;hela-2;hela-3
347	sp|Q15424|SAFB1_HUMAN	tr|A8K329|A8K329_HUMAN;tr|B7Z2F6|B7Z2F6_HUMAN;tr|B7Z2Z1|B7Z2Z1_HUMAN;tr|B7Z5X3|B7Z5X3_HUMAN;tr|B7ZLP5|B7ZLP5_HUMAN	tr|B7Z1C7|B7Z1C7_HUMAN	0.0295	102641	CYGFVTMSTAEEATK;NFWVSGLSSTTR	CYGFVTMSTAEEATK;ILDILGETCK;ILDILGETCKSEPVKEESSELEQPFAQDTSSVGPDR;NFWVSGLSSTTR	4	2	1.1.1.1021.30;1.1.1.1077.24	2	1.1.1.1021.30;1.1.1.1408.28;1.1.1.1414.34;1.1.1.1427.26;1.1.1.1409.29;1.1.1.1077.24;1.1.1.1051.13	7	26a-1;hela-1;hela-2
348	sp|P47712|PA24A_HUMAN	tr|A8K2S1|A8K2S1_HUMAN	tr|B4DZI4|B4DZI4_HUMAN	0.0521	85238.2	DVPVVAILGSGGGFR;SSGQPVTFTDIFGMLIGETLIHNR	DVPVVAILGSGGGFR;SSGQPVTFTDIFGMLIGETLIHNR	2	2	1.1.1.1630.6;1.1.1.2511.6	2	1.1.1.1630.6;1.1.1.2511.6	2	26a-2;hela-1
349	sp|P38606|VATA_HUMAN	--	--	0.4198	68303.5	AKEILQEEEDLAEIVQLVGK;ALDEYYDKHFTEFVPLR;EILQEEEDLAEIVQLVGK;FTMVQVWPVR;IKSDYAQLLEDMQNAFR;ILDEDKESTFGYVHGVSGPVVTACDMAGAAMYELVR;LAEMPADSGYPAYLGAR;LPANHPLLTGQR;SDYAQLLEDMQNAFR;TALVANTSNMPVAAR;TGKPLSVELGPGIMGAIFDGIQRPLSDISSQTQSIYIPR;TVGMLSNMIAFYDMAR;VGSHITGGDIYGIVSENSLIK;VLDALFPCVQGGTTAIPGAFGCGK;YSNSDVIIYVGCGER	AKEILQEEEDLAEIVQLVGK;ALDEYYDKHFTEFVPLR;EILQEEEDLAEIVQLVGK;FTMVQVWPVR;IKSDYAQLLEDMQNAFR;ILDEDKESTFGYVHGVSGPVVTACDMAGAAMYELVR;LAEMPADSGYPAYLGAR;LPANHPLLTGQR;SDYAQLLEDMQNAFR;TALVANTSNMPVAAR;TGKPLSVELGPGIMGAIFDGIQRPLSDISSQTQSIYIPR;TVGMLSNMIAFYDMAR;VGSHITGGDIYGIVSENSLIK;VLDALFPCVQGGTTAIPGAFGCGK;YSNSDVIIYVGCGER	15	15	1.1.1.1406.9;1.1.1.1062.32;1.1.1.1797.33;1.1.1.2174.20;1.1.1.1788.37;1.1.1.1817.31;1.1.1.2066.15;1.1.1.1887.3;1.1.1.1912.2;1.1.1.1365.15;1.1.1.2309.9;1.1.1.1784.28;1.1.1.2097.20;1.1.1.1791.38;1.1.1.1896.3;1.1.1.1268.19;1.1.1.2430.18;1.1.1.2161.21;1.1.1.2054.15;1.1.1.1805.38;1.1.1.2173.25;1.1.1.1829.30;1.1.1.1107.27;1.1.1.2065.15;1.1.1.1822.37;1.1.1.2173.24;1.1.1.1800.39;1.1.1.1078.28;1.1.1.1891.4…	91	1.1.1.1406.9;1.1.1.1062.32;1.1.1.1797.33;1.1.1.2174.20;1.1.1.1788.37;1.1.1.1817.31;1.1.1.2066.15;1.1.1.1887.3;1.1.1.1912.2;1.1.1.1365.15;1.1.1.2309.9;1.1.1.1784.28;1.1.1.2097.20;1.1.1.1791.38;1.1.1.1896.3;1.1.1.1268.19;1.1.1.2430.18;1.1.1.2161.21;1.1.1.2054.15;1.1.1.1805.38;1.1.1.2173.25;1.1.1.1829.30;1.1.1.1107.27;1.1.1.2065.15;1.1.1.1822.37;1.1.1.2173.24;1.1.1.1800.39;1.1.1.1078.28;1.1.1.1891.4…	91	26a-1;26a-2;26a-3;hela-1;hela-2;hela-3
350	sp|Q8NET6|CHSTD_HUMAN	--	--	0.0352	38919.3	FAEFLAYLLDPR	FAEFLAYLLDPR	1	1	1.1.1.2287.4	1	1.1.1.2287.4	1	26a-3
351	sp|Q9BTU6|P4K2A_HUMAN	--	--	0.0689	54021.9	GAAAQGQTQTVAAQAQALAAQAAAAAHAAQAHR	GAAAQGQTQTVAAQAQALAAQAAAAAHAAQAHR	1	1	1.1.1.1432.10;1.1.1.1421.15;1.1.1.1441.15;1.1.1.1422.7;1.1.1.1434.12;1.1.1.1471.13	6	1.1.1.1432.10;1.1.1.1421.15;1.1.1.1441.15;1.1.1.1422.7;1.1.1.1434.12;1.1.1.1471.13	6	26a-1;26a-2;hela-1;hela-2;hela-3
352	tr|B4DVA7|B4DVA7_HUMAN	tr|Q9BVJ8|Q9BVJ8_HUMAN	tr|Q6PJ76|Q6PJ76_HUMAN	0.25	62012.9	ALLSAPWYLNR;DFYVVEPLAFEGTPEQK;GLETFSQLVWK;GYVVWQEVFDNK;HYLPLSSILDTLDVMAYNK;IQPDTIIQVWR;ISYGPDWKDFYVVEPLAFEGTPEQK;LNVFHWHLVDDPSFPYESFTFPELMR;RGVQAQPLNVGFCEQEFEQT	ALLSAPWYLNR;DFYVVEPLAFEGTPEQK;GLETFSQLVWK;GYVVWQEVFDNK;HYLPLSSILDTLDVMAYNK;IQPDTIIQVWR;ISYGPDWKDFYVVEPLAFEGTPEQK;LNVFHWHLVDDPSFPYESFTFPELMR;RGVQAQPLNVGFCEQEFEQT	9	9	1.1.1.1343.12;1.1.1.2326.4;1.1.1.1541.7;1.1.1.2331.4;1.1.1.1880.30;1.1.1.2277.7;1.1.1.1606.25;1.1.1.1206.32;1.1.1.1624.23;1.1.1.1654.29;1.1.1.1257.40;1.1.1.2300.4;1.1.1.2327.3;1.1.1.2323.2;1.1.1.1358.11;1.1.1.1340.12;1.1.1.1529.6;1.1.1.1357.8;1.1.1.1222.41;1.1.1.2276.7;1.1.1.1876.27;1.1.1.1464.13;1.1.1.1353.13;1.1.1.1228.39;1.1.1.1205.41;1.1.1.1462.11;1.1.1.2248.5	27	1.1.1.1343.12;1.1.1.2326.4;1.1.1.1541.7;1.1.1.2331.4;1.1.1.1880.30;1.1.1.2277.7;1.1.1.1606.25;1.1.1.1206.32;1.1.1.1624.23;1.1.1.1654.29;1.1.1.1257.40;1.1.1.2300.4;1.1.1.2327.3;1.1.1.2323.2;1.1.1.1358.11;1.1.1.1340.12;1.1.1.1529.6;1.1.1.1357.8;1.1.1.1222.41;1.1.1.2276.7;1.1.1.1876.27;1.1.1.1464.13;1.1.1.1353.13;1.1.1.1228.39;1.1.1.1205.41;1.1.1.1462.11;1.1.1.2248.5	27	26a-2;26a-3;hela-1;hela-2;hela-3
353	sp|O43464|HTRA2_HUMAN	tr|A0A0C4DG44|A0A0C4DG44_HUMAN;tr|A8K7G2|A8K7G2_HUMAN	--	0.0786	48840.4	LLSGDTYEAVVTAVDPVADIATLR;SQYNFIADVVEK	LLSGDTYEAVVTAVDPVADIATLR;SQYNFIADVVEK	2	2	1.1.1.2216.32;1.1.1.2247.29;1.1.1.2250.41;1.1.1.2226.41;1.1.1.2269.33;1.1.1.2249.35;1.1.1.2238.39;1.1.1.2231.32;1.1.1.2228.37;1.1.1.1257.16	10	1.1.1.2216.32;1.1.1.2247.29;1.1.1.2250.41;1.1.1.2226.41;1.1.1.2269.33;1.1.1.2249.35;1.1.1.2238.39;1.1.1.2231.32;1.1.1.2228.37;1.1.1.1257.16	10	26a-1;26a-2;26a-3;hela-1;hela-2;hela-3
354	sp|Q9UKS6|PACN3_HUMAN	tr|A0A0C4DGG1|A0A0C4DGG1_HUMAN;tr|B4DUI2|B4DUI2_HUMAN	tr|D3DQR0|D3DQR0_HUMAN	0.2028	48486.5	ALYDYAGQEADELSFR;DLHQGIEAASDEEDLR;GTVEKGPQYGTLEK;STHGPGMAMNWPQFEEWSLDTQR;YMEDMEQAFETCQAAER	ALYDYAGQEADELSFR;DLHQGIEAASDEEDLR;GTVEKGPQYGTLEK;STHGPGMAMNWPQFEEWSLDTQR;YMEDMEQAFETCQAAER	5	5	1.1.1.1133.38;1.1.1.1355.23;1.1.1.1612.13;1.1.1.1147.27;1.1.1.1123.34;1.1.1.1341.29;1.1.1.1149.38;1.1.1.1621.16;1.1.1.1325.34;1.1.1.1172.40;1.1.1.920.38;1.1.1.1353.31;1.1.1.1379.27;1.1.1.1334.24;1.1.1.1656.23;1.1.1.1148.40;1.1.1.881.31;1.1.1.1149.39	18	1.1.1.1133.38;1.1.1.1355.23;1.1.1.1612.13;1.1.1.1147.27;1.1.1.1123.34;1.1.1.1341.29;1.1.1.1149.38;1.1.1.1621.16;1.1.1.1325.34;1.1.1.1172.40;1.1.1.920.38;1.1.1.1353.31;1.1.1.1379.27;1.1.1.1334.24;1.1.1.1656.23;1.1.1.1148.40;1.1.1.881.31;1.1.1.1149.39	18	26a-1;26a-2;26a-3;hela-1;hela-2;hela-3
355	sp|Q9P265|DIP2B_HUMAN	--	tr|Q96IB4|Q96IB4_HUMAN	0.0273	171490	NTFEVIPVNSAGSPVGDVPFIR;QAALSAALQQSLQNAESWINR	NTFEVIPVNSAGSPVGDVPFIR;QAALSAALQQSLQNAESWINR	2	2	1.1.1.1822.37;1.1.1.2272.33;1.1.1.1828.37	3	1.1.1.1822.37;1.1.1.2272.33;1.1.1.1828.37	3	26a-3;hela-2
356	sp|O60499|STX10_HUMAN	tr|K7EIY4|K7EIY4_HUMAN;tr|K7ELY2|K7ELY2_HUMAN;tr|K7EPP9|K7EPP9_HUMAN;tr|K7EQ84|K7EQ84_HUMAN;tr|Q5U8S2|Q5U8S2_HUMAN	--	0.1004	28113.9	VGEELDEQGIMLDAFAQEMDHTQSR	VGEELDEQGIMLDAFAQEMDHTQSR	1	1	1.1.1.1793.26	1	1.1.1.1793.26	1	hela-3
357	sp|P10253|LYAG_HUMAN	tr|A0A024R8Q1|A0A024R8Q1_HUMAN	--	0.0189	105323	AGYIIPLQGPGLTTTESR	AGYIIPLQGPGLTTTESR	1	1	1.1.1.1278.21	1	1.1.1.1278.21	1	hela-2
358	sp|P20810|ICAL_HUMAN	tr|A0A0C4DGB5|A0A0C4DGB5_HUMAN;tr|B7Z574|B7Z574_HUMAN	tr|B7Z5T9|B7Z5T9_HUMAN;tr|E7ES10|E7ES10_HUMAN	0.2034	76572	ESKEQLPPMSEDFLLDALSEDFSGPQNASSLK;GDLDSCPSTTETSQNTAK;GTVPDDAVEALADSLGK;HLLDDNGQDKPVKPPTK;LAAAISEVVSQTPASTTQAGAPPRDTSQSDKDLDDALDKLSDSLGQR;QPDPDENKPMEDK	AAAPAPVSEAVCR;DTMSDQALEALSASLGTR;DTSQSDKDLDDALDKLSDSLGQR;EGITGPPADSSKPIGPDDAIDALSSDFTCGSPTAAGK;ESKEQLPPMSEDFLLDALSEDFSGPQNASSLK;ESKEQLPPMSEDFLLDALSEDFSGPQNASSLKFEDAK;GDLDSCPSTTETSQNTAK;GTVPDDAVEALADSLGK;GTVPDDAVEALADSLGKK;HLLDDNGQDKPVKPPTK;KEGITGPPADSSKPIGPDDAIDALSSDFTCGSPTAAGK;KPADDQDPIDALSGDLDSCPSTTETSQNTAK;KSLTPAVPVESKPDKPSGK;KVEKDTMSDQALEALSASLGTR;LAAAISEVVSQTPASTTQAGAPPR;LAAAISEVVSQTPASTTQAG…	23	6	1.1.1.1695.28;1.1.1.868.24;1.1.1.2221.34;1.1.1.1689.21;1.1.1.859.10;1.1.1.1682.18;1.1.1.2214.29;1.1.1.1691.27;1.1.1.1696.31;1.1.1.1054.33;1.1.1.2187.34	11	1.1.1.1638.13;1.1.1.1695.28;1.1.1.1177.30;1.1.1.868.24;1.1.1.1448.6;1.1.1.1491.19;1.1.1.1061.29;1.1.1.1246.10;1.1.1.893.19;1.1.1.1629.24;1.1.1.1396.5;1.1.1.1491.23;1.1.1.1444.2;1.1.1.1145.39;1.1.1.2221.34;1.1.1.1537.14;1.1.1.1607.16;1.1.1.1150.40;1.1.1.1832.28;1.1.1.2146.16;1.1.1.1689.21;1.1.1.1423.4;1.1.1.854.23;1.1.1.1411.2;1.1.1.859.10;1.1.1.1048.33;1.1.1.875.14;1.1.1.1478.27;1.1.1.1100.40;1.1…	125	26a-1;26a-2;26a-3;hela-1;hela-2;hela-3
359	sp|Q9UH62|ARMX3_HUMAN	tr|A0A024RCF9|A0A024RCF9_HUMAN	tr|A8K5B0|A8K5B0_HUMAN	0.2005	42500.2	ALIVLNNLSVNAENQR;MAEGGSGDVDDAGDCSGAR;SIVWYPPWAR;VLCLVEMSEKPYILEAALIALGNNAAYAFNR	ALIVLNNLSVNAENQR;MAEGGSGDVDDAGDCSGAR;SIVWYPPWAR;VLCLVEMSEKPYILEAALIALGNNAAYAFNR	4	4	1.1.1.1513.4;1.1.1.2480.27;1.1.1.860.39;1.1.1.2497.29;1.1.1.1202.29	5	1.1.1.1513.4;1.1.1.2480.27;1.1.1.860.39;1.1.1.2497.29;1.1.1.1202.29	5	26a-3;hela-2;hela-3
360	sp|Q9Y5Q0|FADS3_HUMAN	tr|A0A024R564|A0A024R564_HUMAN;tr|B7Z345|B7Z345_HUMAN;tr|E9PS00|E9PS00_HUMAN;tr|Q59FV3|Q59FV3_HUMAN	--	0.0697	51144.6	KFLQPLLIGELAPEEPSQDGPLNAQLVEDFR	KFLQPLLIGELAPEEPSQDGPLNAQLVEDFR	1	1	1.1.1.2150.33	1	1.1.1.2150.33	1	26a-3
361	tr|A0A0S1TPF2|A0A0S1TPF2_HUMAN	--	--	0.2601	31358.3	APWVEQEGPEYWDR;DGEDQTQDTELVETRPAGDGTFQK;GYDQSAYDGKDYIALNEDLR;WAVVVVPSGQEQR	APWVEQEGPEYWDR;AYLEGTCVEWLR;CWALGFYPAEITLTWQR;DGEDQTQDTELVETRPAGDGTFQK;FISVGYVDDTQFVR;GYDQSAYDGKDYIALNEDLR;RYLENGKETLQR;WAVVVVPSGQEQR;YLENGKETLQR	9	4	1.1.1.1137.33;1.1.1.1065.20;1.1.1.955.25;1.1.1.919.29;1.1.1.898.32;1.1.1.936.29;1.1.1.1135.33	7	1.1.1.1240.21;1.1.1.1292.27;1.1.1.1137.33;1.1.1.1065.20;1.1.1.824.13;1.1.1.955.25;1.1.1.1327.17;1.1.1.919.29;1.1.1.874.25;1.1.1.2220.25;1.1.1.1259.17;1.1.1.1321.24;1.1.1.1303.22;1.1.1.898.32;1.1.1.936.29;1.1.1.1253.23;1.1.1.1271.12;1.1.1.1301.22;1.1.1.2214.23;1.1.1.1316.14;1.1.1.2235.17;1.1.1.1305.24;1.1.1.1294.15;1.1.1.1266.17;1.1.1.1135.33;1.1.1.1246.22	26	26a-1;hela-1;hela-2;hela-3
362	sp|P47755|CAZA2_HUMAN	tr|A4D0V4|A4D0V4_HUMAN;tr|Q53GC7|Q53GC7_HUMAN;tr|Q53GE2|Q53GE2_HUMAN	tr|C9JUG7|C9JUG7_HUMAN;tr|F8W9N7|F8W9N7_HUMAN	0.4336	32948.9	ADLEEQLSDEEKVR;EATDPRPCEVENAVESWR;EGAAHAFAQYNLDQFTPVKIEGYEDQVLITEHGDLGNGK;FIIHAPPGEFNEVFNDVR;FTITPSTTQVVGILK;KIDGQQTIIACIESHQFQAK	ADLEEQLSDEEKVR;EATDPRPCEVENAVESWR;EGAAHAFAQYNLDQFTPVKIEGYEDQVLITEHGDLGNGK;FIIHAPPGEFNEVFNDVR;FTITPSTTQVVGILK;KIDGQQTIIACIESHQFQAK;LLLNNDNLLR	7	6	1.1.1.1481.18;1.1.1.1128.18;1.1.1.1091.35;1.1.1.1784.14;1.1.1.1434.18;1.1.1.1790.15;1.1.1.1447.13;1.1.1.1539.4;1.1.1.1493.11;1.1.1.1127.26;1.1.1.1095.19;1.1.1.1496.11;1.1.1.1443.21;1.1.1.1104.17;1.1.1.1149.30;1.1.1.1112.24;1.1.1.1122.21;1.1.1.1068.26;1.1.1.1118.28;1.1.1.1504.4;1.1.1.1508.5;1.1.1.1096.22;1.1.1.1501.10;1.1.1.1432.19;1.1.1.1458.21;1.1.1.1092.23;1.1.1.1493.6;1.1.1.1484.12;1.1.1.1492.…	31	1.1.1.1481.18;1.1.1.1128.18;1.1.1.1091.35;1.1.1.1784.14;1.1.1.1434.18;1.1.1.1790.15;1.1.1.1447.13;1.1.1.1539.4;1.1.1.1493.11;1.1.1.1127.26;1.1.1.1095.19;1.1.1.1496.11;1.1.1.1088.20;1.1.1.1443.21;1.1.1.1063.16;1.1.1.1104.17;1.1.1.1149.30;1.1.1.1073.8;1.1.1.1112.24;1.1.1.1097.8;1.1.1.1122.21;1.1.1.1068.26;1.1.1.1087.12;1.1.1.1118.28;1.1.1.1504.4;1.1.1.1114.11;1.1.1.1508.5;1.1.1.1096.22;1.1.1.1501.1…	40	26a-1;26a-2;26a-3;hela-1;hela-2;hela-3
363	sp|Q8N8S7|ENAH_HUMAN	--	tr|A0A097PIC4|A0A097PIC4_HUMAN;tr|A0A097PID1|A0A097PID1_HUMAN;tr|A0A0U1RRM6|A0A0U1RRM6_HUMAN;tr|A8K2B4|A8K2B4_HUMAN;tr|Q6ZSB8|Q6ZSB8_HUMAN;tr|Q6ZT55|Q6ZT55_HUMAN	0.1489	66509.7	EDANVFASAMMHALEVLNSQETGPTLPR;GNGPLPLGGSGLMEEMSALLAR;STPLSQPSANGVQTEGLDYDR;TDTGRGNGPLPLGGSGLMEEMSALLAR;YNQATQTFHQWR	EDANVFASAMMHALEVLNSQETGPTLPR;GNGPLPLGGSGLMEEMSALLAR;STPLSQPSANGVQTEGLDYDR;TDTGRGNGPLPLGGSGLMEEMSALLAR;YNQATQTFHQWR	5	5	1.1.1.2307.11;1.1.1.851.31;1.1.1.2442.25;1.1.1.2438.16;1.1.1.2286.16;1.1.1.2290.6;1.1.1.2309.11;1.1.1.936.41;1.1.1.2336.11;1.1.1.2311.5	10	1.1.1.2307.11;1.1.1.851.31;1.1.1.2442.25;1.1.1.2438.16;1.1.1.2286.16;1.1.1.2290.6;1.1.1.2309.11;1.1.1.936.41;1.1.1.2336.11;1.1.1.2311.5	10	26a-1;26a-2;26a-3;hela-1;hela-2;hela-3
364	sp|P26006|ITA3_HUMAN	tr|A0A140VJM0|A0A140VJM0_HUMAN;tr|B4E0H8|B4E0H8_HUMAN	--	0.078	116611	EAGNPGSLFGYSVALHR;LELLLMDNLR;NDPGHHIIEDMWLGVTVASQGPAGR;SETVLTCATGR;VNGWATLFLR;YLLLAGAPR	EAGNPGSLFGYSVALHR;LELLLMDNLR;NDPGHHIIEDMWLGVTVASQGPAGR;SETVLTCATGR;VNGWATLFLR;YLLLAGAPR	6	6	1.1.1.1731.2;1.1.1.1730.4;1.1.1.895.17;1.1.1.941.7;1.1.1.1731.4;1.1.1.975.2;1.1.1.1610.29;1.1.1.1580.4;1.1.1.961.6;1.1.1.1151.33	10	1.1.1.1731.2;1.1.1.1730.4;1.1.1.895.17;1.1.1.941.7;1.1.1.1731.4;1.1.1.975.2;1.1.1.1610.29;1.1.1.1580.4;1.1.1.961.6;1.1.1.1151.33	10	hela-1;hela-2;hela-3
365	sp|P61981|1433G_HUMAN	--	tr|B3KNB4|B3KNB4_HUMAN;tr|B4DHC4|B4DHC4_HUMAN	0.4494	28302.3	AYSEAHEISKEHMQPTHPIR;ELEAVCQDVLSLLDNYLIK;IEKELEAVCQDVLSLLDNYLIK;LGLALNYSVFYYEIQNAPEQACHLAK;NVTELNEPLSNEER;TAFDDAIAELDTLNEDSYK;TAFDDAIAELDTLNEDSYKDSTLIMQLLR	AYSEAHEISKEHMQPTHPIR;DDAIAELDTLNEDSYKDSTLIMQLLR;DSTLIMQLLR;ELEAVCQDVLSLLDNYLIK;IEKELEAVCQDVLSLLDNYLIK;LAEQAERYDDMAAAMK;LGLALNYSVFYYEIQNAPEQACHLAK;NLLSVAYK;NVTELNEPLSNEER;TAFDDAIAELDTLNEDSYK;TAFDDAIAELDTLNEDSYKDSTLIMQLLR;YDDMAAAMK	12	7	1.1.1.2062.19;1.1.1.2032.21;1.1.1.2464.6;1.1.1.2509.20;1.1.1.2086.27;1.1.1.2468.35;1.1.1.2503.23;1.1.1.2507.29;1.1.1.2490.23;1.1.1.2071.10;1.1.1.2519.8;1.1.1.2011.21;1.1.1.2515.25;1.1.1.2516.33;1.1.1.2486.10;1.1.1.2507.9;1.1.1.2063.19;1.1.1.1983.23;1.1.1.1974.32;1.1.1.2495.28;1.1.1.864.6;1.1.1.2488.23;1.1.1.2015.27;1.1.1.2063.17;1.1.1.893.35;1.1.1.2076.16;1.1.1.2487.29;1.1.1.2028.26;1.1.1.2489.23…	53	1.1.1.2062.19;1.1.1.2032.21;1.1.1.932.38;1.1.1.2464.6;1.1.1.2509.20;1.1.1.1096.2;1.1.1.2086.27;1.1.1.2468.35;1.1.1.2503.23;1.1.1.2507.29;1.1.1.2490.23;1.1.1.1791.2;1.1.1.878.38;1.1.1.1774.2;1.1.1.2071.10;1.1.1.899.31;1.1.1.2519.8;1.1.1.2011.21;1.1.1.1771.2;1.1.1.2515.25;1.1.1.873.15;1.1.1.2516.33;1.1.1.2486.10;1.1.1.2507.9;1.1.1.2063.19;1.1.1.1983.23;1.1.1.1974.32;1.1.1.1778.4;1.1.1.874.13;1.1.1.…	75	26a-1;26a-2;26a-3;hela-1;hela-2;hela-3
366	sp|Q96IR7|HPDL_HUMAN	--	--	0.1698	39385.5	QDQVEQFLAR;QGATGFGQGNIR;SGDAVFLVNEGAGSGEPLYGLDPR;VDHLTLACTPGSSPTLL	QDQVEQFLAR;QGATGFGQGNIR;SGDAVFLVNEGAGSGEPLYGLDPR;VDHLTLACTPGSSPTLL	4	4	1.1.1.1593.39;1.1.1.1289.29;1.1.1.1622.39;1.1.1.1598.19;1.1.1.1578.40;1.1.1.964.19;1.1.1.862.20;1.1.1.1598.41;1.1.1.1581.37	9	1.1.1.1593.39;1.1.1.1289.29;1.1.1.1622.39;1.1.1.1598.19;1.1.1.1578.40;1.1.1.964.19;1.1.1.862.20;1.1.1.1598.41;1.1.1.1581.37	9	26a-1;26a-2;26a-3;hela-1;hela-2;hela-3
367	sp|P49189|AL9A1_HUMAN	tr|B4DE91|B4DE91_HUMAN;tr|B4DX14|B4DX14_HUMAN;tr|B9EKV4|B9EKV4_HUMAN	tr|B4DYY1|B4DYY1_HUMAN	0.164	53801.5	ANDTTFGLAAGVFTR;EILDKFTEEVVK;MSTGTFVVSQPLNYR;REPLGVCVGIGAWNYPFQIASWK;SPLIIFSDCDMNNAVK	ANDTTFGLAAGVFTR;EILDKFTEEVVK;MSTGTFVVSQPLNYR;REPLGVCVGIGAWNYPFQIASWK;SPLIIFSDCDMNNAVK;VTLELGGK	6	5	1.1.1.1973.8;1.1.1.1085.24;1.1.1.1961.6;1.1.1.1953.17;1.1.1.2011.11;1.1.1.1343.24;1.1.1.1387.20;1.1.1.1375.25;1.1.1.1977.17;1.1.1.1393.31;1.1.1.1379.18;1.1.1.1998.10;1.1.1.1980.13;1.1.1.1970.19;1.1.1.1971.12;1.1.1.1070.21;1.1.1.1950.18;1.1.1.1085.36;1.1.1.1394.24;1.1.1.1356.28	20	1.1.1.1973.8;1.1.1.1085.24;1.1.1.1961.6;1.1.1.1953.17;1.1.1.2011.11;1.1.1.1343.24;1.1.1.1387.20;1.1.1.1375.25;1.1.1.1977.17;1.1.1.1393.31;1.1.1.1379.18;1.1.1.1998.10;1.1.1.1980.13;1.1.1.1970.19;1.1.1.1971.12;1.1.1.1070.21;1.1.1.1950.18;1.1.1.1085.36;1.1.1.1394.24;1.1.1.921.2;1.1.1.1356.28	21	26a-1;26a-2;26a-3;hela-1;hela-2;hela-3
368	sp|Q14103|HNRPD_HUMAN	tr|A0A024RDB4|A0A024RDB4_HUMAN;tr|A0A024RDF3|A0A024RDF3_HUMAN;tr|A0A024RDF4|A0A024RDF4_HUMAN;tr|B4DTC3|B4DTC3_HUMAN;tr|H0Y8G5|H0Y8G5_HUMAN;tr|H0YA96|H0YA96_HUMAN;tr|Q12771|Q12771_HUMAN	tr|D6RAF8|D6RAF8_HUMAN	0.3155	38434.1	DLKDYFSK;EQYQQQQQWGSR;ESESVDKVMDQK;EYFGGFGEVESIELPMDNK;FGEVVDCTLK;FGEVVDCTLKLDPITGR;GFCFITFKEEEPVKK;IFVGGLSPDTPEEK;IREYFGGFGEVESIELPMDNK;MFIGGLSWDTTK;MFIGGLSWDTTKK	DLKDYFSK;EQYQQQQQWGSR;ESESVDKVMDQK;EYFGGFGEVESIELPMDNK;FGEVVDCTLK;FGEVVDCTLKLDPITGR;GFCFITFKEEEPVKK;GFGFVLFK;IFVGGLSPDTPEEK;IREYFGGFGEVESIELPMDNK;MFIGGLSWDTTK;MFIGGLSWDTTKK	12	11	1.1.1.1317.5;1.1.1.942.28;1.1.1.926.21;1.1.1.957.30;1.1.1.1293.8;1.1.1.1799.33;1.1.1.978.20;1.1.1.1401.9;1.1.1.852.24;1.1.1.1640.15;1.1.1.871.33;1.1.1.1093.20;1.1.1.1351.3;1.1.1.1645.14;1.1.1.1133.21;1.1.1.1632.18;1.1.1.1375.14;1.1.1.886.37;1.1.1.960.15;1.1.1.1778.31;1.1.1.902.19;1.1.1.1117.21;1.1.1.1819.29;1.1.1.891.18;1.1.1.1331.3;1.1.1.1682.12;1.1.1.1625.16;1.1.1.921.16;1.1.1.1325.8;1.1.1.1806…	79	1.1.1.1317.5;1.1.1.942.28;1.1.1.926.21;1.1.1.957.30;1.1.1.1293.8;1.1.1.1799.33;1.1.1.978.20;1.1.1.1401.9;1.1.1.852.24;1.1.1.1640.15;1.1.1.871.33;1.1.1.1093.20;1.1.1.1351.3;1.1.1.1645.14;1.1.1.1133.21;1.1.1.1632.18;1.1.1.1375.14;1.1.1.886.37;1.1.1.1496.2;1.1.1.960.15;1.1.1.1778.31;1.1.1.902.19;1.1.1.1117.21;1.1.1.1819.29;1.1.1.891.18;1.1.1.1331.3;1.1.1.1682.12;1.1.1.1625.16;1.1.1.921.16;1.1.1.1325…	90	26a-1;26a-2;26a-3;hela-1;hela-2;hela-3
369	sp|O00203|AP3B1_HUMAN	tr|A0A0S2Z4Z4|A0A0S2Z4Z4_HUMAN;tr|A0A0S2Z5J4|A0A0S2Z5J4_HUMAN;tr|Q3MNE1|Q3MNE1_HUMAN	tr|B4E0B2|B4E0B2_HUMAN;tr|A8K586|A8K586_HUMAN	0.0521	121319	ASILWLIGENCER;ATGYLELSNWPEVAPDPSVR;LLTQYILNLGK;VPIIVPIMMLAIK	ASILWLIGENCER;ATGYLELSNWPEVAPDPSVR;LLTQYILNLGK;VPIIVPIMMLAIK	4	4	1.1.1.1595.35;1.1.1.1600.10;1.1.1.1576.25;1.1.1.1595.38;1.1.1.1592.33;1.1.1.1544.7;1.1.1.1620.35;1.1.1.1577.39;1.1.1.1577.38;1.1.1.2349.5;1.1.1.1607.18;1.1.1.1618.35	12	1.1.1.1595.35;1.1.1.1600.10;1.1.1.1576.25;1.1.1.1595.38;1.1.1.1592.33;1.1.1.1544.7;1.1.1.1620.35;1.1.1.1577.39;1.1.1.1577.38;1.1.1.2349.5;1.1.1.1607.18;1.1.1.1618.35	12	26a-1;26a-2;26a-3;hela-1;hela-2;hela-3
370	sp|Q15582|BGH3_HUMAN	tr|A0A0S2Z4K6|A0A0S2Z4K6_HUMAN;tr|A0A0S2Z4Q2|A0A0S2Z4Q2_HUMAN;tr|Q53GU8|Q53GU8_HUMAN	tr|H0Y8M8|H0Y8M8_HUMAN	0.0878	74680.2	EGVYTVFAPTNEAFR;GCPAALPLSNLYETLGVVGSTTTQLYTDRTEK;GDELADSALEIFK	EGVYTVFAPTNEAFR;GCPAALPLSNLYETLGVVGSTTTQLYTDRTEK;GDELADSALEIFK	3	3	1.1.1.1603.8;1.1.1.2334.28;1.1.1.1278.17	3	1.1.1.1603.8;1.1.1.2334.28;1.1.1.1278.17	3	hela-1;hela-2
371	tr|B4DYC8|B4DYC8_HUMAN	--	--	0.0576	53896.1	VAIEHLDKISDSVLVYIKDTEPLIQTAK	AFADALEVIPMALSENSGMNPIQTMTEVR;ASMGTLAFDEYGRPFLIIK;ASMGTLAFDEYGRPFLIIKDQDR;DVDFELIKVEGK;EKFEEMIQQIK;EMNPALGIDCLHK;ETGANLAICQWGFDDEANHLLLQNNLPAVR;IAILTCPFEPPKPK;KQQISLATQMVR;LGFAGLVQEISFGTTK;LMGLEALK;QMAEIAVNAVLTVADMER;QQHVIETLIGK;QQISLATQMVR;SLHDALCVIR;VAIEHLDKISDSVLVYIKDTEPLIQTAK;VVYGGGAAEISCALAVSQEADKCPTLEQYAMR;WVGGPEIELIAIATGGR	18	1	1.1.1.1760.5;1.1.1.1749.4;1.1.1.1746.5	3	1.1.1.2157.21;1.1.1.2147.19;1.1.1.1107.17;1.1.1.1689.31;1.1.1.2133.18;1.1.1.2125.14;1.1.1.2484.21;1.1.1.2539.25;1.1.1.2108.20;1.1.1.1052.5;1.1.1.1914.26;1.1.1.878.27;1.1.1.901.10;1.1.1.2187.18;1.1.1.1890.13;1.1.1.1920.23;1.1.1.2147.15;1.1.1.2293.9;1.1.1.1110.15;1.1.1.2090.10;1.1.1.1760.5;1.1.1.1120.29;1.1.1.2112.7;1.1.1.2101.20;1.1.1.1663.16;1.1.1.2131.9;1.1.1.1926.28;1.1.1.909.37;1.1.1.1028.2;1.…	68	26a-1;hela-2
372	sp|Q96HY6|DDRGK_HUMAN	tr|A0A0A0MRX2|A0A0A0MRX2_HUMAN	--	0.1051	35610.6	AASAGQEPLHNEELAGAGR;VVLLEDLASQVGLR	AASAGQEPLHNEELAGAGR;VVLLEDLASQVGLR	2	2	1.1.1.1895.4;1.1.1.1892.9;1.1.1.1924.3;1.1.1.1927.6;1.1.1.1882.5;1.1.1.841.25	6	1.1.1.1895.4;1.1.1.1892.9;1.1.1.1924.3;1.1.1.1927.6;1.1.1.1882.5;1.1.1.841.25	6	26a-2;hela-1;hela-2;hela-3
373	sp|P52888|THOP1_HUMAN	tr|Q96CV8|Q96CV8_HUMAN	--	0.1118	78839.1	FYLDLYPR;LSLLCIDFNK;NILDFPQHVSPSK;TSQTVATFLDELAQK;VYDQVGTQEFEDVSYESTLK;WDLSAQQIEER	FYLDLYPR;LSLLCIDFNK;NILDFPQHVSPSK;TSQTVATFLDELAQK;VYDQVGTQEFEDVSYESTLK;WDLSAQQIEER	6	6	1.1.1.1232.41;1.1.1.1742.20;1.1.1.1253.39;1.1.1.934.24;1.1.1.998.24;1.1.1.1743.19;1.1.1.1486.5;1.1.1.1726.13;1.1.1.1736.16;1.1.1.925.29;1.1.1.1767.11;1.1.1.1252.39;1.1.1.1472.3;1.1.1.1283.5;1.1.1.1482.4;1.1.1.1279.35;1.1.1.1743.15;1.1.1.1483.5;1.1.1.1285.4	19	1.1.1.1232.41;1.1.1.1742.20;1.1.1.1253.39;1.1.1.934.24;1.1.1.998.24;1.1.1.1743.19;1.1.1.1486.5;1.1.1.1726.13;1.1.1.1736.16;1.1.1.925.29;1.1.1.1767.11;1.1.1.1252.39;1.1.1.1472.3;1.1.1.1283.5;1.1.1.1482.4;1.1.1.1279.35;1.1.1.1743.15;1.1.1.1483.5;1.1.1.1285.4	19	26a-1;26a-2;26a-3;hela-2;hela-3
374	sp|Q8WX93|PALLD_HUMAN	--	tr|B2RTX2|B2RTX2_HUMAN;tr|F8WA26|F8WA26_HUMAN	0.1316	150562	DLDGTCSLHTTASTLDDDGNYTIMAANPQGR;ENGVHSLIIEPVTSR;FFRPHFLQAPGDLTVQEGK;GAPPLQVQWFR;IASDEEIQGTKDAVIQDLER;IFEGMPVTFTCR;LQNTGVADGYPVR;QFIAAQNLGPASGHGTPASSPSSSSLPSPMSPTPR;RLLGADSATVFNIQEPEEETANQEYK	DLDGTCSLHTTASTLDDDGNYTIMAANPQGR;ENGVHSLIIEPVTSR;FFRPHFLQAPGDLTVQEGK;GAPPLQVQWFR;IASDEEIQGTKDAVIQDLER;IFEGMPVTFTCR;LQNTGVADGYPVR;QFIAAQNLGPASGHGTPASSPSSSSLPSPMSPTPR;RLLGADSATVFNIQEPEEETANQEYK	9	9	1.1.1.1191.36;1.1.1.1061.41;1.1.1.1071.39;1.1.1.1056.27;1.1.1.1241.41;1.1.1.1268.34;1.1.1.1074.29;1.1.1.1259.40;1.1.1.1280.11;1.1.1.1239.19;1.1.1.1062.19;1.1.1.1244.37;1.1.1.899.21;1.1.1.878.27;1.1.1.1209.34;1.1.1.1257.21;1.1.1.1290.26;1.1.1.1253.18;1.1.1.1084.23	19	1.1.1.1191.36;1.1.1.1061.41;1.1.1.1071.39;1.1.1.1056.27;1.1.1.1241.41;1.1.1.1268.34;1.1.1.1074.29;1.1.1.1259.40;1.1.1.1280.11;1.1.1.1239.19;1.1.1.1062.19;1.1.1.1244.37;1.1.1.899.21;1.1.1.878.27;1.1.1.1209.34;1.1.1.1257.21;1.1.1.1290.26;1.1.1.1253.18;1.1.1.1084.23	19	26a-1;26a-2;26a-3;hela-1;hela-2;hela-3
375	sp|P63313|TYB10_HUMAN	tr|D6W5K2|D6W5K2_HUMAN	--	0.7727	5025.6	ADKPDMGEIASFDK;NTLPTKETIEQEK;NTLPTKETIEQEKR;TETQEKNTLPTKETIEQEKR	ADKPDMGEIASFDK;NTLPTKETIEQEK;NTLPTKETIEQEKR;TETQEKNTLPTKETIEQEKR	4	4	1.1.1.843.20;1.1.1.865.25;1.1.1.1051.25;1.1.1.1028.29;1.1.1.1079.20;1.1.1.1052.31;1.1.1.1064.31;1.1.1.821.29;1.1.1.1039.28;1.1.1.841.23;1.1.1.822.26;1.1.1.1059.24;1.1.1.1077.16;1.1.1.853.11;1.1.1.875.13;1.1.1.1094.23;1.1.1.1041.24;1.1.1.860.18;1.1.1.1043.27;1.1.1.1067.28;1.1.1.864.25;1.1.1.1029.28;1.1.1.1056.33;1.1.1.1082.21;1.1.1.1016.30;1.1.1.865.26;1.1.1.876.18;1.1.1.851.26;1.1.1.869.29;1.1.1.…	30	1.1.1.843.20;1.1.1.865.25;1.1.1.1051.25;1.1.1.1028.29;1.1.1.1079.20;1.1.1.1052.31;1.1.1.1064.31;1.1.1.821.29;1.1.1.1039.28;1.1.1.841.23;1.1.1.822.26;1.1.1.1059.24;1.1.1.1077.16;1.1.1.853.11;1.1.1.875.13;1.1.1.1094.23;1.1.1.1041.24;1.1.1.860.18;1.1.1.1043.27;1.1.1.1067.28;1.1.1.864.25;1.1.1.1029.28;1.1.1.1056.33;1.1.1.1082.21;1.1.1.1016.30;1.1.1.865.26;1.1.1.876.18;1.1.1.851.26;1.1.1.869.29;1.1.1.…	30	26a-1;26a-2;26a-3;hela-1;hela-2;hela-3
376	sp|Q15050|RRS1_HUMAN	--	--	0.2493	41193.1	ARDDTKEWLIEVPGNADPLEDQFAK;CAGPTPEAELQALAR;DNTQLLINQLWQLPTER;DNTQLLINQLWQLPTERVEEAIVAR;EWLIEVPGNADPLEDQFAK;KFQPLFGDFAAEK;TNLVWDEVSGQWR	ARDDTKEWLIEVPGNADPLEDQFAK;CAGPTPEAELQALAR;DNTQLLINQLWQLPTER;DNTQLLINQLWQLPTERVEEAIVAR;EWLIEVPGNADPLEDQFAK;KFQPLFGDFAAEK;TNLVWDEVSGQWR	7	7	1.1.1.2137.15;1.1.1.1871.22;1.1.1.1393.15;1.1.1.1079.18;1.1.1.2114.15;1.1.1.2138.19;1.1.1.1085.23;1.1.1.1481.15;1.1.1.1185.15;1.1.1.2157.11;1.1.1.1384.22;1.1.1.2425.26;1.1.1.1423.15;1.1.1.2135.6;1.1.1.2121.28	15	1.1.1.2137.15;1.1.1.1871.22;1.1.1.1393.15;1.1.1.1079.18;1.1.1.2114.15;1.1.1.2138.19;1.1.1.1085.23;1.1.1.1481.15;1.1.1.1185.15;1.1.1.2157.11;1.1.1.1384.22;1.1.1.2425.26;1.1.1.1423.15;1.1.1.2135.6;1.1.1.2121.28	15	26a-1;26a-2;26a-3;hela-1;hela-2;hela-3
377	sp|Q92615|LAR4B_HUMAN	--	--	0.0949	80551.2	EISESTPVEEVEALFKGDNLPK;ENLASDMYLISQMDSDQYVPITTVANLDHIK;GPGLLESPSIFNFTADR	EISESTPVEEVEALFKGDNLPK;ENLASDMYLISQMDSDQYVPITTVANLDHIK;GPGLLESPSIFNFTADR	3	3	1.1.1.2216.34;1.1.1.2030.14;1.1.1.1759.16;1.1.1.1762.20	4	1.1.1.2216.34;1.1.1.2030.14;1.1.1.1759.16;1.1.1.1762.20	4	hela-2;hela-3
378	sp|Q8NFH5|NUP53_HUMAN	tr|A8K3Z5|A8K3Z5_HUMAN	--	0.1074	34773.5	RQPNISVMQSPLVGVTSTPGTGQSMFSPASIGQPR	RQPNISVMQSPLVGVTSTPGTGQSMFSPASIGQPR	1	1	1.1.1.1602.23;1.1.1.1577.40;1.1.1.1578.32;1.1.1.1577.30	4	1.1.1.1602.23;1.1.1.1577.40;1.1.1.1578.32;1.1.1.1577.30	4	26a-2;26a-3;hela-2;hela-3
379	sp|P07437|TBB5_HUMAN	tr|Q5SU16|Q5SU16_HUMAN	--	0.0608	49670.5	FWEVISDEHGIDPTGTYHGDSDLQLDR	AGNNWAKGHYTEGAELVDSVLDVVR;AILVDLEPGTMDSVR;ALTVPELTQQVFDAK;EAESCDCLQGFQLTH;EAESCDCLQGFQLTHSLGGGTGSGMGTLLISK;EIVHIQAGQCGNQIGAK;EVDEQMLNVQNK;EVDEQMLNVQNKNSSYFVEWIPNNVK;FPGQLNADLR;FPGQLNADLRK;FWEVISDEHGIDPTGTYHGDSDLQLDR;GHYTEGAELVDSVLDVVR;GHYTEGAELVDSVLDVVRK;GHYTEGAELVDSVLDVVRKEAESCDCLQGFQLTHSLGGGTGSGMGTLLISK;HYTEGAELVDSVLDVVR;HYTEGAELVDSVLDVVRK;IMNTFSVVPSPK;ISEQFTAMFR;ISVYYNEATGGK;KEAESCDCLQGFQLTHSL…	47	1	1.1.1.1377.19;1.1.1.1373.22;1.1.1.2604.4;1.1.1.1425.18;1.1.1.1466.15;1.1.1.1512.12;1.1.1.1350.34;1.1.1.1392.14;1.1.1.2569.8;1.1.1.1398.25;1.1.1.1492.21;1.1.1.1390.20;1.1.1.1389.33;1.1.1.1381.28;1.1.1.1401.17;1.1.1.1404.37;1.1.1.1626.15;1.1.1.1646.11;1.1.1.1415.33;1.1.1.1398.19;1.1.1.1386.17;1.1.1.1376.14;1.1.1.1366.39;1.1.1.2539.4;1.1.1.1482.14;1.1.1.2614.7;1.1.1.1393.31;1.1.1.1613.19;1.1.1.1350.…	143	1.1.1.1803.28;1.1.1.1377.19;1.1.1.1534.16;1.1.1.1834.26;1.1.1.1189.3;1.1.1.1775.3;1.1.1.1435.15;1.1.1.2233.29;1.1.1.1533.2;1.1.1.2186.15;1.1.1.1208.5;1.1.1.1373.22;1.1.1.2012.23;1.1.1.2203.16;1.1.1.2123.8;1.1.1.2047.21;1.1.1.909.17;1.1.1.2025.17;1.1.1.860.29;1.1.1.1215.9;1.1.1.1415.15;1.1.1.2131.6;1.1.1.1546.17;1.1.1.2007.19;1.1.1.2545.12;1.1.1.1258.5;1.1.1.1112.27;1.1.1.1299.19;1.1.1.1806.14;1.1…	963	26a-1;26a-2;26a-3;hela-1;hela-2;hela-3
380	sp|Q9NYL9|TMOD3_HUMAN	tr|Q5HYL6|Q5HYL6_HUMAN	--	0.2983	39594.4	ILPVFDEPPNPTNVEESLKR;MLEENTNILK;NIPIPTLK;QLETVLDDLDPENALLPAGFR;QQLGTAVELEMAK;SNDPVATAFAEMLK;YKDLDEDELLGNLSETELK	ILPVFDEPPNPTNVEESLKR;MLEENTNILK;NIPIPTLK;QLETVLDDLDPENALLPAGFR;QQLGTAVELEMAK;SNDPVATAFAEMLK;YKDLDEDELLGNLSETELK	7	7	1.1.1.927.21;1.1.1.2225.30;1.1.1.1795.8;1.1.1.1382.19;1.1.1.2246.28;1.1.1.1795.13;1.1.1.1810.14;1.1.1.2197.24;1.1.1.980.7;1.1.1.2211.30;1.1.1.1401.14;1.1.1.2222.38;1.1.1.2206.35;1.1.1.2247.35;1.1.1.1807.6;1.1.1.1809.8;1.1.1.1834.9;1.1.1.2225.31;1.1.1.1809.7;1.1.1.1389.7;1.1.1.1424.19;1.1.1.1806.9;1.1.1.1821.11;1.1.1.2229.35;1.1.1.1801.8;1.1.1.1004.30;1.1.1.1406.14;1.1.1.1428.11;1.1.1.1786.6;1.1.1…	48	1.1.1.927.21;1.1.1.2225.30;1.1.1.1795.8;1.1.1.1382.19;1.1.1.2246.28;1.1.1.1795.13;1.1.1.1810.14;1.1.1.2197.24;1.1.1.980.7;1.1.1.2211.30;1.1.1.1401.14;1.1.1.2222.38;1.1.1.2206.35;1.1.1.2247.35;1.1.1.1807.6;1.1.1.1809.8;1.1.1.1834.9;1.1.1.2225.31;1.1.1.1809.7;1.1.1.1389.7;1.1.1.1424.19;1.1.1.1806.9;1.1.1.1821.11;1.1.1.2229.35;1.1.1.1801.8;1.1.1.1004.30;1.1.1.1406.14;1.1.1.1428.11;1.1.1.1786.6;1.1.1…	48	26a-1;26a-2;26a-3;hela-1;hela-2;hela-3
381	sp|Q8TDP1|RNH2C_HUMAN	tr|A0A024R5B3|A0A024R5B3_HUMAN;tr|B4DMW4|B4DMW4_HUMAN;tr|E9PKP0|E9PKP0_HUMAN;tr|E9PN81|E9PN81_HUMAN;tr|H0YCP5|H0YCP5_HUMAN;tr|H0YE52|H0YE52_HUMAN;tr|H0YEF3|H0YEF3_HUMAN	--	0.0915	17840	FTLWGLETIPGPDAK	FTLWGLETIPGPDAK	1	1	1.1.1.1771.8	1	1.1.1.1771.8	1	hela-3
382	sp|P60953|CDC42_HUMAN	tr|A0A024RAE4|A0A024RAE4_HUMAN;tr|B4DMH5|B4DMH5_HUMAN;tr|B4E1U9|B4E1U9_HUMAN;tr|B7ZAY4|B7ZAY4_HUMAN	tr|A0A024R9T1|A0A024R9T1_HUMAN	0.5393	21258.4	GLKNVFDEAILAALEPPEPK;LRPLSYPQTDVFLVCFSVVSPSSFENVK;LRPLSYPQTDVFLVCFSVVSPSSFENVKEK;NVFDEAILAALEPPEPK;QKPITPETAEK;TPFLLVGTQIDLR;TPFLLVGTQIDLRDDPSTIEK;WVPEITHHCPK;YVECSALTQK	GLKNVFDEAILAALEPPEPK;LRPLSYPQTDVFLVCFSVVSPSSFENVK;LRPLSYPQTDVFLVCFSVVSPSSFENVKEK;NVFDEAILAALEPPEPK;QKPITPETAEK;TPFLLVGTQIDLR;TPFLLVGTQIDLRDDPSTIEK;WVPEITHHCPK;YVECSALTQK	9	9	1.1.1.2071.14;1.1.1.1878.13;1.1.1.879.20;1.1.1.2120.32;1.1.1.2092.19;1.1.1.2091.10;1.1.1.882.22;1.1.1.2113.14;1.1.1.2099.18;1.1.1.878.29;1.1.1.2094.14;1.1.1.2110.22;1.1.1.2082.19;1.1.1.2115.15;1.1.1.2096.13;1.1.1.2142.13;1.1.1.1864.16;1.1.1.2064.18;1.1.1.858.22;1.1.1.2114.12;1.1.1.2108.18;1.1.1.2096.17;1.1.1.1856.21;1.1.1.2073.16;1.1.1.2054.16;1.1.1.1543.17;1.1.1.2090.26;1.1.1.2084.21;1.1.1.2071.…	71	1.1.1.2071.14;1.1.1.1878.13;1.1.1.879.20;1.1.1.2120.32;1.1.1.2092.19;1.1.1.2091.10;1.1.1.882.22;1.1.1.2113.14;1.1.1.2099.18;1.1.1.878.29;1.1.1.2094.14;1.1.1.2110.22;1.1.1.2082.19;1.1.1.2115.15;1.1.1.2096.13;1.1.1.2142.13;1.1.1.1864.16;1.1.1.2064.18;1.1.1.858.22;1.1.1.2114.12;1.1.1.2108.18;1.1.1.2096.17;1.1.1.1856.21;1.1.1.2073.16;1.1.1.2054.16;1.1.1.1543.17;1.1.1.2090.26;1.1.1.2084.21;1.1.1.2071.…	71	26a-1;26a-2;26a-3;hela-1;hela-2;hela-3
383	sp|P62826|RAN_HUMAN	--	tr|F5H018|F5H018_HUMAN;tr|J3KQE5|J3KQE5_HUMAN	0.6528	24423	AAQGEPQVQFK;DGYYIQAQCAIIMFDVTSR;FNVWDTAGQEK;GPIKFNVWDTAGQEK;KLIGDPNLEFVAMPALAPPEVV;KYVATLGVEVHPLVFHTNR;LVLVGDGGTGK;NLQYYDISAK;SNYNFEKPFLWLA;SNYNFEKPFLWLAR;VCENIPIVLCGNK;VCENIPIVLCGNKVDIK;VCENIPIVLCGNKVDIKDR;VCENIPIVLCGNKVDIKDRK;YVATLGVEVHPLVFHTNR	AAQGEPQVQFK;DGYYIQAQCAIIMFDVTSR;FNVWDTAGQEK;GPIKFNVWDTAGQEK;KLIGDPNLEFVAMPALAPPEVV;KYVATLGVEVHPLVFHTNR;LVLVGDGGTGK;NLQYYDISAK;SNYNFEKPFLWLA;SNYNFEKPFLWLAR;VCENIPIVLCGNK;VCENIPIVLCGNKVDIK;VCENIPIVLCGNKVDIKDR;VCENIPIVLCGNKVDIKDRK;YVATLGVEVHPLVFHTNR	15	15	1.1.1.1120.37;1.1.1.1151.18;1.1.1.2656.17;1.1.1.984.10;1.1.1.1005.32;1.1.1.1124.38;1.1.1.907.9;1.1.1.2434.25;1.1.1.2555.32;1.1.1.900.16;1.1.1.904.19;1.1.1.1878.11;1.1.1.1527.27;1.1.1.2590.37;1.1.1.2571.33;1.1.1.1920.12;1.1.1.1123.35;1.1.1.1148.39;1.1.1.2588.29;1.1.1.1539.4;1.1.1.983.33;1.1.1.997.21;1.1.1.2722.17;1.1.1.1748.2;1.1.1.2524.22;1.1.1.1893.9;1.1.1.2406.20;1.1.1.1021.22;1.1.1.1537.2;1.1.…	133	1.1.1.1120.37;1.1.1.1151.18;1.1.1.2656.17;1.1.1.984.10;1.1.1.1005.32;1.1.1.1124.38;1.1.1.907.9;1.1.1.2434.25;1.1.1.2555.32;1.1.1.900.16;1.1.1.904.19;1.1.1.1878.11;1.1.1.1527.27;1.1.1.2590.37;1.1.1.2571.33;1.1.1.1920.12;1.1.1.1123.35;1.1.1.1148.39;1.1.1.2588.29;1.1.1.1539.4;1.1.1.983.33;1.1.1.997.21;1.1.1.2722.17;1.1.1.1748.2;1.1.1.2524.22;1.1.1.1893.9;1.1.1.2406.20;1.1.1.1021.22;1.1.1.1537.2;1.1.…	133	26a-1;26a-2;26a-3;hela-1;hela-2;hela-3
384	sp|Q96CU9|FXRD1_HUMAN	--	--	0.035	53811.2	NINEYLAVVDAPPLDLR	NINEYLAVVDAPPLDLR	1	1	1.1.1.1841.23;1.1.1.1837.24;1.1.1.1827.27	3	1.1.1.1841.23;1.1.1.1837.24;1.1.1.1827.27	3	26a-1;hela-3
385	sp|P60981|DEST_HUMAN	tr|B7Z9M9|B7Z9M9_HUMAN;tr|V9HWA6|V9HWA6_HUMAN	tr|F6RFD5|F6RFD5_HUMAN	0.5879	18505.5	AVIFCLSADKK;CIIVEEGKEILVGDVGVTITDPFK;ESRKEELMFFLWAPELAPLK;FQGIKHECQANGPEDLNR;HFVGMLPEK;HFVGMLPEKDCR;KEELMFFLWAPELAPLK;KFQGIKHECQANGPEDLNR;LMFFLWAPELAPLK;YALYDASFETK	AVIFCLSADKK;CIIVEEGKEILVGDVGVTITDPFK;ESRKEELMFFLWAPELAPLK;FQGIKHECQANGPEDLNR;HFVGMLPEK;HFVGMLPEKDCR;KEELMFFLWAPELAPLK;KFQGIKHECQANGPEDLNR;LMFFLWAPELAPLK;YALYDASFETK	10	10	1.1.1.1029.14;1.1.1.2526.12;1.1.1.876.17;1.1.1.2292.2;1.1.1.2597.11;1.1.1.2021.10;1.1.1.2287.2;1.1.1.2060.10;1.1.1.2033.14;1.1.1.972.19;1.1.1.898.16;1.1.1.877.13;1.1.1.2024.11;1.1.1.2280.2;1.1.1.2261.3;1.1.1.1022.15;1.1.1.2275.3;1.1.1.885.15;1.1.1.2030.2;1.1.1.2561.8;1.1.1.864.28;1.1.1.2251.2;1.1.1.2316.3;1.1.1.2263.4;1.1.1.2576.5;1.1.1.2029.13;1.1.1.2630.11;1.1.1.846.14;1.1.1.847.28;1.1.1.842.17…	61	1.1.1.1029.14;1.1.1.2526.12;1.1.1.876.17;1.1.1.2292.2;1.1.1.2597.11;1.1.1.2021.10;1.1.1.2287.2;1.1.1.2060.10;1.1.1.2033.14;1.1.1.972.19;1.1.1.898.16;1.1.1.877.13;1.1.1.2024.11;1.1.1.2280.2;1.1.1.2261.3;1.1.1.1022.15;1.1.1.2275.3;1.1.1.885.15;1.1.1.2030.2;1.1.1.2561.8;1.1.1.864.28;1.1.1.2251.2;1.1.1.2316.3;1.1.1.2263.4;1.1.1.2576.5;1.1.1.2029.13;1.1.1.2630.11;1.1.1.846.14;1.1.1.847.28;1.1.1.842.17…	61	26a-1;26a-2;26a-3;hela-1;hela-2;hela-3
386	sp|O60231|DHX16_HUMAN	tr|A0A140T947|A0A140T947_HUMAN;tr|B4DZ28|B4DZ28_HUMAN;tr|Q5SQH4|Q5SQH4_HUMAN	--	0.0538	119262	ATQLQGDEEPSAPPTSTQAQQK;ELLVLPIYANLPSDMQAR;TTQIPQYLFEEGYTNK	ATQLQGDEEPSAPPTSTQAQQK;ELLVLPIYANLPSDMQAR;TTQIPQYLFEEGYTNK	3	3	1.1.1.1253.34;1.1.1.1229.26;1.1.1.1949.23;1.1.1.855.36	4	1.1.1.1253.34;1.1.1.1229.26;1.1.1.1949.23;1.1.1.855.36	4	26a-1;hela-2
387	sp|Q9BS26|ERP44_HUMAN	--	--	0.2094	46970.7	ALADYIR;DLAEITTLDR;EDTESLEIFQNEVAR;FSQMLHPIFEEASDVIKEEFPNENQVVFAR;VANILHDDCAFLSAFGDVSKPER	ALADYIR;DLAEITTLDR;EDTESLEIFQNEVAR;FSQMLHPIFEEASDVIKEEFPNENQVVFAR;VANILHDDCAFLSAFGDVSKPER	5	5	1.1.1.1055.11;1.1.1.2188.5;1.1.1.2185.11;1.1.1.1062.10;1.1.1.1080.9;1.1.1.2232.13;1.1.1.2192.14;1.1.1.2204.14;1.1.1.2220.12;1.1.1.2172.15;1.1.1.2200.10;1.1.1.2200.7;1.1.1.1483.6;1.1.1.921.2;1.1.1.1529.22;1.1.1.1246.33;1.1.1.1094.11;1.1.1.1498.6;1.1.1.2174.13	19	1.1.1.1055.11;1.1.1.2188.5;1.1.1.2185.11;1.1.1.1062.10;1.1.1.1080.9;1.1.1.2232.13;1.1.1.2192.14;1.1.1.2204.14;1.1.1.2220.12;1.1.1.2172.15;1.1.1.2200.10;1.1.1.2200.7;1.1.1.1483.6;1.1.1.921.2;1.1.1.1529.22;1.1.1.1246.33;1.1.1.1094.11;1.1.1.1498.6;1.1.1.2174.13	19	26a-1;26a-2;26a-3;hela-1;hela-2;hela-3
388	sp|Q9HCU5|PREB_HUMAN	tr|A8K813|A8K813_HUMAN;tr|Q05DB2|Q05DB2_HUMAN	tr|B5MC98|B5MC98_HUMAN	0.0887	45467.8	QPPPCYLTAWDGSNFLPLR;VENLQAVQTDFSSDPLQK	QPPPCYLTAWDGSNFLPLR;VENLQAVQTDFSSDPLQK	2	2	1.1.1.1183.30;1.1.1.1180.29;1.1.1.1890.23;1.1.1.1213.31;1.1.1.1169.27;1.1.1.1158.26	6	1.1.1.1183.30;1.1.1.1180.29;1.1.1.1890.23;1.1.1.1213.31;1.1.1.1169.27;1.1.1.1158.26	6	26a-1;26a-2;hela-1;hela-2;hela-3
389	sp|Q9BZF9|UACA_HUMAN	tr|B7ZKM6|B7ZKM6_HUMAN;tr|H0YN48|H0YN48_HUMAN;tr|H0YNH8|H0YNH8_HUMAN;tr|Q05DB3|Q05DB3_HUMAN;tr|Q8NDD7|Q8NDD7_HUMAN	--	0.0085	162504	IGDNLDILTLLK	IGDNLDILTLLK	1	1	1.1.1.1965.2	1	1.1.1.1965.2	1	26a-2
390	sp|Q15276|RABE1_HUMAN	tr|B4DMM4|B4DMM4_HUMAN;tr|Q05BX6|Q05BX6_HUMAN	--	0.022	99289.7	AQASEILLEELQQGLSQAK	AQASEILLEELQQGLSQAK	1	1	1.1.1.1973.29;1.1.1.1986.22	2	1.1.1.1973.29;1.1.1.1986.22	2	hela-1;hela-3
391	sp|Q86UP2|KTN1_HUMAN	tr|A0A024R663|A0A024R663_HUMAN	tr|G3V4Y7|G3V4Y7_HUMAN	0.1982	156274	AQQSLELIQSK;DAVSNTTNQLESK;EKEISGLWNELDSLKDAVEHQR;LKTVEELLETGLIQVATKEEELNAIR;LQALANEQAAAAHELEK;QNDQVSFASLVEELKK;QQQVEAVELEAK;RVNKEESLQMQVQDILEQNEALK;RWEEVQSYIR;SVEELLEAELLK;SVLAETEGILQK;TENVFVDEPLIHATTYIPLMDNADSSPVVDKR;TMMFSEDEALCVVDLLK;TQLLQDVQDENKLFK;TVEELLETGLIQVATKEEELNAIR;VSVPSNLSYGEWLHGFEK;WLQDLQEENESLK	AQQSLELIQSK;DAVSNTTNQLESK;EKEISGLWNELDSLKDAVEHQR;LKTVEELLETGLIQVATKEEELNAIR;LQALANEQAAAAHELEK;QNDQVSFASLVEELKK;QQQVEAVELEAK;RVNKEESLQMQVQDILEQNEALK;RWEEVQSYIR;SVEELLEAELLK;SVLAETEGILQK;TENVFVDEPLIHATTYIPLMDNADSSPVVDKR;TMMFSEDEALCVVDLLK;TQLLQDVQDENKLFK;TVEELLETGLIQVATKEEELNAIR;VSVPSNLSYGEWLHGFEK;WLQDLQEENESLK	17	17	1.1.1.2414.2;1.1.1.1479.10;1.1.1.2392.2;1.1.1.2421.11;1.1.1.2388.16;1.1.1.2411.15;1.1.1.2344.3;1.1.1.916.26;1.1.1.1802.2;1.1.1.927.23;1.1.1.920.27;1.1.1.1820.24;1.1.1.2392.14;1.1.1.1828.22;1.1.1.2424.12;1.1.1.1814.7;1.1.1.2369.4;1.1.1.1150.12;1.1.1.2409.16;1.1.1.1814.3;1.1.1.1122.16;1.1.1.2270.19;1.1.1.2441.11;1.1.1.1115.14;1.1.1.1829.18;1.1.1.2406.14;1.1.1.2376.4;1.1.1.1117.15;1.1.1.1731.5;1.1.1…	50	1.1.1.2414.2;1.1.1.1479.10;1.1.1.2392.2;1.1.1.2421.11;1.1.1.2388.16;1.1.1.2411.15;1.1.1.2344.3;1.1.1.916.26;1.1.1.1802.2;1.1.1.927.23;1.1.1.920.27;1.1.1.1820.24;1.1.1.2392.14;1.1.1.1828.22;1.1.1.2424.12;1.1.1.1814.7;1.1.1.2369.4;1.1.1.1150.12;1.1.1.2409.16;1.1.1.1814.3;1.1.1.1122.16;1.1.1.2270.19;1.1.1.2441.11;1.1.1.1115.14;1.1.1.1829.18;1.1.1.2406.14;1.1.1.2376.4;1.1.1.1117.15;1.1.1.1731.5;1.1.1…	50	26a-1;26a-2;26a-3;hela-1;hela-2;hela-3
392	sp|Q9UK45|LSM7_HUMAN	tr|O75243|O75243_HUMAN	--	0.2427	11602.3	GFDPLLNLVLDGTIEYMRDPDDQYK	GFDPLLNLVLDGTIEYMRDPDDQYK	1	1	1.1.1.2440.19;1.1.1.2495.18	2	1.1.1.2440.19;1.1.1.2495.18	2	26a-2;hela-1
393	sp|Q07955|SRSF1_HUMAN	tr|J3KTL2|J3KTL2_HUMAN;tr|Q59FA2|Q59FA2_HUMAN	--	0.4516	27744.3	DGTGVVEFVR;DGYDYDGYR;EAGDVCYADVYR;EAGDVCYADVYRDGTGVVEFVR;GGPPFAFVEFEDPRDAEDAVYGR;IYVGNLPPDIR;RGGPPFAFVEFEDPRDAEDAVYGR;SGGGVIRGPAGNNDCR;TKDIEDVFYK;VVVSGLPPSGSWQDLK;VVVSGLPPSGSWQDLKDHMR	DGTGVVEFVR;DGYDYDGYR;EAGDVCYADVYR;EAGDVCYADVYRDGTGVVEFVR;GGPPFAFVEFEDPRDAEDAVYGR;IYVGNLPPDIR;LRVEFPR;RGGPPFAFVEFEDPRDAEDAVYGR;SGGGVIRGPAGNNDCR;TKDIEDVFYK;VVVSGLPPSGSWQDLK;VVVSGLPPSGSWQDLKDHMR	12	11	1.1.1.1019.20;1.1.1.1056.16;1.1.1.1106.9;1.1.1.1484.25;1.1.1.1013.16;1.1.1.1048.17;1.1.1.1407.16;1.1.1.1076.12;1.1.1.1729.25;1.1.1.899.17;1.1.1.1697.17;1.1.1.905.22;1.1.1.1037.14;1.1.1.1036.16;1.1.1.1389.22;1.1.1.1685.17;1.1.1.1042.21;1.1.1.1172.29;1.1.1.1697.19;1.1.1.1061.10;1.1.1.915.18;1.1.1.1708.14;1.1.1.1001.10;1.1.1.1466.10;1.1.1.1044.17;1.1.1.1511.26;1.1.1.1691.15;1.1.1.1025.16;1.1.1.1031.…	68	1.1.1.1019.20;1.1.1.1056.16;1.1.1.1106.9;1.1.1.1484.25;1.1.1.1013.16;1.1.1.1048.17;1.1.1.1407.16;1.1.1.1076.12;1.1.1.1729.25;1.1.1.899.17;1.1.1.1697.17;1.1.1.905.22;1.1.1.1037.14;1.1.1.1036.16;1.1.1.1389.22;1.1.1.1685.17;1.1.1.1042.21;1.1.1.1172.29;1.1.1.1697.19;1.1.1.1061.10;1.1.1.915.18;1.1.1.1708.14;1.1.1.1001.10;1.1.1.1466.10;1.1.1.901.6;1.1.1.1044.17;1.1.1.1511.26;1.1.1.1691.15;1.1.1.1025.16…	70	26a-1;26a-2;26a-3;hela-1;hela-2;hela-3
394	sp|P55060|XPO2_HUMAN	--	--	0.346	110416	AADEEAFEDNSEEYIR;AADEEAFEDNSEEYIRR;ALTLPGSSENEYIMK;ANIVHLMLSSPEQIQK;EDFPQKWPDLLTEMVNR;EHDPVGQMVNNPK;EHLLVSIPLLINHLQAESIVVHTYAAHALER;FLESVEGNQNYPLLLLTLLEK;GSNTIASAAADKIPGLLGVFQK;HGITQANELVNLTEFFVNHILPDLK;HKDAAIYLVTSLASK;IVEDEPNKICEADR;LLTECPPMMDTEYTK;MELSDANLQTLTEYLK;MELSDANLQTLTEYLKK;MFGMVLEK;NLFEDQNTLTSICEK;QIFILLFQR;QLSDAISIIGR;QLSDAISIIGREDFPQKWPDLLTEMVNR;SANVNEFPVLK;SQICDNAALYAQK;VIVPNMEFR;YG…	AADEEAFEDNSEEYIR;AADEEAFEDNSEEYIRR;ALTLPGSSENEYIMK;ANIVHLMLSSPEQIQK;EDFPQKWPDLLTEMVNR;EHDPVGQMVNNPK;EHLLVSIPLLINHLQAESIVVHTYAAHALER;FLESVEGNQNYPLLLLTLLEK;GSNTIASAAADKIPGLLGVFQK;HGITQANELVNLTEFFVNHILPDLK;HKDAAIYLVTSLASK;IVEDEPNKICEADR;LLTECPPMMDTEYTK;MELSDANLQTLTEYLK;MELSDANLQTLTEYLKK;MFGMVLEK;NLFEDQNTLTSICEK;QIFILLFQR;QLSDAISIIGR;QLSDAISIIGREDFPQKWPDLLTEMVNR;SANVNEFPVLK;SQICDNAALYAQK;VIVPNMEFR;YG…	25	25	1.1.1.852.37;1.1.1.855.10;1.1.1.1761.3;1.1.1.2470.39;1.1.1.1111.31;1.1.1.1760.3;1.1.1.2057.22;1.1.1.2538.13;1.1.1.1129.8;1.1.1.2504.36;1.1.1.2051.28;1.1.1.1187.29;1.1.1.2086.28;1.1.1.1099.28;1.1.1.1163.33;1.1.1.876.36;1.1.1.1125.22;1.1.1.2509.19;1.1.1.2268.3;1.1.1.2064.15;1.1.1.2505.13;1.1.1.2489.38;1.1.1.1716.37;1.1.1.1960.15;1.1.1.1132.33;1.1.1.1126.35;1.1.1.2507.2;1.1.1.1067.6;1.1.1.955.40;1.1…	136	1.1.1.852.37;1.1.1.855.10;1.1.1.1761.3;1.1.1.2470.39;1.1.1.1111.31;1.1.1.1760.3;1.1.1.2057.22;1.1.1.2538.13;1.1.1.1129.8;1.1.1.2504.36;1.1.1.2051.28;1.1.1.1187.29;1.1.1.2086.28;1.1.1.1099.28;1.1.1.1163.33;1.1.1.876.36;1.1.1.1125.22;1.1.1.2509.19;1.1.1.2268.3;1.1.1.2064.15;1.1.1.2505.13;1.1.1.2489.38;1.1.1.1716.37;1.1.1.1960.15;1.1.1.1132.33;1.1.1.1126.35;1.1.1.2507.2;1.1.1.1067.6;1.1.1.955.40;1.1…	136	26a-1;26a-2;26a-3;hela-1;hela-2;hela-3
395	sp|Q04637|IF4G1_HUMAN	tr|B2RU06|B2RU06_HUMAN;tr|B2RU10|B2RU10_HUMAN;tr|B4DGF1|B4DGF1_HUMAN;tr|E7EUU4|E7EUU4_HUMAN;tr|Q4LE58|Q4LE58_HUMAN	--	0.2558	175489	AALSEEELEKK;AASLLLEILGLLCK;AIIEEYLHLNDMK;AISEPNFSVAYANMCR;EAALPPVSPLK;EAVGDLLDAFK;EAVQCVQELASPSLLFIFVR;EFLPEGQDIGAFVAEQK;EFLPEGQDIGAFVAEQKVEYTLGEESEAPGQR;FIGELFK;FMLQDVLDLR;GLPLVDDGGWNTVPISK;GSSGGSGAKPSDAASEAARPATSTLNR;IHNAENIQPGEQKYEYK;IRDPNQGGKDITEEIMSGAR;ITKPGSIDSNNQLFAPGGR;LQGINCGPDFTPSFANLGR;MLTEAIMHDCVVK;NHDEESLECLCR;QVTQLAIDTEER;TPLRPLDPTR;VEYTLGEESEAPGQR;VFDWIEANLSEQQIVSNTLVR;VQSAAPARPGPA…	AALSEEELEKK;AASLLLEILGLLCK;AIIEEYLHLNDMK;AISEPNFSVAYANMCR;EAALPPVSPLK;EAVGDLLDAFK;EAVQCVQELASPSLLFIFVR;EFLPEGQDIGAFVAEQK;EFLPEGQDIGAFVAEQKVEYTLGEESEAPGQR;FIGELFK;FMLQDVLDLR;GLPLVDDGGWNTVPISK;GSSGGSGAKPSDAASEAARPATSTLNR;IHNAENIQPGEQKYEYK;IRDPNQGGKDITEEIMSGAR;ITKPGSIDSNNQLFAPGGR;LQGINCGPDFTPSFANLGR;MLTEAIMHDCVVK;NHDEESLECLCR;QVTQLAIDTEER;TPLRPLDPTR;VEYTLGEESEAPGQR;VFDWIEANLSEQQIVSNTLVR;VQSAAPARPGPA…	25	25	1.1.1.2427.30;1.1.1.1432.34;1.1.1.1574.3;1.1.1.910.21;1.1.1.866.28;1.1.1.1430.34;1.1.1.1419.39;1.1.1.1561.2;1.1.1.927.31;1.1.1.1832.2;1.1.1.2518.4;1.1.1.1165.30;1.1.1.1431.38;1.1.1.1502.19;1.1.1.1431.35;1.1.1.1424.27;1.1.1.1478.38;1.1.1.2456.27;1.1.1.1482.39;1.1.1.1573.4;1.1.1.1839.2;1.1.1.1469.30;1.1.1.2446.5;1.1.1.865.3;1.1.1.1483.23;1.1.1.1836.2;1.1.1.1848.2;1.1.1.1849.2;1.1.1.1460.20;1.1.1.82…	106	1.1.1.2427.30;1.1.1.1432.34;1.1.1.1574.3;1.1.1.910.21;1.1.1.866.28;1.1.1.1430.34;1.1.1.1419.39;1.1.1.1561.2;1.1.1.927.31;1.1.1.1832.2;1.1.1.2518.4;1.1.1.1165.30;1.1.1.1431.38;1.1.1.1502.19;1.1.1.1431.35;1.1.1.1424.27;1.1.1.1478.38;1.1.1.2456.27;1.1.1.1482.39;1.1.1.1573.4;1.1.1.1839.2;1.1.1.1469.30;1.1.1.2446.5;1.1.1.865.3;1.1.1.1483.23;1.1.1.1836.2;1.1.1.1848.2;1.1.1.1849.2;1.1.1.1460.20;1.1.1.82…	106	26a-1;26a-2;26a-3;hela-1;hela-2;hela-3
396	sp|Q13868|EXOS2_HUMAN	--	tr|A3KFL1|A3KFL1_HUMAN;tr|A3KFL2|A3KFL2_HUMAN;tr|A3KFL5|A3KFL5_HUMAN;tr|B4E001|B4E001_HUMAN	0.1706	32788.7	HLVVPGDTITTDTGFMR;LDSVLLLSSMNLPGGELR;LGQGVLVQVSPSLVK	HLVVPGDTITTDTGFMR;LDSVLLLSSMNLPGGELR;LGQGVLVQVSPSLVK	3	3	1.1.1.1897.23;1.1.1.1923.20;1.1.1.1170.17;1.1.1.1894.16;1.1.1.1893.16;1.1.1.1116.31;1.1.1.1158.25;1.1.1.1876.28;1.1.1.1896.25;1.1.1.1882.21	10	1.1.1.1897.23;1.1.1.1923.20;1.1.1.1170.17;1.1.1.1894.16;1.1.1.1893.16;1.1.1.1116.31;1.1.1.1158.25;1.1.1.1876.28;1.1.1.1896.25;1.1.1.1882.21	10	26a-1;26a-2;26a-3;hela-1;hela-2;hela-3
397	sp|P07305|H10_HUMAN	--	--	0.1392	20862.8	MTENSTSAPAAKPK;YSDMIVAAIQAEK	MTENSTSAPAAKPK;YSDMIVAAIQAEK	2	2	1.1.1.824.31;1.1.1.1196.16;1.1.1.1190.15;1.1.1.1210.17;1.1.1.1208.16;1.1.1.862.32;1.1.1.1236.19;1.1.1.1184.15	8	1.1.1.824.31;1.1.1.1196.16;1.1.1.1190.15;1.1.1.1210.17;1.1.1.1208.16;1.1.1.862.32;1.1.1.1236.19;1.1.1.1184.15	8	26a-1;26a-2;26a-3;hela-1;hela-2;hela-3
398	sp|Q8WUA4|TF3C2_HUMAN	--	tr|A0A087WZD8|A0A087WZD8_HUMAN;tr|H0Y4Q6|H0Y4Q6_HUMAN;tr|Q53QN0|Q53QN0_HUMAN;tr|Q53SY8|Q53SY8_HUMAN	0.0428	100679	FSPNLDSYGWLVSGGQSGLVR;WHLLSELEAAPYLPQEEK	FSPNLDSYGWLVSGGQSGLVR;WHLLSELEAAPYLPQEEK	2	2	1.1.1.1790.32;1.1.1.1575.9	2	1.1.1.1790.32;1.1.1.1575.9	2	26a-3;hela-2
399	sp|Q9BUT9|F195A_HUMAN	tr|Q96J99|Q96J99_HUMAN	--	0.1938	17827.9	FVSEAWQQVQQQLDGGPAGEGGPRPVQYVER	FVSEAWQQVQQQLDGGPAGEGGPRPVQYVER	1	1	1.1.1.1516.28	1	1.1.1.1516.28	1	26a-1
400	sp|P55145|MANF_HUMAN	tr|A8K878|A8K878_HUMAN	tr|H7C2D6|H7C2D6_HUMAN	0.3462	20699.9	DRDVTFSPATIENELIK;DVTFSPATIENELIK;FYQDLKDRDVTFSPATIENELIK;LCYYIGATDDAATK;LRPGDCEVCISYLGR;QIDLSTVDLKK	DRDVTFSPATIENELIK;DVTFSPATIENELIK;FYQDLKDRDVTFSPATIENELIK;LCYYIGATDDAATK;LRPGDCEVCISYLGR;QIDLSTVDLKK	6	6	1.1.1.925.11;1.1.1.940.29;1.1.1.1556.4;1.1.1.1562.7;1.1.1.936.34;1.1.1.956.15;1.1.1.1820.16;1.1.1.1822.14;1.1.1.957.26;1.1.1.1532.28;1.1.1.1555.34;1.1.1.921.34;1.1.1.1546.32;1.1.1.1855.10;1.1.1.1829.16;1.1.1.1560.6;1.1.1.1082.15;1.1.1.1834.20;1.1.1.1528.7;1.1.1.1553.28;1.1.1.1834.16;1.1.1.1810.11;1.1.1.948.19	23	1.1.1.925.11;1.1.1.940.29;1.1.1.1556.4;1.1.1.1562.7;1.1.1.936.34;1.1.1.956.15;1.1.1.1820.16;1.1.1.1822.14;1.1.1.957.26;1.1.1.1532.28;1.1.1.1555.34;1.1.1.921.34;1.1.1.1546.32;1.1.1.1855.10;1.1.1.1829.16;1.1.1.1560.6;1.1.1.1082.15;1.1.1.1834.20;1.1.1.1528.7;1.1.1.1553.28;1.1.1.1834.16;1.1.1.1810.11;1.1.1.948.19	23	26a-1;26a-2;26a-3;hela-1;hela-2;hela-3
401	sp|Q86SX6|GLRX5_HUMAN	--	--	0.121	16627.8	GTPEQPQCGFSNAVVQILR	GTPEQPQCGFSNAVVQILR	1	1	1.1.1.1519.32;1.1.1.1552.19;1.1.1.1527.33;1.1.1.1523.26;1.1.1.1509.19	5	1.1.1.1519.32;1.1.1.1552.19;1.1.1.1527.33;1.1.1.1523.26;1.1.1.1509.19	5	26a-2;26a-3;hela-1;hela-2;hela-3
402	sp|Q96A33|CCD47_HUMAN	--	tr|A0A087WYW6|A0A087WYW6_HUMAN	0.1822	55873.5	DMEALLPLMNMVIYSIDK;MVHFLTHYADKIESVHFSDQFSGPK;RQDLLNVLAR;TLLFTFNVPGSGNTYPK;VTMNDEDMDTYVFAVGTR	DMEALLPLMNMVIYSIDK;MVHFLTHYADKIESVHFSDQFSGPK;RQDLLNVLAR;TLLFTFNVPGSGNTYPK;VTMNDEDMDTYVFAVGTR	5	5	1.1.1.1633.19;1.1.1.1590.16;1.1.1.2539.25;1.1.1.1193.9;1.1.1.1206.8;1.1.1.1405.33;1.1.1.965.20;1.1.1.1607.27;1.1.1.1600.18;1.1.1.2539.24;1.1.1.2527.28;1.1.1.1610.26	12	1.1.1.1633.19;1.1.1.1590.16;1.1.1.2539.25;1.1.1.1193.9;1.1.1.1206.8;1.1.1.1405.33;1.1.1.965.20;1.1.1.1607.27;1.1.1.1600.18;1.1.1.2539.24;1.1.1.2527.28;1.1.1.1610.26	12	26a-1;26a-2;26a-3;hela-2;hela-3
403	sp|P31749|AKT1_HUMAN	tr|B0LPE5|B0LPE5_HUMAN;tr|B3KVH4|B3KVH4_HUMAN	sp|Q9Y243|AKT3_HUMAN;tr|A0A087WY56|A0A087WY56_HUMAN;tr|B3KP61|B3KP61_HUMAN;tr|B3KXD7|B3KXD7_HUMAN;tr|B4DG79|B4DG79_HUMAN;tr|G3V3X1|G3V3X1_HUMAN;tr|J3QKW1|J3QKW1_HUMAN;tr|M0R0P9|M0R0P9_HUMAN;tr|Q56A86|Q56A86_HUMAN;tr|Q9BV07|Q9BV07_HUMAN	0.0521	55686	TFHVETPEEREEWTTAIQTVADGLK	TFCGTPEYLAPEVLEDNDYGR;TFHVETPEEREEWTTAIQTVADGLK	2	1	1.1.1.1706.10	1	1.1.1.1478.40;1.1.1.1706.10;1.1.1.1460.37;1.1.1.1478.41	4	26a-1;26a-3;hela-2
404	sp|Q6IN85|P4R3A_HUMAN	tr|A0A024R6M2|A0A024R6M2_HUMAN;tr|G3V5A2|G3V5A2_HUMAN;tr|G3V5Z3|G3V5Z3_HUMAN;tr|H0YIY8|H0YIY8_HUMAN;tr|H0YJN6|H0YJN6_HUMAN	--	0.0228	95367.4	SAATDIFSYLVEYNPSMVR	SAATDIFSYLVEYNPSMVR	1	1	1.1.1.2293.15	1	1.1.1.2293.15	1	hela-2
405	sp|Q9UNK0|STX8_HUMAN	--	tr|K7EQB1|K7EQB1_HUMAN	0.1186	26906.4	IIQEQDAGLDALSSIISR;QNLLDDLVTR	IIQEQDAGLDALSSIISR;QNLLDDLVTR	2	2	1.1.1.1749.27;1.1.1.1778.20;1.1.1.1752.17;1.1.1.1751.17;1.1.1.1289.4	5	1.1.1.1749.27;1.1.1.1778.20;1.1.1.1752.17;1.1.1.1751.17;1.1.1.1289.4	5	26a-2;26a-3;hela-2;hela-3
406	sp|Q9NWV4|CA123_HUMAN	tr|D3DQ38|D3DQ38_HUMAN	--	0.1437	18048.3	ENSIEILSSTIKPYNAEDNENFK	ENSIEILSSTIKPYNAEDNENFK	1	1	1.1.1.1347.24	1	1.1.1.1347.24	1	hela-2
407	sp|P08670|VIME_HUMAN	tr|V9HWE1|V9HWE1_HUMAN	--	0.7725	53651.2	DGQVINETSQHHDDLE;DNLAEDIMR;EEAENTLQSFR;EEAENTLQSFRQDVDNASLAR;EKLQEEMLQR;EKLQEEMLQREEAENTLQSFR;EKLQEEMLQREEAENTLQSFRQDVDNASLAR;EMEENFAVEAANYQDTIGR;ETNLDSLPLVDTHSK;ETNLDSLPLVDTHSKR;EYQDLLNVK;EYQDLLNVKMALDIEIATYR;FADLSEAANRNNDAL;FADLSEAANRNNDALR;FANYIDK;FSLADAINTEFK;ILLAELEQLK;ILLAELEQLKGQGK;ISLPLPNFSSLNLR;KLHEEEIQELQAQIQEQHVQIDVDVSKPDLTAALR;KVESLQEEIAFLK;KVESLQEEIAFLKK;LEGEESRISLPLPNFSSLNLR;LGDLYEE…	DGQVINETSQHHDDLE;DNLAEDIMR;EEAENTLQSFR;EEAENTLQSFRQDVDNASLAR;EKLQEEMLQR;EKLQEEMLQREEAENTLQSFR;EKLQEEMLQREEAENTLQSFRQDVDNASLAR;EMEENFAVEAANYQDTIGR;ETNLDSLPLVDTHSK;ETNLDSLPLVDTHSKR;EYQDLLNVK;EYQDLLNVKMALDIEIATYR;FADLSEAANRNNDAL;FADLSEAANRNNDALR;FANYIDK;FSLADAINTEFK;ILLAELEQLK;ILLAELEQLKGQGK;ISLPLPNFSSLNLR;KLHEEEIQELQAQIQEQHVQIDVDVSKPDLTAALR;KVESLQEEIAFLK;KVESLQEEIAFLKK;LEGEESRISLPLPNFSSLNLR;LGDLYEE…	50	50	1.1.1.2542.25;1.1.1.1511.6;1.1.1.1351.33;1.1.1.998.10;1.1.1.2480.23;1.1.1.1458.15;1.1.1.2052.9;1.1.1.1432.36;1.1.1.1453.26;1.1.1.2388.21;1.1.1.1067.33;1.1.1.1326.38;1.1.1.1622.5;1.1.1.2107.36;1.1.1.1389.31;1.1.1.1115.26;1.1.1.1544.35;1.1.1.1560.35;1.1.1.2326.18;1.1.1.1403.11;1.1.1.1420.38;1.1.1.918.31;1.1.1.873.39;1.1.1.2324.29;1.1.1.1395.4;1.1.1.2144.2;1.1.1.1946.6;1.1.1.2091.3;1.1.1.2273.19;1.1…	1251	1.1.1.2542.25;1.1.1.1511.6;1.1.1.1351.33;1.1.1.998.10;1.1.1.2480.23;1.1.1.1458.15;1.1.1.2052.9;1.1.1.1432.36;1.1.1.1453.26;1.1.1.2388.21;1.1.1.1067.33;1.1.1.1326.38;1.1.1.1622.5;1.1.1.2107.36;1.1.1.1389.31;1.1.1.1115.26;1.1.1.1544.35;1.1.1.1560.35;1.1.1.2326.18;1.1.1.1403.11;1.1.1.1420.38;1.1.1.918.31;1.1.1.873.39;1.1.1.2324.29;1.1.1.1395.4;1.1.1.2144.2;1.1.1.1946.6;1.1.1.2091.3;1.1.1.2273.19;1.1…	1251	26a-1;26a-2;26a-3;hela-1;hela-2;hela-3
408	sp|P56556|NDUA6_HUMAN	tr|A0A0C4DGS0|A0A0C4DGS0_HUMAN	--	0.1039	17870.7	QATSTASTFVKPIFSR	QATSTASTFVKPIFSR	1	1	1.1.1.1256.29	1	1.1.1.1256.29	1	hela-2
409	sp|O43427|FIBP_HUMAN	tr|B4DF10|B4DF10_HUMAN;tr|B4DKH9|B4DKH9_HUMAN;tr|B4DR95|B4DR95_HUMAN;tr|E9PJW6|E9PJW6_HUMAN;tr|E9PSD3|E9PSD3_HUMAN;tr|Q53F51|Q53F51_HUMAN	--	0.0632	41877.6	SGILEQTGATAAVLQSDTMDHYR	SGILEQTGATAAVLQSDTMDHYR	1	1	1.1.1.1342.20	1	1.1.1.1342.20	1	hela-3
410	sp|P49411|EFTU_HUMAN	--	--	0.4491	49541.1	ADAVQDSEMVELVELEIR;AEAGDNLGALVR;DLEKPFLLPVEAVYSVPGR;ELLTEFGYKGEETPVIVGSALCALEGR;ELLTEFGYKGEETPVIVGSALCALEGRDPELGLK;FKKYEEIDNAPEER;FNLILR;GEETPVIVGSALCALEGRDPELGLK;GITINAAHVEYSTAAR;HKPFVSHFMPVMFSLTWDMACR;IILPPEKELAMPGEDLK;IILPPEKELAMPGEDLKFNLILR;KYEEIDNAPEER;LLDAVDTYIPVPAR;LLDAVDTYIPVPARDLEKPFLLPVEAVYSVPGR;QIGVEHVVVYVNK;TIGTGLVTNTLAMTEEEK;YEEIDNAPEER	ADAVQDSEMVELVELEIR;AEAGDNLGALVR;DLEKPFLLPVEAVYSVPGR;ELLTEFGYKGEETPVIVGSALCALEGR;ELLTEFGYKGEETPVIVGSALCALEGRDPELGLK;FKKYEEIDNAPEER;FNLILR;GEETPVIVGSALCALEGRDPELGLK;GITINAAHVEYSTAAR;HKPFVSHFMPVMFSLTWDMACR;IILPPEKELAMPGEDLK;IILPPEKELAMPGEDLKFNLILR;KYEEIDNAPEER;LLDAVDTYIPVPAR;LLDAVDTYIPVPARDLEKPFLLPVEAVYSVPGR;QIGVEHVVVYVNK;TIGTGLVTNTLAMTEEEK;YEEIDNAPEER	18	18	1.1.1.2196.30;1.1.1.1386.15;1.1.1.1371.28;1.1.1.1404.18;1.1.1.1895.8;1.1.1.1386.25;1.1.1.1778.26;1.1.1.2337.24;1.1.1.2677.11;1.1.1.2198.27;1.1.1.907.37;1.1.1.1100.21;1.1.1.1396.25;1.1.1.1023.2;1.1.1.1089.24;1.1.1.1764.6;1.1.1.1449.14;1.1.1.1787.34;1.1.1.2284.17;1.1.1.2172.34;1.1.1.2060.28;1.1.1.1374.22;1.1.1.2175.18;1.1.1.1416.18;1.1.1.1410.33;1.1.1.2200.18;1.1.1.1788.27;1.1.1.1779.25;1.1.1.1775.…	131	1.1.1.2196.30;1.1.1.1386.15;1.1.1.1371.28;1.1.1.1404.18;1.1.1.1895.8;1.1.1.1386.25;1.1.1.1778.26;1.1.1.2337.24;1.1.1.2677.11;1.1.1.2198.27;1.1.1.907.37;1.1.1.1100.21;1.1.1.1396.25;1.1.1.1023.2;1.1.1.1089.24;1.1.1.1764.6;1.1.1.1449.14;1.1.1.1787.34;1.1.1.2284.17;1.1.1.2172.34;1.1.1.2060.28;1.1.1.1374.22;1.1.1.2175.18;1.1.1.1416.18;1.1.1.1410.33;1.1.1.2200.18;1.1.1.1788.27;1.1.1.1779.25;1.1.1.1775.…	131	26a-1;26a-2;26a-3;hela-1;hela-2;hela-3
411	sp|P07237|PDIA1_HUMAN	tr|A0A024R8S5|A0A024R8S5_HUMAN	--	0.6142	57115.8	ALAPEYAKAAGK;DAPEEEDHVLVLR;EADDIVNWLK;ENLLDFIK;FDEGRNNFEGEVTKENLLDFIK;HNQLPLVIEFTEQTAPK;IKPHLMSQELPEDWDKQPVK;ILEFFGLK;ILEFFGLKK;ILFIFIDSDHTDNQR;KFDEGRNNFEGEVTKENLLDFIK;KNVFVEFYAPWCGHCK;LGETYKDHENIVIAK;LITLEEEMTK;MDSTANEVEAVK;NFEDVAFDEK;NFEDVAFDEKK;NNFEGEVTKENLLDFIK;NVFVEFYAPWCGHCK;QLAPIWDK;RTGPAATTLPDGAAAESLVESSEVAVIGFFK;RTGPAATTLPDGAAAESLVESSEVAVIGFFKDVESDSAK;SNFAEALAAHK;SVSDYDGKLSNFK;TGPAATTLPD…	ALAPEYAKAAGK;DAPEEEDHVLVLR;EADDIVNWLK;ENLLDFIK;FDEGRNNFEGEVTKENLLDFIK;HNQLPLVIEFTEQTAPK;IKPHLMSQELPEDWDKQPVK;ILEFFGLK;ILEFFGLKK;ILFIFIDSDHTDNQR;KFDEGRNNFEGEVTKENLLDFIK;KNVFVEFYAPWCGHCK;LGETYKDHENIVIAK;LITLEEEMTK;MDSTANEVEAVK;NFEDVAFDEK;NFEDVAFDEKK;NNFEGEVTKENLLDFIK;NVFVEFYAPWCGHCK;QLAPIWDK;RTGPAATTLPDGAAAESLVESSEVAVIGFFK;RTGPAATTLPDGAAAESLVESSEVAVIGFFKDVESDSAK;SNFAEALAAHK;SVSDYDGKLSNFK;TGPAATTLPD…	31	31	1.1.1.951.33;1.1.1.1326.31;1.1.1.1368.7;1.1.1.1350.34;1.1.1.985.34;1.1.1.864.32;1.1.1.1540.29;1.1.1.1022.16;1.1.1.891.31;1.1.1.1006.20;1.1.1.910.26;1.1.1.1338.10;1.1.1.1342.11;1.1.1.1325.9;1.1.1.1573.27;1.1.1.1350.8;1.1.1.867.25;1.1.1.1530.8;1.1.1.1345.9;1.1.1.1334.35;1.1.1.985.35;1.1.1.1337.30;1.1.1.1095.8;1.1.1.1417.4;1.1.1.908.31;1.1.1.1346.5;1.1.1.1488.2;1.1.1.1522.36;1.1.1.1055.4;1.1.1.1542.…	271	1.1.1.951.33;1.1.1.1326.31;1.1.1.1368.7;1.1.1.1350.34;1.1.1.985.34;1.1.1.864.32;1.1.1.1540.29;1.1.1.1022.16;1.1.1.891.31;1.1.1.1006.20;1.1.1.910.26;1.1.1.1338.10;1.1.1.1342.11;1.1.1.1325.9;1.1.1.1573.27;1.1.1.1350.8;1.1.1.867.25;1.1.1.1530.8;1.1.1.1345.9;1.1.1.1334.35;1.1.1.985.35;1.1.1.1337.30;1.1.1.1095.8;1.1.1.1417.4;1.1.1.908.31;1.1.1.1346.5;1.1.1.1488.2;1.1.1.1522.36;1.1.1.1055.4;1.1.1.1542.…	271	26a-1;26a-2;26a-3;hela-1;hela-2;hela-3
412	sp|Q92544|TM9S4_HUMAN	tr|A0A024QYR3|A0A024QYR3_HUMAN;tr|A0A0C4DFM1|A0A0C4DFM1_HUMAN	tr|B4DH88|B4DH88_HUMAN;tr|B4DKC1|B4DKC1_HUMAN;tr|B4DYH6|B4DYH6_HUMAN	0.0514	74518.1	ITEDYYVHLIADNLPVATR;IVNTPFQVLMNSEK	ITEDYYVHLIADNLPVATR;IVNTPFQVLMNSEK	2	2	1.1.1.1453.15;1.1.1.1768.12;1.1.1.1767.15;1.1.1.1775.7;1.1.1.1462.22;1.1.1.1465.16	6	1.1.1.1453.15;1.1.1.1768.12;1.1.1.1767.15;1.1.1.1775.7;1.1.1.1462.22;1.1.1.1465.16	6	26a-3;hela-1;hela-2;hela-3
413	tr|Q32Q12|Q32Q12_HUMAN	--	--	0.1952	32641.8	DRPFFPGLVK;EISLWFKPEELVDYK;SAEKEISLWFKPEELVDYK;SCAHDWVYE;YMNSGPVVAMVWEGLNVVK	DRPFFAGLVK;DRPFFPGLVK;EISLWFKPEELVDYK;FMQASEDLLK;FMQASEDLLKEHYVDLK;GDFCIQVGR;GLVGEIIK;GLVGEIIKR;SAEKEISLWFKPEELVDYK;SCAHDWVYE;TFIAIKPDGVQ;TFIAIKPDGVQR;VMLGETNPADSKPGTI;VMLGETNPADSKPGTIR;YMHSGPVVAMVWEGLNVVK;YMNSGPVVAMVWEGLNVVK	16	5	1.1.1.2303.10;1.1.1.2414.26;1.1.1.2369.20;1.1.1.1511.16;1.1.1.2149.14;1.1.1.2395.22;1.1.1.2305.13;1.1.1.1734.3;1.1.1.2308.22;1.1.1.2400.30;1.1.1.2412.17;1.1.1.1015.13;1.1.1.2163.13;1.1.1.872.21;1.1.1.2335.22;1.1.1.2140.14;1.1.1.1861.35;1.1.1.2286.23;1.1.1.2421.28;1.1.1.1712.2;1.1.1.2323.21;1.1.1.2114.16;1.1.1.2305.19;1.1.1.2343.19;1.1.1.2122.12;1.1.1.1045.9;1.1.1.1008.9;1.1.1.2356.30;1.1.1.1516.3…	148	1.1.1.2303.10;1.1.1.1863.38;1.1.1.889.13;1.1.1.1142.12;1.1.1.2414.26;1.1.1.886.40;1.1.1.1838.6;1.1.1.2339.20;1.1.1.2369.20;1.1.1.1114.18;1.1.1.1511.16;1.1.1.2149.14;1.1.1.2395.22;1.1.1.898.37;1.1.1.2305.13;1.1.1.1863.9;1.1.1.1734.3;1.1.1.2308.22;1.1.1.2400.30;1.1.1.2412.17;1.1.1.1866.4;1.1.1.1015.13;1.1.1.2163.13;1.1.1.872.21;1.1.1.2335.22;1.1.1.2140.14;1.1.1.1861.35;1.1.1.1861.33;1.1.1.1842.4;1.…	228	26a-1;26a-2;26a-3;hela-1;hela-2;hela-3
414	sp|O15269|SPTC1_HUMAN	tr|A0A024R277|A0A024R277_HUMAN	tr|Q6NUL7|Q6NUL7_HUMAN	0.1268	52743.4	GVTEHYGINIDDIDLISANMENALASIGGFCCGR;LLQEIVDQCMNR;VVVTVEQTEEELER	GVTEHYGINIDDIDLISANMENALASIGGFCCGR;LLQEIVDQCMNR;VVVTVEQTEEELER	3	3	1.1.1.2452.31;1.1.1.1094.22;1.1.1.1061.25;1.1.1.1032.24	4	1.1.1.2452.31;1.1.1.1094.22;1.1.1.1061.25;1.1.1.1032.24	4	26a-3;hela-1
415	sp|Q9Y5J7|TIM9_HUMAN	tr|A0A024R648|A0A024R648_HUMAN;tr|G3V2F3|G3V2F3_HUMAN;tr|G3V502|G3V502_HUMAN	--	0.1798	10377.8	LTETCFLDCVKDFTTR	LTETCFLDCVKDFTTR	1	1	1.1.1.1521.5	1	1.1.1.1521.5	1	hela-3
416	sp|Q6WCQ1|MPRIP_HUMAN	tr|B9EGI2|B9EGI2_HUMAN;tr|U6FSN9|U6FSN9_HUMAN	tr|H0Y2S9|H0Y2S9_HUMAN;tr|J3KSW8|J3KSW8_HUMAN	0.0898	116532	CLENAHLAQALEAER;FGMLDATDGPGTEDAALR;LLAEETAATISAIEAMK;PIYGGWLLLAPDGTDFDNPVHR;TLLTGDGGGEATGSPLAQGK	CLENAHLAQALEAER;FGMLDATDGPGTEDAALR;LLAEETAATISAIEAMK;PIYGGWLLLAPDGTDFDNPVHR;TLLTGDGGGEATGSPLAQGK	5	5	1.1.1.915.39;1.1.1.1172.26;1.1.1.1900.9;1.1.1.1379.22;1.1.1.1345.25;1.1.1.1911.12	6	1.1.1.915.39;1.1.1.1172.26;1.1.1.1900.9;1.1.1.1379.22;1.1.1.1345.25;1.1.1.1911.12	6	26a-2;hela-3
417	sp|P35998|PRS7_HUMAN	tr|A0A140VK70|A0A140VK70_HUMAN	--	0.4919	48633.4	ALDEGDIALLK;DIRFELLAR;ELFEMAR;ESDTGLAPPALWDLAADKQTLQSEQPLQVAR;FDDGAGGDNEVQR;FVNLGIEPPKGVLLFGPPGTGK;FVVDLSDQVAPTDIEEGMR;GVLLFGPPGTGK;IATEKDFLEAVNK;IDPTVTMMQVEEKPDVTYSDVGGCK;IEFSLPDLEGR;IINADSEDPKYIINVK;INELTGIKESDTGLAPPALWDLAADKQTLQSEQPLQVAR;KIEFSLPDLEGR;KINELTGIKESDTGLAPPALWDLAADKQTLQSEQPLQVAR;QVEDDIQQLLK;TMLELINQLDGFDPR	ALDEGDIALLK;DIRFELLAR;ELFEMAR;ESDTGLAPPALWDLAADKQTLQSEQPLQVAR;FDDGAGGDNEVQR;FELLAR;FVNLGIEPPKGVLLFGPPGTGK;FVVDLSDQVAPTDIEEGMR;GVLLFGPPGTGK;IATEKDFLEAVNK;IDPTVTMMQVEEKPDVTYSDVGGCK;IEFSLPDLEGR;IINADSEDPKYIINVK;INELTGIKESDTGLAPPALWDLAADKQTLQSEQPLQVAR;KIEFSLPDLEGR;KINELTGIKESDTGLAPPALWDLAADKQTLQSEQPLQVAR;QVEDDIQQLLK;TMLELINQLDGFDPR	18	17	1.1.1.1203.2;1.1.1.1664.26;1.1.1.1794.28;1.1.1.2086.16;1.1.1.1530.36;1.1.1.1541.39;1.1.1.1254.14;1.1.1.1148.6;1.1.1.1238.7;1.1.1.2070.4;1.1.1.2093.8;1.1.1.1795.28;1.1.1.1673.13;1.1.1.1518.27;1.1.1.1800.25;1.1.1.1835.37;1.1.1.880.30;1.1.1.1808.19;1.1.1.1734.13;1.1.1.1180.31;1.1.1.1518.31;1.1.1.1311.28;1.1.1.1797.32;1.1.1.967.8;1.1.1.1131.9;1.1.1.864.25;1.1.1.2106.18;1.1.1.1548.35;1.1.1.1734.8;1.1.…	94	1.1.1.1203.2;1.1.1.1664.26;1.1.1.1794.28;1.1.1.2086.16;1.1.1.1530.36;1.1.1.1541.39;1.1.1.1254.14;1.1.1.1148.6;1.1.1.1238.7;1.1.1.2070.4;1.1.1.2093.8;1.1.1.1795.28;1.1.1.1673.13;1.1.1.1518.27;1.1.1.1800.25;1.1.1.1835.37;1.1.1.880.30;1.1.1.1808.19;1.1.1.1734.13;1.1.1.1180.31;1.1.1.1518.31;1.1.1.1311.28;1.1.1.1797.32;1.1.1.967.8;1.1.1.1131.9;1.1.1.864.25;1.1.1.2106.18;1.1.1.1548.35;1.1.1.1734.8;1.1.…	95	26a-1;26a-2;26a-3;hela-1;hela-2;hela-3
418	sp|Q8IWT6|LRC8A_HUMAN	tr|A0A024R892|A0A024R892_HUMAN;tr|A8K1C7|A8K1C7_HUMAN;tr|Q96SW8|Q96SW8_HUMAN;tr|Q9NW37|Q9NW37_HUMAN	--	0.0383	94197.7	YLDLSHNNLTFLPADIGLLQNLQNLAITANR	YLDLSHNNLTFLPADIGLLQNLQNLAITANR	1	1	1.1.1.2465.31	1	1.1.1.2465.31	1	hela-3
419	sp|P56937|DHB7_HUMAN	tr|A0A024R913|A0A024R913_HUMAN;tr|B4DF79|B4DF79_HUMAN;tr|Q5MGS6|Q5MGS6_HUMAN;tr|Q9NRW5|Q9NRW5_HUMAN;tr|V9GYN3|V9GYN3_HUMAN	--	0.0352	38205.8	YATDLLSVALNR	YATDLLSVALNR	1	1	1.1.1.1436.5	1	1.1.1.1436.5	1	26a-2
420	sp|P34949|MPI_HUMAN	--	tr|H3BPB8|H3BPB8_HUMAN;tr|B4DW50|B4DW50_HUMAN;tr|F5GX71|F5GX71_HUMAN	0.2364	46655.4	FIDVPTLCEMLSYTPSSSKDR;LLASSDPLAQIAEDKPYAELWMGTHPR;SQEDPYLSIYDPPVPDFTIMK;TLSQWIAENQDSLGSK;VFPLSCAVQQYAWGK	FIDVPTLCEMLSYTPSSSKDR;LLASSDPLAQIAEDKPYAELWMGTHPR;SQEDPYLSIYDPPVPDFTIMK;TLSQWIAENQDSLGSK;VFPLSCAVQQYAWGK	5	5	1.1.1.1938.38;1.1.1.1205.21;1.1.1.1968.36;1.1.1.1233.32;1.1.1.1958.23;1.1.1.1962.35;1.1.1.1950.41;1.1.1.1943.34;1.1.1.1202.25;1.1.1.1759.7;1.1.1.1200.31;1.1.1.1535.23;1.1.1.1199.33;1.1.1.1845.18;1.1.1.1987.40;1.1.1.1966.35	16	1.1.1.1938.38;1.1.1.1205.21;1.1.1.1968.36;1.1.1.1233.32;1.1.1.1958.23;1.1.1.1962.35;1.1.1.1950.41;1.1.1.1943.34;1.1.1.1202.25;1.1.1.1759.7;1.1.1.1200.31;1.1.1.1535.23;1.1.1.1199.33;1.1.1.1845.18;1.1.1.1987.40;1.1.1.1966.35	16	26a-2;26a-3;hela-1;hela-2;hela-3
421	tr|A0A024R4E5|A0A024R4E5_HUMAN	--	sp|Q00341|VIGLN_HUMAN;tr|B2R5V9|B2R5V9_HUMAN	0.3344	141438	AACLESAQEPAGAWGNK;ANSFTVSSVAAPSWLH;APDMSSSEEFPSFGAQVAPK;ASVITQVFHVPLEER;DAPWTASSSEKAPDMSSSEEFPSFGAQVAPK;DFSVQIKFPDREENAVHSTEPVVQENGDEAGEGR;DKFPEVIINFPDPAQK;DLANIAEVEVSIPAK;EALEALVPVTIEVEVPFDLHR;EAQKELEALIQNLDNVVEDSMLVDPK;EDKDQDLITIIGKEDAVR;ELEALIQNLDNVVEDSMLVDPK;GNSLQEILER;IDLPAENSNSETIIITGK;IVGELEQMVSEDVPLDHR;LEHDVNIQFPDKDDGNQPQDQITITGYEK;LVGEIMQETGTR;MVADLVENSYSISVPIFK;QLLHLAEEK;RCDIIIISGR;SSVA…	AACLESAQEPAGAWGNK;ANSFTVSSVAAPSWLH;APDMSSSEEFPSFGAQVAPK;ASVITQVFHVPLEER;DAPWTASSSEKAPDMSSSEEFPSFGAQVAPK;DFSVQIKFPDREENAVHSTEPVVQENGDEAGEGR;DKFPEVIINFPDPAQK;DLANIAEVEVSIPAK;EALEALVPVTIEVEVPFDLHR;EAQKELEALIQNLDNVVEDSMLVDPK;EDKDQDLITIIGKEDAVR;ELEALIQNLDNVVEDSMLVDPK;GNSLQEILER;IDLPAENSNSETIIITGK;IVGELEQMVSEDVPLDHR;LEHDVNIQFPDKDDGNQPQDQITITGYEK;LVGEIMQETGTR;MVADLVENSYSISVPIFK;QLLHLAEEK;RCDIIIISGR;SSVA…	25	25	1.1.1.2129.5;1.1.1.1322.7;1.1.1.1510.4;1.1.1.1157.36;1.1.1.965.29;1.1.1.890.26;1.1.1.1524.7;1.1.1.1520.6;1.1.1.1879.30;1.1.1.1141.30;1.1.1.2149.4;1.1.1.1527.8;1.1.1.991.31;1.1.1.1556.9;1.1.1.1082.10;1.1.1.1478.27;1.1.1.1189.22;1.1.1.1506.7;1.1.1.1160.29;1.1.1.1529.7;1.1.1.1516.5;1.1.1.1322.5;1.1.1.1522.5;1.1.1.1523.4;1.1.1.1527.7;1.1.1.1458.6;1.1.1.2511.13;1.1.1.912.37;1.1.1.1162.36;1.1.1.1341.37…	98	1.1.1.2129.5;1.1.1.1322.7;1.1.1.1510.4;1.1.1.1157.36;1.1.1.965.29;1.1.1.890.26;1.1.1.1524.7;1.1.1.1520.6;1.1.1.1879.30;1.1.1.1141.30;1.1.1.2149.4;1.1.1.1527.8;1.1.1.991.31;1.1.1.1556.9;1.1.1.1082.10;1.1.1.1478.27;1.1.1.1189.22;1.1.1.1506.7;1.1.1.1160.29;1.1.1.1529.7;1.1.1.1516.5;1.1.1.1322.5;1.1.1.1522.5;1.1.1.1523.4;1.1.1.1527.7;1.1.1.1458.6;1.1.1.2511.13;1.1.1.912.37;1.1.1.1162.36;1.1.1.1341.37…	98	26a-1;26a-2;26a-3;hela-1;hela-2;hela-3
422	sp|Q9NZ63|CI078_HUMAN	--	tr|A0A087X2F5|A0A087X2F5_HUMAN;tr|Q6GVN4|Q6GVN4_HUMAN;tr|Q9P0Q6|Q9P0Q6_HUMAN	0.1834	33687.8	KTEEMLSNQMLSGIPEVDLGIDAK;NAEDCLYELPENIR;VQEETTLVDDPFQMK	KTEEMLSNQMLSGIPEVDLGIDAK;NAEDCLYELPENIR;VQEETTLVDDPFQMK	3	3	1.1.1.1632.17;1.1.1.1234.24;1.1.1.1205.23;1.1.1.1683.16;1.1.1.1234.26;1.1.1.1266.24;1.1.1.1651.17;1.1.1.1213.29;1.1.1.1649.19;1.1.1.1639.17;1.1.1.1651.13;1.1.1.1201.33;1.1.1.1203.32	13	1.1.1.1632.17;1.1.1.1234.24;1.1.1.1205.23;1.1.1.1683.16;1.1.1.1234.26;1.1.1.1266.24;1.1.1.1651.17;1.1.1.1213.29;1.1.1.1649.19;1.1.1.1639.17;1.1.1.1651.13;1.1.1.1201.33;1.1.1.1203.32	13	26a-1;26a-2;26a-3;hela-1;hela-2;hela-3
423	sp|P30084|ECHM_HUMAN	--	--	0.6069	31387.1	ALNALCDGLIDELNQALK;AQFAQPEILIGTIPGAGGTQR;ASGANFEYIIAEK;EMQNLSFQDCYSSK;ICPVETLVEEAIQCAEK;KLFYSTFATDDRK;KPVIAAVNGYAFGGGCELAMMCDIIYAGEK;NNTVGLIQLNRPK;QAGLVSKICPVETLVEEAIQCAEK;SLAMEMVLTGDR;TFEEDPAVGAIVLTGGDK	ALNALCDGLIDELNQALK;AQFAQPEILIGTIPGAGGTQR;ASGANFEYIIAEK;EMQNLSFQDCYSSK;ICPVETLVEEAIQCAEK;KLFYSTFATDDRK;KPVIAAVNGYAFGGGCELAMMCDIIYAGEK;NNTVGLIQLNRPK;QAGLVSKICPVETLVEEAIQCAEK;SLAMEMVLTGDR;TFEEDPAVGAIVLTGGDK	11	11	1.1.1.2114.16;1.1.1.1280.24;1.1.1.1475.35;1.1.1.2345.25;1.1.1.1070.19;1.1.1.2181.26;1.1.1.2348.24;1.1.1.1272.26;1.1.1.2148.16;1.1.1.2329.18;1.1.1.1488.36;1.1.1.1473.38;1.1.1.1475.31;1.1.1.1456.33;1.1.1.1483.34;1.1.1.2322.21;1.1.1.2314.16;1.1.1.2170.21;1.1.1.923.35;1.1.1.2307.17;1.1.1.2312.21;1.1.1.2339.19;1.1.1.1228.11;1.1.1.2164.23;1.1.1.916.41;1.1.1.1472.33;1.1.1.2312.20;1.1.1.1225.11;1.1.1.229…	89	1.1.1.2114.16;1.1.1.1280.24;1.1.1.1475.35;1.1.1.2345.25;1.1.1.1070.19;1.1.1.2181.26;1.1.1.2348.24;1.1.1.1272.26;1.1.1.2148.16;1.1.1.2329.18;1.1.1.1488.36;1.1.1.1473.38;1.1.1.1475.31;1.1.1.1456.33;1.1.1.1483.34;1.1.1.2322.21;1.1.1.2314.16;1.1.1.2170.21;1.1.1.923.35;1.1.1.2307.17;1.1.1.2312.21;1.1.1.2339.19;1.1.1.1228.11;1.1.1.2164.23;1.1.1.916.41;1.1.1.1472.33;1.1.1.2312.20;1.1.1.1225.11;1.1.1.229…	89	26a-1;26a-2;26a-3;hela-1;hela-2;hela-3
424	sp|Q969X5|ERGI1_HUMAN	tr|B4E0N6|B4E0N6_HUMAN	--	0.1103	32592	IIPAIWFR;LSFGDTLQVQNIHGAFNALGGADR	IIPAIWFR;LSFGDTLQVQNIHGAFNALGGADR	2	2	1.1.1.1606.22;1.1.1.1609.13;1.1.1.1605.17;1.1.1.1615.17;1.1.1.1593.13;1.1.1.1603.16;1.1.1.1591.22;1.1.1.1598.11;1.1.1.1399.2;1.1.1.1402.2;1.1.1.1614.18	11	1.1.1.1606.22;1.1.1.1609.13;1.1.1.1605.17;1.1.1.1615.17;1.1.1.1593.13;1.1.1.1603.16;1.1.1.1591.22;1.1.1.1598.11;1.1.1.1399.2;1.1.1.1402.2;1.1.1.1614.18	11	26a-1;26a-3;hela-1;hela-2;hela-3
425	sp|O00762|UBE2C_HUMAN	tr|B2R4U3|B2R4U3_HUMAN;tr|Q5TZN3|Q5TZN3_HUMAN	--	0.1564	19652.1	TILLSIQSLLGEPNIDSPLNTHAAELWK	ICLDILK;TILLSIQSLLGEPNIDSPLNTHAAELWK	2	1	1.1.1.2388.28	1	1.1.1.1127.2;1.1.1.1125.3;1.1.1.2388.28	3	26a-2
426	sp|Q9BU23|LMF2_HUMAN	--	--	0.0552	79697.2	RQWVEEFFPSVSLGDPTLETLLR;WQQLWETPTLLWEAPR	RQWVEEFFPSVSLGDPTLETLLR;WQQLWETPTLLWEAPR	2	2	1.1.1.2319.16;1.1.1.2034.29	2	1.1.1.2319.16;1.1.1.2034.29	2	hela-2
427	sp|O75694|NU155_HUMAN	tr|A0A024R071|A0A024R071_HUMAN;tr|B4DLT2|B4DLT2_HUMAN	tr|E9PF10|E9PF10_HUMAN	0.2538	155198	CITDTLQELVNQSK;DKELTGALIASLINCYIR;DNAAVDGISLHLQDICPLLYSTDDAICSK;EITAIESSVPCQLLESVLQELK;GVIQVYDLGQDGQGMSR;HGEPEEDIVGLQAFQER;IMGNIWDASLVVER;ISLQAIQQLVR;ISNQVDLSNVCAQYR;KPGPPVLSSDPNMLSNEEAGHHFEQMLK;LAIIHCAGYSDPILVQTLWQDIIEKELSDSVTLSSSDR;LIGFMRPENGNPQQMQQELQR;LLEVYDQLFK;RVPLPPELVEQFGHMQCNCMMGVFPPISR;SSTAISSIAADGEFLHELEEK;SVFKPIVQIAVIENSESLDCQLLAVTHAGVR;VASVSQNAIVSAAGNIAR	CITDTLQELVNQSK;DKELTGALIASLINCYIR;DNAAVDGISLHLQDICPLLYSTDDAICSK;EITAIESSVPCQLLESVLQELK;GVIQVYDLGQDGQGMSR;HGEPEEDIVGLQAFQER;IMGNIWDASLVVER;ISLQAIQQLVR;ISNQVDLSNVCAQYR;KPGPPVLSSDPNMLSNEEAGHHFEQMLK;LAIIHCAGYSDPILVQTLWQDIIEKELSDSVTLSSSDR;LIGFMRPENGNPQQMQQELQR;LLEVYDQLFK;RVPLPPELVEQFGHMQCNCMMGVFPPISR;SSTAISSIAADGEFLHELEEK;SVFKPIVQIAVIENSESLDCQLLAVTHAGVR;VASVSQNAIVSAAGNIAR	17	17	1.1.1.1979.14;1.1.1.1139.12;1.1.1.1088.32;1.1.1.1100.30;1.1.1.1117.37;1.1.1.1111.39;1.1.1.2109.8;1.1.1.2098.14;1.1.1.2477.21;1.1.1.1609.8;1.1.1.953.30;1.1.1.1559.15;1.1.1.930.36;1.1.1.2146.13;1.1.1.1971.12;1.1.1.1528.5;1.1.1.1580.19;1.1.1.1989.11;1.1.1.2117.7;1.1.1.2117.8;1.1.1.2477.22;1.1.1.1076.32;1.1.1.1588.15;1.1.1.1101.28;1.1.1.1593.35;1.1.1.2301.2;1.1.1.2023.17;1.1.1.2465.39;1.1.1.1524.4;1.…	62	1.1.1.1979.14;1.1.1.1139.12;1.1.1.1088.32;1.1.1.1100.30;1.1.1.1117.37;1.1.1.1111.39;1.1.1.2109.8;1.1.1.2098.14;1.1.1.2477.21;1.1.1.1609.8;1.1.1.953.30;1.1.1.1559.15;1.1.1.930.36;1.1.1.2146.13;1.1.1.1971.12;1.1.1.1528.5;1.1.1.1580.19;1.1.1.1989.11;1.1.1.2117.7;1.1.1.2117.8;1.1.1.2477.22;1.1.1.1076.32;1.1.1.1588.15;1.1.1.1101.28;1.1.1.1593.35;1.1.1.2301.2;1.1.1.2023.17;1.1.1.2465.39;1.1.1.1524.4;1.…	62	26a-1;26a-2;26a-3;hela-1;hela-2;hela-3
428	sp|O95757|HS74L_HUMAN	tr|A0A140VKE7|A0A140VKE7_HUMAN;tr|Q53ZP9|Q53ZP9_HUMAN	tr|E9PDE8|E9PDE8_HUMAN;tr|B4DZR0|B4DZR0_HUMAN	0.2169	94511.7	EFSITDLVPYSITLR;IGSFTIQNVFPQSDGDSSK;KEPFELEAFYTNLHEVPYPDAR;KLMSANASDLPLNIECFMNDLDVSSK;NAVEEYVYDFR;NFDEALVDYFCDEFK;SGGIETIANEYSDR;SIDLPIQSSLCR;SVMAAAQVAGLNCLR;VLATTFDPYLGGR;YLEEERPFAIEQVTGMLLAK	DISTTLNADEAVAR;EFSITDLVPYSITLR;GCALQCAILSPAFK;IGSFTIQNVFPQSDGDSSK;KEPFELEAFYTNLHEVPYPDAR;KLMSANASDLPLNIECFMNDLDVSSK;LEDTENWLYEDGEDQPK;LMNETTAVALAYGIYK;MIMQDKLEK;MIMQDKLEKER;NAVEEYVYDFR;NFDEALVDYFCDEFK;SGGIETIANEYSDR;SIDLPIQSSLCR;SVMAAAQVAGLNCLR;VLATTFDPYLGGR;YLEEERPFAIEQVTGMLLAK	17	11	1.1.1.1389.22;1.1.1.1165.18;1.1.1.1532.6;1.1.1.2185.9;1.1.1.1428.24;1.1.1.1123.17;1.1.1.1234.11;1.1.1.2215.11;1.1.1.2207.18;1.1.1.2175.16;1.1.1.1241.14;1.1.1.911.23;1.1.1.1146.19;1.1.1.1147.17;1.1.1.2155.4;1.1.1.1372.31;1.1.1.2179.19;1.1.1.2186.3;1.1.1.1119.19;1.1.1.1166.20;1.1.1.1164.24;1.1.1.1861.7;1.1.1.2170.13;1.1.1.968.34;1.1.1.1389.34;1.1.1.1393.33;1.1.1.1873.6;1.1.1.1528.7;1.1.1.1265.12;1.…	32	1.1.1.1389.22;1.1.1.1271.20;1.1.1.1014.28;1.1.1.1165.18;1.1.1.1532.6;1.1.1.2185.9;1.1.1.1228.19;1.1.1.1428.24;1.1.1.1123.17;1.1.1.1234.11;1.1.1.2215.11;1.1.1.978.20;1.1.1.992.27;1.1.1.1059.38;1.1.1.2207.18;1.1.1.1077.39;1.1.1.2175.16;1.1.1.1069.40;1.1.1.1080.40;1.1.1.1241.14;1.1.1.1092.40;1.1.1.1213.14;1.1.1.1536.25;1.1.1.1235.13;1.1.1.1208.22;1.1.1.911.23;1.1.1.1240.20;1.1.1.1146.19;1.1.1.1147.1…	74	26a-1;26a-2;26a-3;hela-1;hela-2;hela-3
429	sp|Q9NTM9|CUTC_HUMAN	tr|A0A0B4J226|A0A0B4J226_HUMAN;tr|B4DYM2|B4DYM2_HUMAN;tr|Q5TCZ7|Q5TCZ7_HUMAN	--	0.0806	29340.7	AFDMVHDPMAALETLLTLGFER	AFDMVHDPMAALETLLTLGFER	1	1	1.1.1.2534.12;1.1.1.2521.3	2	1.1.1.2534.12;1.1.1.2521.3	2	26a-2;hela-2
430	sp|Q9NX24|NHP2_HUMAN	tr|D6RC52|D6RC52_HUMAN;tr|D6RCB9|D6RCB9_HUMAN	tr|J3QSY4|J3QSY4_HUMAN	0.4771	17200.9	GIMVLAGDTLPIEVYCHLPVMCEDR;IKADPDGPEAQAEACSGER;NLPYVYIPSK;TYQELLVNQNPIAQPLASR	GIMVLAGDTLPIEVYCHLPVMCEDR;IKADPDGPEAQAEACSGER;NLPYVYIPSK;TYQELLVNQNPIAQPLASR	4	4	1.1.1.884.22;1.1.1.1081.10;1.1.1.829.21;1.1.1.2103.18;1.1.1.2103.16;1.1.1.849.16;1.1.1.2104.17;1.1.1.872.20;1.1.1.2097.24;1.1.1.1309.40;1.1.1.1309.39;1.1.1.2080.16;1.1.1.1322.29;1.1.1.867.26;1.1.1.2138.17;1.1.1.2126.26;1.1.1.2109.17;1.1.1.2089.25;1.1.1.2109.23	19	1.1.1.884.22;1.1.1.1081.10;1.1.1.829.21;1.1.1.2103.18;1.1.1.2103.16;1.1.1.849.16;1.1.1.2104.17;1.1.1.872.20;1.1.1.2097.24;1.1.1.1309.40;1.1.1.1309.39;1.1.1.2080.16;1.1.1.1322.29;1.1.1.867.26;1.1.1.2138.17;1.1.1.2126.26;1.1.1.2109.17;1.1.1.2089.25;1.1.1.2109.23	19	26a-1;26a-2;26a-3;hela-1;hela-2;hela-3
431	sp|Q6P2E9|EDC4_HUMAN	--	--	0.0828	151660	ASCASIDIEDATQHLR;EAFQSVVLPAFEK;GFGSSAPEGLEPDSMASAASALHLLSPR;GGQLQEQLTQQLSQALSSAVAGR;GLVSTLQSATEQMAATVAGSVR;SCQAMFQQINDSFR	ASCASIDIEDATQHLR;EAFQSVVLPAFEK;GFGSSAPEGLEPDSMASAASALHLLSPR;GGQLQEQLTQQLSQALSSAVAGR;GLVSTLQSATEQMAATVAGSVR;SCQAMFQQINDSFR	6	6	1.1.1.1185.27;1.1.1.2128.35;1.1.1.2386.24;1.1.1.2115.33;1.1.1.2156.24;1.1.1.2100.30;1.1.1.2117.31;1.1.1.1325.31;1.1.1.1301.27;1.1.1.2393.31;1.1.1.2143.25;1.1.1.2155.37;1.1.1.1813.19;1.1.1.2112.18;1.1.1.2119.38;1.1.1.2100.39;1.1.1.1364.17	17	1.1.1.1185.27;1.1.1.2128.35;1.1.1.2386.24;1.1.1.2115.33;1.1.1.2156.24;1.1.1.2100.30;1.1.1.2117.31;1.1.1.1325.31;1.1.1.1301.27;1.1.1.2393.31;1.1.1.2143.25;1.1.1.2155.37;1.1.1.1813.19;1.1.1.2112.18;1.1.1.2119.38;1.1.1.2100.39;1.1.1.1364.17	17	26a-1;26a-2;26a-3;hela-1;hela-2;hela-3
432	sp|P62829|RL23_HUMAN	tr|A0A024R1Q8|A0A024R1Q8_HUMAN;tr|J3KT29|J3KT29_HUMAN;tr|Q9BTQ7|Q9BTQ7_HUMAN	tr|B9ZVP7|B9ZVP7_HUMAN;tr|C9JD32|C9JD32_HUMAN	0.45	14865.3	ISLGLPVGAVINCADNTGAK;LNRLPAAGVGDMVMATVK;LNRLPAAGVGDMVMATVKK;LPAAGVGDMVMATVK;RKDGVFLYFEDNAGVIVNNKGEMK	ISLGLPVGAVINCADNTGAK;LNRLPAAGVGDMVMATVK;LNRLPAAGVGDMVMATVKK;LPAAGVGDMVMATVK;RKDGVFLYFEDNAGVIVNNKGEMK	5	5	1.1.1.1237.4;1.1.1.1499.32;1.1.1.1262.4;1.1.1.1443.32;1.1.1.1495.25;1.1.1.1511.21;1.1.1.1539.16;1.1.1.1508.25;1.1.1.1470.26;1.1.1.1238.7;1.1.1.1504.29;1.1.1.1210.11;1.1.1.1226.18;1.1.1.1221.9;1.1.1.1520.26;1.1.1.1219.5;1.1.1.1547.30;1.1.1.1511.22;1.1.1.1446.23;1.1.1.1226.9;1.1.1.1518.20;1.1.1.1552.17;1.1.1.1044.5;1.1.1.1054.7;1.1.1.1227.11;1.1.1.1268.17;1.1.1.1269.10;1.1.1.1524.18;1.1.1.1265.5;1.…	50	1.1.1.1237.4;1.1.1.1499.32;1.1.1.1262.4;1.1.1.1443.32;1.1.1.1495.25;1.1.1.1511.21;1.1.1.1539.16;1.1.1.1508.25;1.1.1.1470.26;1.1.1.1238.7;1.1.1.1504.29;1.1.1.1210.11;1.1.1.1226.18;1.1.1.1221.9;1.1.1.1520.26;1.1.1.1219.5;1.1.1.1547.30;1.1.1.1511.22;1.1.1.1446.23;1.1.1.1226.9;1.1.1.1518.20;1.1.1.1552.17;1.1.1.1044.5;1.1.1.1054.7;1.1.1.1227.11;1.1.1.1268.17;1.1.1.1269.10;1.1.1.1524.18;1.1.1.1265.5;1.…	50	26a-1;26a-2;26a-3;hela-1;hela-2;hela-3
433	sp|Q969H8|MYDGF_HUMAN	tr|M0QXF7|M0QXF7_HUMAN;tr|M0QYN0|M0QYN0_HUMAN	--	0.2081	18795.1	ESDVPLKTEEFEVTK;GAEIEYAMAYSK;SYLYFTQFK	ESDVPLKTEEFEVTK;GAEIEYAMAYSK;SYLYFTQFK	3	3	1.1.1.1217.6;1.1.1.940.25;1.1.1.904.39;1.1.1.909.36;1.1.1.927.19;1.1.1.1244.9;1.1.1.940.38;1.1.1.960.26	8	1.1.1.1217.6;1.1.1.940.25;1.1.1.904.39;1.1.1.909.36;1.1.1.927.19;1.1.1.1244.9;1.1.1.940.38;1.1.1.960.26	8	26a-1;26a-2;26a-3;hela-3
434	sp|Q9Y4X5|ARI1_HUMAN	tr|Q59FM8|Q59FM8_HUMAN	--	0.1239	64117.4	FCMQCWSEYLTTK;IMEEGMGQTISCPAHGCDILVDDNTVMR;SSAQDMPCQICYLNYPNSYFTGLECGHK	FCMQCWSEYLTTK;IMEEGMGQTISCPAHGCDILVDDNTVMR;SSAQDMPCQICYLNYPNSYFTGLECGHK	3	3	1.1.1.1575.35;1.1.1.1216.41;1.1.1.1534.28;1.1.1.1551.23	4	1.1.1.1575.35;1.1.1.1216.41;1.1.1.1534.28;1.1.1.1551.23	4	26a-1;26a-3
435	sp|P48735|IDHP_HUMAN	tr|Q53GL5|Q53GL5_HUMAN	tr|B4DSZ6|B4DSZ6_HUMAN;tr|H0YL11|H0YL11_HUMAN;tr|Q13584|Q13584_HUMAN	0.1416	50908.9	DLAGCIHGLSNVK;GRPTSTNPIASIFAWTR;IIWQFIK;LIDDMVAQVLK;LNEHFLNTTDFLDTIK	DLAGCIHGLSNVK;GRPTSTNPIASIFAWTR;IIWQFIK;LIDDMVAQVLK;LNEHFLNTTDFLDTIK	5	5	1.1.1.1502.7;1.1.1.1547.4;1.1.1.1505.9;1.1.1.1537.4;1.1.1.1486.7;1.1.1.1637.4;1.1.1.1519.3;1.1.1.1270.2;1.1.1.1511.5;1.1.1.1639.4;1.1.1.981.22;1.1.1.1501.5;1.1.1.1499.5;1.1.1.1648.2	14	1.1.1.1502.7;1.1.1.1547.4;1.1.1.1505.9;1.1.1.1537.4;1.1.1.1486.7;1.1.1.1637.4;1.1.1.1519.3;1.1.1.1270.2;1.1.1.1511.5;1.1.1.1639.4;1.1.1.981.22;1.1.1.1501.5;1.1.1.1499.5;1.1.1.1648.2	14	26a-2;26a-3;hela-1;hela-2;hela-3
436	sp|Q9BTY7|HGH1_HUMAN	--	--	0.3231	42128.7	ALDPQWPWAEEAAAALANLSR;ALLAGQAALLQALMELAPASAPAR;ALVNLAADPGLHETLLAADPGLPAR;APLHYLAPLLSNLSQRPAA;APLHYLAPLLSNLSQRPAAR;EPAPCAALMAALAAAEPADSGLER;HVLALTGCGPGR	ALDPQWPWAEEAAAALANLSR;ALLAGQAALLQALMELAPASAPAR;ALVNLAADPGLHETLLAADPGLPAR;APLHYLAPLLSNLSQRPAA;APLHYLAPLLSNLSQRPAAR;EPAPCAALMAALAAAEPADSGLER;HVLALTGCGPGR	7	7	1.1.1.2017.39;1.1.1.1597.20;1.1.1.1497.9;1.1.1.2008.40;1.1.1.1482.7;1.1.1.2470.34;1.1.1.1992.39;1.1.1.2015.26;1.1.1.882.21;1.1.1.2503.34;1.1.1.1592.18;1.1.1.2469.25;1.1.1.1996.37;1.1.1.2012.36;1.1.1.1534.7;1.1.1.2486.27;1.1.1.1618.17;1.1.1.1527.10;1.1.1.2486.29;1.1.1.2019.34;1.1.1.2040.28	21	1.1.1.2017.39;1.1.1.1597.20;1.1.1.1497.9;1.1.1.2008.40;1.1.1.1482.7;1.1.1.2470.34;1.1.1.1992.39;1.1.1.2015.26;1.1.1.882.21;1.1.1.2503.34;1.1.1.1592.18;1.1.1.2469.25;1.1.1.1996.37;1.1.1.2012.36;1.1.1.1534.7;1.1.1.2486.27;1.1.1.1618.17;1.1.1.1527.10;1.1.1.2486.29;1.1.1.2019.34;1.1.1.2040.28	21	26a-1;26a-2;26a-3;hela-1;hela-2;hela-3
437	sp|P78316|NOP14_HUMAN	tr|A8KA74|A8KA74_HUMAN;tr|E9PFK5|E9PFK5_HUMAN	tr|Q96GC8|Q96GC8_HUMAN	0.0595	97667.5	ALLTDHLADCSHPQELQELCQSTLTEMESQK;ATRDELPYTFAAPESYEELR	ALLTDHLADCSHPQELQELCQSTLTEMESQK;ATRDELPYTFAAPESYEELR	2	2	1.1.1.1583.21;1.1.1.1591.20;1.1.1.1289.25	3	1.1.1.1583.21;1.1.1.1591.20;1.1.1.1289.25	3	26a-2;26a-3;hela-1
438	sp|P56182|RRP1_HUMAN	tr|B4DZM3|B4DZM3_HUMAN;tr|Q53FR7|Q53FR7_HUMAN;tr|Q6PJJ2|Q6PJJ2_HUMAN;tr|Q96J73|Q96J73_HUMAN	--	0.039	52838.8	KLQDLAGGIFPEDEIPEK	KLQDLAGGIFPEDEIPEK	1	1	1.1.1.1284.6	1	1.1.1.1284.6	1	26a-3
439	sp|Q9H8Y8|GORS2_HUMAN	--	tr|B4DEI4|B4DEI4_HUMAN;tr|B4DNR1|B4DNR1_HUMAN;tr|B4DQF1|B4DQF1_HUMAN	0.396	47144.8	ADAASSLTVDVTPPTAK;AGLEPFFDFIVSINGSR;ETSVTPSNLWGGQGLLGVSIR;EVIITPNSAWGGEGSLGCGIGYGYLHR;FCSFDGANENVWHVLEVESNSPAALAGLRPHSDYIIGADTVMNESEDLFSLIETHEAKPLK;GSSQSVEIPGGGTEGYHVLR;ISLPGQMAGTPITPLK	ADAASSLTVDVTPPTAK;AGLEPFFDFIVSINGSR;ETSVTPSNLWGGQGLLGVSIR;EVIITPNSAWGGEGSLGCGIGYGYLHR;FCSFDGANENVWHVLEVESNSPAALAGLRPHSDYIIGADTVMNESEDLFSLIETHEAKPLK;GSSQSVEIPGGGTEGYHVLR;ISLPGQMAGTPITPLK	7	7	1.1.1.1551.28;1.1.1.1798.27;1.1.1.2489.25;1.1.1.1545.25;1.1.1.954.28;1.1.1.1576.24;1.1.1.2430.15;1.1.1.1264.16;1.1.1.2473.11;1.1.1.1790.29;1.1.1.962.33;1.1.1.1528.21;1.1.1.967.32;1.1.1.1546.22	14	1.1.1.1551.28;1.1.1.1798.27;1.1.1.2489.25;1.1.1.1545.25;1.1.1.954.28;1.1.1.1576.24;1.1.1.2430.15;1.1.1.1264.16;1.1.1.2473.11;1.1.1.1790.29;1.1.1.962.33;1.1.1.1528.21;1.1.1.967.32;1.1.1.1546.22	14	26a-2;26a-3;hela-1;hela-2;hela-3
440	sp|Q2TAY7|SMU1_HUMAN	tr|A0MNN4|A0MNN4_HUMAN	--	0.1637	57543.4	AAIAQALAGEVSVVPPSR;DSSQILSASFDQTIR;EGGDFVCCALSPR;LMALLGQALK;WQQHQGLLPPGMTIDLFR;YIHLENLLAR	AAIAQALAGEVSVVPPSR;DSSQILSASFDQTIR;EGGDFVCCALSPR;ELIELR;LMALLGQALK;WQQHQGLLPPGMTIDLFR;YIHLENLLAR	7	6	1.1.1.1248.21;1.1.1.1713.9;1.1.1.1282.18;1.1.1.1260.26;1.1.1.1724.8;1.1.1.977.23;1.1.1.1084.2;1.1.1.1240.28;1.1.1.962.15;1.1.1.995.23;1.1.1.1228.27;1.1.1.1708.3;1.1.1.1223.6;1.1.1.1066.2;1.1.1.1264.21;1.1.1.1263.29;1.1.1.1713.4;1.1.1.1729.11;1.1.1.1714.7;1.1.1.1719.7;1.1.1.1711.14;1.1.1.1250.33;1.1.1.1265.25;1.1.1.1745.5;1.1.1.1715.5	25	1.1.1.1248.21;1.1.1.1713.9;1.1.1.1282.18;1.1.1.1260.26;1.1.1.1724.8;1.1.1.977.23;1.1.1.1084.2;1.1.1.1240.28;1.1.1.962.15;1.1.1.995.23;1.1.1.1228.27;1.1.1.1708.3;1.1.1.1223.6;1.1.1.1066.2;1.1.1.1264.21;1.1.1.1263.29;1.1.1.1713.4;1.1.1.1729.11;1.1.1.1714.7;1.1.1.1719.7;1.1.1.1711.14;1.1.1.944.2;1.1.1.1250.33;1.1.1.1265.25;1.1.1.1745.5;1.1.1.1715.5	26	26a-1;26a-2;26a-3;hela-1;hela-2;hela-3
441	sp|P27105|STOM_HUMAN	tr|A0A024R882|A0A024R882_HUMAN;tr|B4DZK8|B4DZK8_HUMAN;tr|B4E2V5|B4E2V5_HUMAN	--	0.4514	31730.4	EASMVITESPAALQLR;GPGLFFILPCTDSFIK;NLSQILSDREEIAHNMQSTLDDATDAWGIK;NLSQILSDREEIAHNMQSTLDDATDAWGIKVER;NSTIVFPLPIDMLQGIIGAK;TISFDIPPQEILTK;VQNATLAVANITNADSATR;YLQTLTTIAAEK	EASMVITESPAALQLR;GPGLFFILPCTDSFIK;NLSQILSDREEIAHNMQSTLDDATDAWGIK;NLSQILSDREEIAHNMQSTLDDATDAWGIKVER;NSTIVFPLPIDMLQGIIGAK;TISFDIPPQEILTK;VQNATLAVANITNADSATR;YLQTLTTIAAEK	8	8	1.1.1.1223.25;1.1.1.2516.16;1.1.1.2216.11;1.1.1.2036.26;1.1.1.988.16;1.1.1.2216.16;1.1.1.2023.21;1.1.1.959.20;1.1.1.2016.17;1.1.1.2035.15;1.1.1.955.40;1.1.1.2083.12;1.1.1.2481.19;1.1.1.2013.25;1.1.1.1442.21;1.1.1.2199.18;1.1.1.1199.30;1.1.1.1002.40;1.1.1.978.39;1.1.1.2239.13;1.1.1.2095.15;1.1.1.956.33;1.1.1.950.39;1.1.1.2036.8;1.1.1.2062.23;1.1.1.2039.18;1.1.1.1014.22;1.1.1.1212.28;1.1.1.1200.30;…	67	1.1.1.1223.25;1.1.1.2516.16;1.1.1.2216.11;1.1.1.2036.26;1.1.1.988.16;1.1.1.2216.16;1.1.1.2023.21;1.1.1.959.20;1.1.1.2016.17;1.1.1.2035.15;1.1.1.955.40;1.1.1.2083.12;1.1.1.2481.19;1.1.1.2013.25;1.1.1.1442.21;1.1.1.2199.18;1.1.1.1199.30;1.1.1.1002.40;1.1.1.978.39;1.1.1.2239.13;1.1.1.2095.15;1.1.1.956.33;1.1.1.950.39;1.1.1.2036.8;1.1.1.2062.23;1.1.1.2039.18;1.1.1.1014.22;1.1.1.1212.28;1.1.1.1200.30;…	67	26a-1;26a-2;26a-3;hela-1;hela-2;hela-3
442	sp|P53602|MVD1_HUMAN	--	--	0.1525	43404.1	ASEKPLAAVTCTAPVNIAVIK;ERDFPSFAQLTMK;GLQVRPAPLSAELQAALAMEPTPGGVK	ASEKPLAAVTCTAPVNIAVIK;ERDFPSFAQLTMK;GLQVRPAPLSAELQAALAMEPTPGGVK	3	3	1.1.1.1444.26;1.1.1.1433.40;1.1.1.1153.23;1.1.1.1731.24	4	1.1.1.1444.26;1.1.1.1433.40;1.1.1.1153.23;1.1.1.1731.24	4	26a-1;26a-3
443	sp|Q6PD62|CTR9_HUMAN	tr|A8K6X9|A8K6X9_HUMAN	--	0.0639	133501	DLITQATLLYTMADK;FDLALAATEAR;ILKQPSTQSDTYSMLALGNVWLQTLHQPTR;VQADVPPEILNNVGALHFR	DLITQATLLYTMADK;FDLALAATEAR;ILKQPSTQSDTYSMLALGNVWLQTLHQPTR;VQADVPPEILNNVGALHFR	4	4	1.1.1.1073.7;1.1.1.1958.12;1.1.1.2044.10;1.1.1.1487.9;1.1.1.1082.12	5	1.1.1.1073.7;1.1.1.1958.12;1.1.1.2044.10;1.1.1.1487.9;1.1.1.1082.12	5	26a-1;hela-3
444	sp|Q9UI12|VATH_HUMAN	tr|A0A024R7U9|A0A024R7U9_HUMAN;tr|A0A024R7X3|A0A024R7X3_HUMAN;tr|B3KUZ7|B3KUZ7_HUMAN;tr|B4E054|B4E054_HUMAN;tr|G3V126|G3V126_HUMAN;tr|Q8TF11|Q8TF11_HUMAN	--	0.1304	55882.7	EQTVQYILTMVDDMLQENHQR;LGESVQDLSSFDEYSSELK;LLEVSDDPQVLAVAAHDVGEYVR	EQTVQYILTMVDDMLQENHQR;LGESVQDLSSFDEYSSELK;LLEVSDDPQVLAVAAHDVGEYVR	3	3	1.1.1.1892.12;1.1.1.1424.31;1.1.1.1879.7;1.1.1.1451.38;1.1.1.1426.30;1.1.1.2485.9;1.1.1.1921.6;1.1.1.2501.10;1.1.1.1892.15;1.1.1.1431.33;1.1.1.1919.14;1.1.1.1889.4;1.1.1.1896.11;1.1.1.1901.3;1.1.1.2488.7	15	1.1.1.1892.12;1.1.1.1424.31;1.1.1.1879.7;1.1.1.1451.38;1.1.1.1426.30;1.1.1.2485.9;1.1.1.1921.6;1.1.1.2501.10;1.1.1.1892.15;1.1.1.1431.33;1.1.1.1919.14;1.1.1.1889.4;1.1.1.1896.11;1.1.1.1901.3;1.1.1.2488.7	15	26a-1;26a-2;26a-3;hela-1;hela-2;hela-3
445	sp|P27695|APEX1_HUMAN	tr|Q5TZP7|Q5TZP7_HUMAN	--	0.6604	35554.2	ALGSDHCPITLYLAL;CSENKLPAELQELPGLSHQYWSAPSDKEGYSGVGLLSR;EEAPDILCLQETK;GAVAEDGDELRTEPEAK;GLDWVKEEAPDILCLQETK;HLYPNTPYAYTFWT;HLYPNTPYAYTFWTYMMNA;HLYPNTPYAYTFWTYMMNAR;ICSWNVDGLR;KGAVAEDGDELRTEPEAK;KNDKEAAGEGPALYEDPPDQK;KPLVLCGDLNVAHEEIDLR;LDYFLLSHSLLPALCDSK;LPAELQELPGLSHQYWSAPSDKEGYSGVGLLSR;QGFGELLQAVPLADSFR;VSYGIGDEEHDQEGR	ALGSDHCPITLYLAL;CSENKLPAELQELPGLSHQYWSAPSDKEGYSGVGLLSR;EEAPDILCLQETK;GAVAEDGDELRTEPEAK;GLDWVKEEAPDILCLQETK;HLYPNTPYAYTFWT;HLYPNTPYAYTFWTYMMNA;HLYPNTPYAYTFWTYMMNAR;ICSWNVDGLR;KGAVAEDGDELRTEPEAK;KNDKEAAGEGPALYEDPPDQK;KPLVLCGDLNVAHEEIDLR;LDYFLLSHSLLPALCDSK;LPAELQELPGLSHQYWSAPSDKEGYSGVGLLSR;QGFGELLQAVPLADSFR;VSYGIGDEEHDQEGR	16	16	1.1.1.2073.13;1.1.1.1657.22;1.1.1.2020.9;1.1.1.2069.9;1.1.1.1563.13;1.1.1.1826.27;1.1.1.865.33;1.1.1.1065.21;1.1.1.1980.11;1.1.1.2063.9;1.1.1.1990.11;1.1.1.1626.12;1.1.1.1563.16;1.1.1.1124.20;1.1.1.879.16;1.1.1.834.36;1.1.1.1551.13;1.1.1.1568.25;1.1.1.1858.26;1.1.1.969.15;1.1.1.860.30;1.1.1.842.37;1.1.1.1604.8;1.1.1.1926.8;1.1.1.1998.13;1.1.1.1990.15;1.1.1.1995.7;1.1.1.1619.38;1.1.1.1554.18;1.1.1…	110	1.1.1.2073.13;1.1.1.1657.22;1.1.1.2020.9;1.1.1.2069.9;1.1.1.1563.13;1.1.1.1826.27;1.1.1.865.33;1.1.1.1065.21;1.1.1.1980.11;1.1.1.2063.9;1.1.1.1990.11;1.1.1.1626.12;1.1.1.1563.16;1.1.1.1124.20;1.1.1.879.16;1.1.1.834.36;1.1.1.1551.13;1.1.1.1568.25;1.1.1.1858.26;1.1.1.969.15;1.1.1.860.30;1.1.1.842.37;1.1.1.1604.8;1.1.1.1926.8;1.1.1.1998.13;1.1.1.1990.15;1.1.1.1995.7;1.1.1.1619.38;1.1.1.1554.18;1.1.1…	110	26a-1;26a-2;26a-3;hela-1;hela-2;hela-3
446	sp|P00403|COX2_HUMAN	tr|A0A023QZ25|A0A023QZ25_HUMAN;tr|A0A059QI72|A0A059QI72_HUMAN;tr|A0A059QLX8|A0A059QLX8_HUMAN;tr|A0A059QM31|A0A059QM31_HUMAN;tr|A0A059QNV4|A0A059QNV4_HUMAN;tr|A0A059QPE7|A0A059QPE7_HUMAN;tr|A0A059QPE9|A0A059QPE9_HUMAN;tr|A0A059QPR4|A0A059QPR4_HUMAN;tr|A0A059QPT6|A0A059QPT6_HUMAN;tr|A0A059QPU3|A0A059QPU3_HUMAN;tr|A0A059QPY9|A0A059QPY9_HUMAN;tr|A0A059QQA7|A0A059QQA7_HUMAN;tr|A0A059QS59|A0A059QS59_HU…	tr|A0A023QCZ2|A0A023QCZ2_HUMAN;tr|A0A023QRX9|A0A023QRX9_HUMAN;tr|A0A059QFD5|A0A059QFD5_HUMAN;tr|A0A059QTV7|A0A059QTV7_HUMAN;tr|A0A059RMS5|A0A059RMS5_HUMAN;tr|A0A068BP29|A0A068BP29_HUMAN;tr|A0A068BST3|A0A068BST3_HUMAN;tr|A0A068BTX8|A0A068BTX8_HUMAN;tr|A0A097PX98|A0A097PX98_HUMAN;tr|A0A097PYA5|A0A097PYA5_HUMAN;tr|A0A097QC07|A0A097QC07_HUMAN;tr|A0A0E3D6T2|A0A0E3D6T2_HUMAN;tr|A0A141ZQA2|A0A141ZQA2_HU…	0.1322	25564.7	MMITSQDVLHSWAVPTLGLK;VVLPIEAPIR	MMITSQDVLHSWAVPTLGLK;VVLPIEAPIR	2	2	1.1.1.1800.11;1.1.1.1837.5;1.1.1.1815.6;1.1.1.1127.7;1.1.1.1159.6;1.1.1.1808.4	6	1.1.1.1800.11;1.1.1.1837.5;1.1.1.1815.6;1.1.1.1127.7;1.1.1.1159.6;1.1.1.1808.4	6	26a-2;26a-3;hela-1;hela-3
447	sp|P61421|VA0D1_HUMAN	tr|B2R7M1|B2R7M1_HUMAN;tr|F5GYQ1|F5GYQ1_HUMAN;tr|H3BQB4|H3BQB4_HUMAN;tr|H3BSG7|H3BSG7_HUMAN	tr|H3BQJ1|H3BQJ1_HUMAN	0.1396	40328.7	AGVLSQADYLNLVQCETLEDLK;LHLQSTDYGNFLANEASPLTVSVIDDR	AGVLSQADYLNLVQCETLEDLK;LHLQSTDYGNFLANEASPLTVSVIDDR	2	2	1.1.1.1744.24;1.1.1.1749.28;1.1.1.1939.30;1.1.1.1928.36	4	1.1.1.1744.24;1.1.1.1749.28;1.1.1.1939.30;1.1.1.1928.36	4	hela-1;hela-2;hela-3
448	sp|P51114|FXR1_HUMAN	tr|A0A0F7KYT8|A0A0F7KYT8_HUMAN;tr|A0A0F7L0Q8|A0A0F7L0Q8_HUMAN;tr|A0A0F7L1S3|A0A0F7L1S3_HUMAN;tr|B4DGH9|B4DGH9_HUMAN;tr|B4DM21|B4DM21_HUMAN;tr|B4DXZ6|B4DXZ6_HUMAN;tr|E7EU85|E7EU85_HUMAN;tr|E9PFF5|E9PFF5_HUMAN	tr|B4DM78|B4DM78_HUMAN	0.1675	69720.3	EDLMGLAIGTHGSNIQQAR;GFLEFVEDFIQVPR;KVPGVTAIELDEDTGTFR;SSISSVLKDPDSNPYSLLDNTESDQTADTDASESHHSTNR;VRIEGDNENKLPR	EDLMGLAIGTHGSNIQQAR;GFLEFVEDFIQVPR;KVPGVTAIELDEDTGTFR;SSISSVLKDPDSNPYSLLDNTESDQTADTDASESHHSTNR;VRIEGDNENKLPR	5	5	1.1.1.1068.15;1.1.1.1063.17;1.1.1.1141.21;1.1.1.861.14;1.1.1.2500.5;1.1.1.877.12;1.1.1.1101.15;1.1.1.1073.18;1.1.1.2477.5;1.1.1.1055.36;1.1.1.2478.5;1.1.1.844.12;1.1.1.1077.12;1.1.1.843.11;1.1.1.2496.4	15	1.1.1.1068.15;1.1.1.1063.17;1.1.1.1141.21;1.1.1.861.14;1.1.1.2500.5;1.1.1.877.12;1.1.1.1101.15;1.1.1.1073.18;1.1.1.2477.5;1.1.1.1055.36;1.1.1.2478.5;1.1.1.844.12;1.1.1.1077.12;1.1.1.843.11;1.1.1.2496.4	15	26a-1;26a-2;26a-3;hela-2;hela-3
449	sp|P56537|IF6_HUMAN	--	--	0.449	26598.8	ASFENNCEIGCFAK;HGLLVPNNTTDQELQHIR;LNEAQPSTIATSMR;LSALGNVTTCNDYVALVHPDLDRETEEILADVLKVEVFR;QTVADQVLVGSYCVFSNQGGLVHPK	ASFENNCEIGCFAK;HGLLVPNNTTDQELQHIR;LNEAQPSTIATSMR;LSALGNVTTCNDYVALVHPDLDRETEEILADVLKVEVFR;QTVADQVLVGSYCVFSNQGGLVHPK	5	5	1.1.1.2482.13;1.1.1.1582.15;1.1.1.1608.22;1.1.1.925.28;1.1.1.1592.20;1.1.1.876.27;1.1.1.904.37;1.1.1.928.20;1.1.1.929.22;1.1.1.1594.21;1.1.1.1613.26;1.1.1.913.30;1.1.1.957.28;1.1.1.1568.21;1.1.1.1620.21;1.1.1.1578.27;1.1.1.1594.20;1.1.1.1574.28;1.1.1.2481.8;1.1.1.1574.24;1.1.1.895.25;1.1.1.2462.12	22	1.1.1.2482.13;1.1.1.1582.15;1.1.1.1608.22;1.1.1.925.28;1.1.1.1592.20;1.1.1.876.27;1.1.1.904.37;1.1.1.928.20;1.1.1.929.22;1.1.1.1594.21;1.1.1.1613.26;1.1.1.913.30;1.1.1.957.28;1.1.1.1568.21;1.1.1.1620.21;1.1.1.1578.27;1.1.1.1594.20;1.1.1.1574.28;1.1.1.2481.8;1.1.1.1574.24;1.1.1.895.25;1.1.1.2462.12	22	26a-1;26a-2;26a-3;hela-1;hela-2;hela-3
450	sp|Q12946|FOXF1_HUMAN	sp|Q12947|FOXF2_HUMAN	--	0.0528	40121.9	GHYWTIDPASEFMFEEGSFR	GHYWTIDPASEFMFEEGSFR	1	1	1.1.1.1771.11	1	1.1.1.1771.11	1	26a-1
451	sp|P55884|EIF3B_HUMAN	tr|A0A024R821|A0A024R821_HUMAN;tr|A4D210|A4D210_HUMAN;tr|B4DV79|B4DV79_HUMAN	tr|B4DXN6|B4DXN6_HUMAN	0.3759	92480.9	DFSWSPGGNIIAFWVPEDKDIPAR;DRPQEADGIDSVIVVDNVPQVGPDRLEK;ETIIAFAWEPNGSK;FAVLHGEAPR;FSHQGVQLIDFSPCER;GIALWGGEK;GTQGVVTNFEIFR;GYIFLEYASPAHAVDAVK;ISGIKDFSWSPGGNIIAFWVPEDKDIPAR;MFDKQQANTIFWSPQGQFVVLAGLR;MQDAENVAVPEAAEER;MTLDTLSIYETPSMGLLDK;MTLDTLSIYETPSMGLLDKK;NLFNVVDCK;QQANTIFWSPQGQFVVLAGLR;TSIFWNDVKDPVSIEER;VDNAYWLWTFQGR;VNLFTDFDK;VNLFTDFDKYMTISDEWDIPEK;VNLFTDFDKYMTISDEWDIPEKQPFK;VNLFTDFDKYMTISDEWDIPE…	DFSWSPGGNIIAFWVPEDKDIPAR;DRPQEADGIDSVIVVDNVPQVGPDRLEK;ETIIAFAWEPNGSK;FAVLHGEAPR;FSHQGVQLIDFSPCER;GIALWGGEK;GTQGVVTNFEIFR;GYIFLEYASPAHAVDAVK;ISGIKDFSWSPGGNIIAFWVPEDKDIPAR;MFDKQQANTIFWSPQGQFVVLAGLR;MQDAENVAVPEAAEER;MTLDTLSIYETPSMGLLDK;MTLDTLSIYETPSMGLLDKK;NLFNVVDCK;QQANTIFWSPQGQFVVLAGLR;TSIFWNDVKDPVSIEER;VDNAYWLWTFQGR;VNLFTDFDK;VNLFTDFDKYMTISDEWDIPEK;VNLFTDFDKYMTISDEWDIPEKQPFK;VNLFTDFDKYMTISDEWDIPE…	23	23	1.1.1.1277.8;1.1.1.2197.17;1.1.1.1330.20;1.1.1.962.10;1.1.1.2122.14;1.1.1.2201.6;1.1.1.1262.26;1.1.1.881.13;1.1.1.1047.9;1.1.1.1274.17;1.1.1.1990.7;1.1.1.2007.12;1.1.1.1969.17;1.1.1.1056.16;1.1.1.1273.9;1.1.1.2106.8;1.1.1.1674.14;1.1.1.2225.12;1.1.1.1994.9;1.1.1.1109.26;1.1.1.1248.13;1.1.1.1270.21;1.1.1.1300.15;1.1.1.1311.17;1.1.1.1175.4;1.1.1.1289.17;1.1.1.1625.37;1.1.1.2123.10;1.1.1.2198.14;1.1…	115	1.1.1.1277.8;1.1.1.2197.17;1.1.1.1330.20;1.1.1.962.10;1.1.1.2122.14;1.1.1.2201.6;1.1.1.1262.26;1.1.1.881.13;1.1.1.1047.9;1.1.1.1274.17;1.1.1.1990.7;1.1.1.2007.12;1.1.1.1969.17;1.1.1.1056.16;1.1.1.1273.9;1.1.1.2106.8;1.1.1.1674.14;1.1.1.2225.12;1.1.1.1994.9;1.1.1.1109.26;1.1.1.1248.13;1.1.1.1270.21;1.1.1.1300.15;1.1.1.1311.17;1.1.1.1175.4;1.1.1.1289.17;1.1.1.1625.37;1.1.1.2123.10;1.1.1.2198.14;1.1…	115	26a-1;26a-2;26a-3;hela-1;hela-2;hela-3
452	tr|B2R5B6|B2R5B6_HUMAN	--	--	0.2308	14137.4	NDEELNKLLGKVTITQGGVLPNIQAVLLPK	AAVLEYLTAEILELAGNAAR;AGLQFPVGR;HLQLAIRNDEELNK;HLQLAIRNDEELNKLLGK;NDEELNKLLGK;NDEELNKLLGKVTITQGGVLPNIQAVLLPK;VGAGAPVYLAAVLEYLTAEILELAGNAAR	7	1	1.1.1.2405.27	1	1.1.1.1067.7;1.1.1.1349.2;1.1.1.959.12;1.1.1.1103.8;1.1.1.2587.13;1.1.1.2526.20;1.1.1.1079.16;1.1.1.937.20;1.1.1.1079.4;1.1.1.1053.20;1.1.1.954.5;1.1.1.2405.27;1.1.1.895.37;1.1.1.999.6;1.1.1.1300.3;1.1.1.1022.22	16	hela-2
453	sp|Q96T88|UHRF1_HUMAN	tr|A0A087WTW0|A0A087WTW0_HUMAN;tr|A0A087WVR3|A0A087WVR3_HUMAN	tr|A0A087WWG9|A0A087WWG9_HUMAN;tr|B4E0F9|B4E0F9_HUMAN	0.0668	89813.2	ALALNCFAPINDQEGAEAK;IIFVDEVFK;LGLTMQYPEGYLEALANR;SGFLVWR	ALALNCFAPINDQEGAEAK;IIFVDEVFK;LGLTMQYPEGYLEALANR;SGFLVWR	4	4	1.1.1.1223.39;1.1.1.1875.29;1.1.1.1133.2;1.1.1.1903.12;1.1.1.1540.2	5	1.1.1.1223.39;1.1.1.1875.29;1.1.1.1133.2;1.1.1.1903.12;1.1.1.1540.2	5	26a-2;hela-2
454	sp|O75396|SC22B_HUMAN	--	--	0.3442	24593.1	IMVANIEEVLQR;IMVANIEEVLQRGEALSALDSK;NLGSINTELQDVQR;RNLGSINTELQDVQR;VADGLPLAASMQEDEQSGR;VADGLPLAASMQEDEQSGRDLQQYQSQAK;VLLTMIAR	IMVANIEEVLQR;IMVANIEEVLQRGEALSALDSK;NLGSINTELQDVQR;RNLGSINTELQDVQR;VADGLPLAASMQEDEQSGR;VADGLPLAASMQEDEQSGRDLQQYQSQAK;VLLTMIAR	7	7	1.1.1.1079.37;1.1.1.873.18;1.1.1.1318.6;1.1.1.1947.10;1.1.1.1060.35;1.1.1.1007.32;1.1.1.894.18;1.1.1.1439.9;1.1.1.1094.34;1.1.1.1069.36;1.1.1.1036.28;1.1.1.1444.8;1.1.1.1045.38;1.1.1.1122.38;1.1.1.1434.12;1.1.1.1043.40;1.1.1.1007.31;1.1.1.1031.39;1.1.1.1002.28;1.1.1.1009.31;1.1.1.986.28;1.1.1.1450.14;1.1.1.1047.36;1.1.1.1033.37;1.1.1.1438.19;1.1.1.1447.13;1.1.1.1453.14;1.1.1.1478.9;1.1.1.1932.13;…	48	1.1.1.1079.37;1.1.1.873.18;1.1.1.1318.6;1.1.1.1947.10;1.1.1.1060.35;1.1.1.1007.32;1.1.1.894.18;1.1.1.1439.9;1.1.1.1094.34;1.1.1.1069.36;1.1.1.1036.28;1.1.1.1444.8;1.1.1.1045.38;1.1.1.1122.38;1.1.1.1434.12;1.1.1.1043.40;1.1.1.1007.31;1.1.1.1031.39;1.1.1.1002.28;1.1.1.1009.31;1.1.1.986.28;1.1.1.1450.14;1.1.1.1047.36;1.1.1.1033.37;1.1.1.1438.19;1.1.1.1447.13;1.1.1.1453.14;1.1.1.1478.9;1.1.1.1932.13;…	48	26a-1;26a-2;26a-3;hela-1;hela-2;hela-3
455	sp|P06132|DCUP_HUMAN	--	tr|H0Y5R6|H0Y5R6_HUMAN;tr|Q5T446|Q5T446_HUMAN	0.3542	40786.6	AAWGEETDYTPVWCMR;DGHFALEELAQAGYEVVGLDWTVAPK;EAGLAPVPMIIFAK;ILTDALVPYLVGQVVAGAQALQLFESHAGHLGPQLFNK;LRDPEVVASELGYVFQAITLTR;SPEACCELTLQPLR	AAWGEETDYTPVWCMR;DGHFALEELAQAGYEVVGLDWTVAPK;EAGLAPVPMIIFAK;ILTDALVPYLVGQVVAGAQALQLFESHAGHLGPQLFNK;LRDPEVVASELGYVFQAITLTR;SPEACCELTLQPLR	6	6	1.1.1.1024.32;1.1.1.1444.30;1.1.1.2405.10;1.1.1.1708.5;1.1.1.2441.18;1.1.1.2400.9;1.1.1.2432.8;1.1.1.2430.9;1.1.1.1432.37;1.1.1.1720.5;1.1.1.1712.13;1.1.1.2481.18;1.1.1.2432.10;1.1.1.1413.36;1.1.1.1442.26	15	1.1.1.1024.32;1.1.1.1444.30;1.1.1.2405.10;1.1.1.1708.5;1.1.1.2441.18;1.1.1.2400.9;1.1.1.2432.8;1.1.1.2430.9;1.1.1.1432.37;1.1.1.1720.5;1.1.1.1712.13;1.1.1.2481.18;1.1.1.2432.10;1.1.1.1413.36;1.1.1.1442.26	15	26a-3;hela-1;hela-2;hela-3
456	sp|P55084|ECHB_HUMAN	--	tr|B4DY96|B4DY96_HUMAN;tr|F5GZQ3|F5GZQ3_HUMAN;tr|B4DDC9|B4DDC9_HUMAN	0.4979	51294	AALTGLLH;AALTGLLHR;AMDSDWFAENYMGR;DFMYVSQDPKDQLLLGPTYATPK;DNGIRPSSLEQMAK;DQLLLGPTYATPK;EGGQYGLVAACAAGGQGHAMIVEAYPK;EVVDYIIFGTVIQEVK;FNFLAPELPAVSEFSTSETMGHSADR;FNNWGGSLSLGHPFGATGC;FNNWGGSLSLGHPFGATGCR;KAQDEGLLSDVVPFKVPGK;KAQDEGLLSDVVPFKVPGKDTVTK;LAAAFAVSR;LKPAFIKPYGTVTAANSSFLTDGASAMLIMAEEK;TPFLLSGTSYKDLMPHDLAR	AALTGLLH;AALTGLLHR;AMDSDWFAENYMGR;DFMYVSQDPKDQLLLGPTYATPK;DNGIRPSSLEQMAK;DQLLLGPTYATPK;EGGQYGLVAACAAGGQGHAMIVEAYPK;EVVDYIIFGTVIQEVK;FNFLAPELPAVSEFSTSETMGHSADR;FNNWGGSLSLGHPFGATGC;FNNWGGSLSLGHPFGATGCR;KAQDEGLLSDVVPFKVPGK;KAQDEGLLSDVVPFKVPGKDTVTK;LAAAFAVSR;LKPAFIKPYGTVTAANSSFLTDGASAMLIMAEEK;TPFLLSGTSYKDLMPHDLAR	16	16	1.1.1.1949.16;1.1.1.2060.19;1.1.1.1046.29;1.1.1.1834.24;1.1.1.1458.30;1.1.1.1869.29;1.1.1.1935.19;1.1.1.1489.27;1.1.1.1936.12;1.1.1.1129.37;1.1.1.2065.5;1.1.1.1822.20;1.1.1.891.14;1.1.1.1486.28;1.1.1.959.28;1.1.1.1160.12;1.1.1.1378.19;1.1.1.1826.24;1.1.1.1252.8;1.1.1.1365.16;1.1.1.970.2;1.1.1.1827.21;1.1.1.1173.11;1.1.1.870.10;1.1.1.1130.18;1.1.1.1948.16;1.1.1.1438.4;1.1.1.1133.18;1.1.1.1837.25;1…	60	1.1.1.1949.16;1.1.1.2060.19;1.1.1.1046.29;1.1.1.1834.24;1.1.1.1458.30;1.1.1.1869.29;1.1.1.1935.19;1.1.1.1489.27;1.1.1.1936.12;1.1.1.1129.37;1.1.1.2065.5;1.1.1.1822.20;1.1.1.891.14;1.1.1.1486.28;1.1.1.959.28;1.1.1.1160.12;1.1.1.1378.19;1.1.1.1826.24;1.1.1.1252.8;1.1.1.1365.16;1.1.1.970.2;1.1.1.1827.21;1.1.1.1173.11;1.1.1.870.10;1.1.1.1130.18;1.1.1.1948.16;1.1.1.1438.4;1.1.1.1133.18;1.1.1.1837.25;1…	60	26a-1;26a-2;26a-3;hela-1;hela-2;hela-3
457	sp|P47897|SYQ_HUMAN	tr|A8K3A8|A8K3A8_HUMAN	tr|B4DNN3|B4DNN3_HUMAN;tr|Q96AW5|Q96AW5_HUMAN;tr|B4DDN1|B4DDN1_HUMAN;tr|Q9BUZ3|Q9BUZ3_HUMAN;tr|Q9H3A5|Q9H3A5_HUMAN	0.3613	87798	AFIHWVSQPLMCEVR;DRPMEESLLLFEAMR;EAATQAQQTLGSTIDKATGILLYGLASR;ECGVGVIVTPEQIEEAVEAAINR;FSEGEATLR;GFHQVPFAPIVFIER;GPSGCVESLEVTCR;LFQHKNPEDPTEVPGGFLSDLNLASLHVVDAALVDCSVALAKPFDK;LFQHKNPEDPTEVPGGFLSDLNLASLHVVDAALVDCSVALAKPFDKFQFER;LFTLTALR;MIKNEVDMQVLHLLGPK;NPEDPTEVPGGFLSDLNLASLHVVDAALVDCSVALAKPFDK;SHPLDPIDTVDFER;SHPLDPIDTVDFERECGVGVIVTPEQIEEAVEAAINR;SLDIQVPNFPADETK;TAKDVVENGETADQTLSLMEQLR;VGVTVAQTTMEP…	AFIHWVSQPLMCEVR;DRPMEESLLLFEAMR;EAATQAQQTLGSTIDKATGILLYGLASR;ECGVGVIVTPEQIEEAVEAAINR;FSEGEATLR;GFHQVPFAPIVFIER;GPSGCVESLEVTCR;LFQHKNPEDPTEVPGGFLSDLNLASLHVVDAALVDCSVALAKPFDK;LFQHKNPEDPTEVPGGFLSDLNLASLHVVDAALVDCSVALAKPFDKFQFER;LFTLTALR;MIKNEVDMQVLHLLGPK;NPEDPTEVPGGFLSDLNLASLHVVDAALVDCSVALAKPFDK;SHPLDPIDTVDFER;SHPLDPIDTVDFERECGVGVIVTPEQIEEAVEAAINR;SLDIQVPNFPADETK;TAKDVVENGETADQTLSLMEQLR;VGVTVAQTTMEP…	18	18	1.1.1.1145.2;1.1.1.1293.6;1.1.1.1076.3;1.1.1.1256.3;1.1.1.2454.23;1.1.1.1606.2;1.1.1.1560.2;1.1.1.1259.3;1.1.1.1107.23;1.1.1.1559.25;1.1.1.1758.2;1.1.1.1722.2;1.1.1.1294.10;1.1.1.1578.2;1.1.1.1563.4;1.1.1.2434.5;1.1.1.2489.22;1.1.1.1293.7;1.1.1.2470.24;1.1.1.2487.5;1.1.1.1729.3;1.1.1.1310.10;1.1.1.2474.25;1.1.1.1308.11;1.1.1.2418.22;1.1.1.1310.9;1.1.1.1122.32;1.1.1.1729.4;1.1.1.1032.9;1.1.1.2432.…	60	1.1.1.1145.2;1.1.1.1293.6;1.1.1.1076.3;1.1.1.1256.3;1.1.1.2454.23;1.1.1.1606.2;1.1.1.1560.2;1.1.1.1259.3;1.1.1.1107.23;1.1.1.1559.25;1.1.1.1758.2;1.1.1.1722.2;1.1.1.1294.10;1.1.1.1578.2;1.1.1.1563.4;1.1.1.2434.5;1.1.1.2489.22;1.1.1.1293.7;1.1.1.2470.24;1.1.1.2487.5;1.1.1.1729.3;1.1.1.1310.10;1.1.1.2474.25;1.1.1.1308.11;1.1.1.2418.22;1.1.1.1310.9;1.1.1.1122.32;1.1.1.1729.4;1.1.1.1032.9;1.1.1.2432.…	60	26a-1;26a-2;26a-3;hela-1;hela-2;hela-3
458	sp|Q7Z2K6|ERMP1_HUMAN	tr|D3DRI3|D3DRI3_HUMAN;tr|E7ER77|E7ER77_HUMAN	tr|A0A0C4DGF0|A0A0C4DGF0_HUMAN	0.0874	100230	AGDNILAVLK;AHCEENAPLCGFPWYLPVHFLIR;ELVFQTGPENPWLVQAYVSAAK;HPFASVVAQEVFQSGIIPSDTDFR	AGDNILAVLK;AHCEENAPLCGFPWYLPVHFLIR;ELVFQTGPENPWLVQAYVSAAK;HPFASVVAQEVFQSGIIPSDTDFR	4	4	1.1.1.2173.2;1.1.1.1944.40;1.1.1.1161.3;1.1.1.1946.28;1.1.1.1914.10	5	1.1.1.2173.2;1.1.1.1944.40;1.1.1.1161.3;1.1.1.1946.28;1.1.1.1914.10	5	hela-1;hela-3
459	sp|Q86VZ5|SMS1_HUMAN	tr|C0MHM2|C0MHM2_HUMAN;tr|D3DWC4|D3DWC4_HUMAN;tr|E6ZCI6|E6ZCI6_HUMAN;tr|E6ZCI7|E6ZCI7_HUMAN	--	0.0215	49207.3	LLDMIETLK	LLDMIETLK	1	1	1.1.1.1265.4	1	1.1.1.1265.4	1	hela-3
460	sp|O60294|TYW4_HUMAN	tr|A8K972|A8K972_HUMAN	--	0.0248	75601.1	GYVQDPFAALLVPGAAR	GYVQDPFAALLVPGAAR	1	1	1.1.1.1827.16	1	1.1.1.1827.16	1	hela-1
461	sp|O60271|JIP4_HUMAN	tr|A0A087X2D8|A0A087X2D8_HUMAN	tr|Q5JB53|Q5JB53_HUMAN;tr|A0A060L980|A0A060L980_HUMAN;tr|D6RHI8|D6RHI8_HUMAN;tr|Q719J0|Q719J0_HUMAN;tr|Q7Z5Q8|Q7Z5Q8_HUMAN	0.0477	146204	AFDFLSEETEASLASR;ERPISLGIFPLPAGDGLLTPDAQK;MGDEGGESELLGEDLPLEPSVTK	AFDFLSEETEASLASR;ERPISLGIFPLPAGDGLLTPDAQK;MGDEGGESELLGEDLPLEPSVTK	3	3	1.1.1.1501.32;1.1.1.1509.15;1.1.1.1479.27;1.1.1.1831.15	4	1.1.1.1501.32;1.1.1.1509.15;1.1.1.1479.27;1.1.1.1831.15	4	26a-3;hela-2;hela-3
462	sp|Q9Y3I1|FBX7_HUMAN	tr|A8K7F7|A8K7F7_HUMAN;tr|Q5HYB3|Q5HYB3_HUMAN	--	0.0728	58502.2	DLFTASNDPLLWR;FDPVGPLPGPNPILPGR;LPLELKLR	DLFTASNDPLLWR;FDPVGPLPGPNPILPGR;LPLELKLR	3	3	1.1.1.1787.8;1.1.1.1797.11;1.1.1.1445.26;1.1.1.1003.3;1.1.1.1798.11	5	1.1.1.1787.8;1.1.1.1797.11;1.1.1.1445.26;1.1.1.1003.3;1.1.1.1798.11	5	26a-3;hela-2;hela-3
463	sp|Q9GZP4|PITH1_HUMAN	--	--	0.109	24177.6	FVESDADEELLFNIPFTGNVK;SKFVESDADEELLFNIPFTGNVK	FVESDADEELLFNIPFTGNVK;SKFVESDADEELLFNIPFTGNVK	2	2	1.1.1.1766.15;1.1.1.1792.14;1.1.1.2053.35	3	1.1.1.1766.15;1.1.1.1792.14;1.1.1.2053.35	3	26a-2;26a-3
464	sp|Q9H074|PAIP1_HUMAN	tr|D6REB4|D6REB4_HUMAN	tr|A0A024R094|A0A024R094_HUMAN	0.1524	53524.2	ADILQVGLR;AKPQVVVAPVLMSK;APPSSQDKIPQQNSESAMAKPQVVVAPVLMSK;ELLNALFSNPMDDNLICAVK;IENVVLDANCSR	ADILQVGLR;AKPQVVVAPVLMSK;APPSSQDKIPQQNSESAMAKPQVVVAPVLMSK;ELLNALFSNPMDDNLICAVK;IENVVLDANCSR	5	5	1.1.1.2189.17;1.1.1.980.30;1.1.1.2171.27;1.1.1.1060.25;1.1.1.927.30;1.1.1.2229.34;1.1.1.1088.21;1.1.1.959.33;1.1.1.1111.31;1.1.1.991.4;1.1.1.894.32;1.1.1.2202.27;1.1.1.873.36;1.1.1.1067.19	14	1.1.1.2189.17;1.1.1.980.30;1.1.1.2171.27;1.1.1.1060.25;1.1.1.927.30;1.1.1.2229.34;1.1.1.1088.21;1.1.1.959.33;1.1.1.1111.31;1.1.1.991.4;1.1.1.894.32;1.1.1.2202.27;1.1.1.873.36;1.1.1.1067.19	14	26a-2;hela-1;hela-2;hela-3
465	sp|Q00653|NFKB2_HUMAN	--	tr|A0A087WWG7|A0A087WWG7_HUMAN;tr|D3DR86|D3DR86_HUMAN;tr|M0R119|M0R119_HUMAN	0.0544	96748.4	ALLQSGAPAVPQLLHMPDFEGLYPVHLAVR;EPAPETADGPYLVIVEQPK	ALLQSGAPAVPQLLHMPDFEGLYPVHLAVR;EPAPETADGPYLVIVEQPK	2	2	1.1.1.2153.8;1.1.1.1260.31;1.1.1.1231.29;1.1.1.1211.36	4	1.1.1.2153.8;1.1.1.1260.31;1.1.1.1231.29;1.1.1.1211.36	4	26a-1;26a-2;26a-3
466	sp|P17987|TCPA_HUMAN	--	--	0.4802	60342.9	ASGATILSTLANLEGEETFEAAMLGQAEEVVQER;DDKHGSYEDAVHSGALND;DNKQAGVFEPTIVK;EQLAIAEFAR;FATEAAITILR;IACLDFSLQK;ICDDELILIK;LGVQVVITDPEKLDQIR;MLVDDIGDVTITNDGATILK;QAGVFEPTIVK;SLHDALCVVK;SLHDALCVVKR;SLLVIPNTLAVNAAQDSTDLVAK;SQNVMAAASIANIVK;VLCELADLQDKEVGDGTTSVVIIAAELLK;WIGLDLSNGKPR;YINENLIVNTDELGR;YINENLIVNTDELGRDCLINAAK;YPVNSVNILK	ASGATILSTLANLEGEETFEAAMLGQAEEVVQER;DDKHGSYEDAVHSGALND;DNKQAGVFEPTIVK;EQLAIAEFAR;FATEAAITILR;IACLDFSLQK;ICDDELILIK;LGVQVVITDPEKLDQIR;MLVDDIGDVTITNDGATILK;QAGVFEPTIVK;SLHDALCVVK;SLHDALCVVKR;SLLVIPNTLAVNAAQDSTDLVAK;SQNVMAAASIANIVK;VLCELADLQDKEVGDGTTSVVIIAAELLK;WIGLDLSNGKPR;YINENLIVNTDELGR;YINENLIVNTDELGRDCLINAAK;YPVNSVNILK	19	19	1.1.1.1149.8;1.1.1.902.19;1.1.1.1898.20;1.1.1.1240.15;1.1.1.1858.41;1.1.1.1853.36;1.1.1.901.35;1.1.1.1195.10;1.1.1.1033.9;1.1.1.1704.36;1.1.1.1695.33;1.1.1.1179.29;1.1.1.937.11;1.1.1.2486.26;1.1.1.1092.8;1.1.1.1170.29;1.1.1.1203.24;1.1.1.1218.20;1.1.1.1851.39;1.1.1.1257.12;1.1.1.1107.11;1.1.1.2480.22;1.1.1.1858.40;1.1.1.1271.7;1.1.1.2473.20;1.1.1.1202.28;1.1.1.1237.12;1.1.1.1252.7;1.1.1.1870.27;1…	111	1.1.1.1149.8;1.1.1.902.19;1.1.1.1898.20;1.1.1.1240.15;1.1.1.1858.41;1.1.1.1853.36;1.1.1.901.35;1.1.1.1195.10;1.1.1.1033.9;1.1.1.1704.36;1.1.1.1695.33;1.1.1.1179.29;1.1.1.937.11;1.1.1.2486.26;1.1.1.1092.8;1.1.1.1170.29;1.1.1.1203.24;1.1.1.1218.20;1.1.1.1851.39;1.1.1.1257.12;1.1.1.1107.11;1.1.1.2480.22;1.1.1.1858.40;1.1.1.1271.7;1.1.1.2473.20;1.1.1.1202.28;1.1.1.1237.12;1.1.1.1252.7;1.1.1.1870.27;1…	111	26a-1;26a-2;26a-3;hela-1;hela-2;hela-3
467	sp|Q6STE5|SMRD3_HUMAN	sp|Q92925|SMRD2_HUMAN;sp|Q96GM5|SMRD1_HUMAN;tr|A0A024R102|A0A024R102_HUMAN;tr|A0A024R137|A0A024R137_HUMAN;tr|A0A090N8Z9|A0A090N8Z9_HUMAN;tr|B3KXL9|B3KXL9_HUMAN;tr|B4DF50|B4DF50_HUMAN;tr|B7Z4U8|B7Z4U8_HUMAN;tr|B7ZA58|B7ZA58_HUMAN;tr|B9EGA3|B9EGA3_HUMAN;tr|C9JYI7|C9JYI7_HUMAN;tr|F8VUB0|F8VUB0_HUMAN;tr|F8VW95|F8VW95_HUMAN;tr|F8VZ70|F8VZ70_HUMAN;tr|J3KMX2|J3KMX2_HUMAN	--	0.0352	55015.5	ELVPESQAYMDLLAFER	ELVPESQAYMDLLAFER	1	1	1.1.1.1936.17	1	1.1.1.1936.17	1	26a-3
468	sp|Q9BRQ8|AIFM2_HUMAN	--	--	0.0509	40526.4	FNEVSSQQAAIQAYEDMVR	FNEVSSQQAAIQAYEDMVR	1	1	1.1.1.1552.33;1.1.1.1576.34	2	1.1.1.1552.33;1.1.1.1576.34	2	26a-2;26a-3
469	sp|P53350|PLK1_HUMAN	tr|B2R841|B2R841_HUMAN;tr|B4E083|B4E083_HUMAN;tr|D3DWF3|D3DWF3_HUMAN;tr|Q59GD0|Q59GD0_HUMAN	tr|I3L2H5|I3L2H5_HUMAN	0.0663	68254	LSLLEEYGCCK;MLQTDPTARPTINELLNDEFFTSGYIPAR	LSLLEEYGCCK;MLQTDPTARPTINELLNDEFFTSGYIPAR	2	2	1.1.1.1947.22;1.1.1.1972.22;1.1.1.1967.30;1.1.1.1953.33;1.1.1.1045.14	5	1.1.1.1947.22;1.1.1.1972.22;1.1.1.1967.30;1.1.1.1953.33;1.1.1.1045.14	5	26a-1;hela-1;hela-2;hela-3
470	sp|P68431|H31_HUMAN	--	--	0.2353	15403.9	FQSSAVMALQEACEAYLVGLFEDTNLCAIHAK	EIAQDFKTDLR;FQSSAVMALQEACEAYLVGLFEDTNLCAIHAK;RVTIMPKDIQLAR;STELLIR	4	1	1.1.1.2642.28;1.1.1.2703.7;1.1.1.2580.39;1.1.1.2557.32;1.1.1.2615.37;1.1.1.2442.37;1.1.1.2717.7;1.1.1.2679.6;1.1.1.2597.36;1.1.1.2519.36;1.1.1.2500.34;1.1.1.2651.14;1.1.1.2705.9;1.1.1.2478.34;1.1.1.2495.26;1.1.1.2574.37;1.1.1.2461.35;1.1.1.2502.18;1.1.1.2498.19;1.1.1.2562.35;1.1.1.2562.32;1.1.1.2701.8;1.1.1.2748.6;1.1.1.2494.28;1.1.1.2689.10;1.1.1.2519.35;1.1.1.2590.25;1.1.1.2500.36;1.1.1.2643.10…	230	1.1.1.2642.28;1.1.1.2703.7;1.1.1.2580.39;1.1.1.2557.32;1.1.1.2615.37;1.1.1.892.6;1.1.1.2442.37;1.1.1.2717.7;1.1.1.2679.6;1.1.1.2597.36;1.1.1.2519.36;1.1.1.2500.34;1.1.1.2651.14;1.1.1.2705.9;1.1.1.2478.34;1.1.1.2495.26;1.1.1.926.18;1.1.1.2574.37;1.1.1.2461.35;1.1.1.2502.18;1.1.1.2498.19;1.1.1.2562.35;1.1.1.2562.32;1.1.1.2701.8;1.1.1.2748.6;1.1.1.2494.28;1.1.1.2689.10;1.1.1.2519.35;1.1.1.2590.25;1.…	238	26a-1;26a-2;26a-3;hela-1;hela-2;hela-3
471	sp|O43805|SSNA1_HUMAN	tr|A0A024R8G6|A0A024R8G6_HUMAN;tr|A0A087WV26|A0A087WV26_HUMAN	--	0.1176	13596.1	ILESSQTLLSVLK;ILESSQTLLSVLKR	ILESSQTLLSVLK;ILESSQTLLSVLKR	2	2	1.1.1.1469.18;1.1.1.1235.2	2	1.1.1.1469.18;1.1.1.1235.2	2	26a-1;hela-1
472	sp|P48643|TCPE_HUMAN	tr|V9HW37|V9HW37_HUMAN	--	0.2495	59670.5	ASMGTLAFDEYGRPFLIIKDQDRK;DVDFELIK;GVIVDKDFSHPQMPK;ISDSVLVDIKDTEPLIQTAK;MLVIEQCK;MMVDKDGDVTVTNDGATILSMMDVDHQIAK;QQHVIETLIGKK;TSLGPNGLDK;VAIEHLDKISDSVLVDIKDTEPLIQTAK	AFADALEVIPMALSENSGMNPIQTMTEVR;ASMGTLAFDEYGRPFLIIK;ASMGTLAFDEYGRPFLIIKDQDR;ASMGTLAFDEYGRPFLIIKDQDRK;DVDFELIK;DVDFELIKVEGK;EKFEEMIQQIK;EMNPALGIDCLHK;ETGANLAICQWGFDDEANHLLLQNNLPAVR;GVIVDKDFSHPQMPK;IAILTCPFEPPKPK;ISDSVLVDIKDTEPLIQTAK;KQQISLATQMVR;LGFAGLVQEISFGTTK;LMGLEALK;MLVIEQCK;MMVDKDGDVTVTNDGATILSMMDVDHQIAK;QMAEIAVNAVLTVADMER;QQHVIETLIGK;QQHVIETLIGKK;QQISLATQMVR;SLHDALCVIR;TSLGPNGLDK;VAIEHLDKISDS…	26	9	1.1.1.1648.12;1.1.1.1641.17;1.1.1.1631.34;1.1.1.1479.13;1.1.1.1751.13;1.1.1.1569.15;1.1.1.1644.37;1.1.1.1702.8;1.1.1.885.19;1.1.1.1637.14;1.1.1.1731.7;1.1.1.1168.31;1.1.1.1426.31;1.1.1.919.29;1.1.1.886.8;1.1.1.1647.35;1.1.1.1442.37;1.1.1.901.11;1.1.1.1193.3;1.1.1.1652.35;1.1.1.1692.7;1.1.1.1677.13;1.1.1.1755.13;1.1.1.1704.11;1.1.1.1751.2;1.1.1.1650.20;1.1.1.1750.12;1.1.1.1756.3;1.1.1.1740.3;1.1.1…	31	1.1.1.2484.21;1.1.1.1036.2;1.1.1.2539.25;1.1.1.1648.12;1.1.1.2108.20;1.1.1.2121.10;1.1.1.2134.12;1.1.1.1037.2;1.1.1.2157.21;1.1.1.2118.6;1.1.1.2133.18;1.1.1.1689.31;1.1.1.1920.23;1.1.1.1890.13;1.1.1.2162.12;1.1.1.2293.9;1.1.1.1641.17;1.1.1.878.27;1.1.1.1631.34;1.1.1.1914.26;1.1.1.2091.14;1.1.1.1929.32;1.1.1.1479.13;1.1.1.1022.4;1.1.1.1751.13;1.1.1.2134.36;1.1.1.1120.29;1.1.1.2326.24;1.1.1.2113.9;…	200	26a-1;26a-2;26a-3;hela-1;hela-2;hela-3
473	sp|Q9UJA5|TRM6_HUMAN	--	--	0.0664	55798.9	GIKGEEIVQQLIENSTTFR;YDTLAQMLTLGNIR	GIKGEEIVQQLIENSTTFR;YDTLAQMLTLGNIR	2	2	1.1.1.1870.7;1.1.1.1907.3;1.1.1.1880.6;1.1.1.1878.5;1.1.1.1871.8;1.1.1.1872.9;1.1.1.1877.5	7	1.1.1.1870.7;1.1.1.1907.3;1.1.1.1880.6;1.1.1.1878.5;1.1.1.1871.8;1.1.1.1872.9;1.1.1.1877.5	7	26a-1;26a-2;26a-3;hela-2
474	sp|P52943|CRIP2_HUMAN	tr|H0YFA4|H0YFA4_HUMAN;tr|Q53FN1|Q53FN1_HUMAN	--	0.2308	22492.6	ASSVTTFTGEPNTCPR;GVNIGGAGSYIYEKPLAEGPQVTGPIEVPAAR	ASSVTTFTGEPNTCPR;GVNIGGAGSYIYEKPLAEGPQVTGPIEVPAAR	2	2	1.1.1.1442.31;1.1.1.1476.32;1.1.1.1446.39;1.1.1.1429.28;1.1.1.1427.28;1.1.1.899.36	6	1.1.1.1442.31;1.1.1.1476.32;1.1.1.1446.39;1.1.1.1429.28;1.1.1.1427.28;1.1.1.899.36	6	26a-1;26a-2;26a-3
475	tr|G5EKE5|G5EKE5_HUMAN	tr|Q05CN4|Q05CN4_HUMAN	--	0.0185	90740.8	LNATEEMLQQELLSR	LNATEEMLQQELLSR	1	1	1.1.1.1446.25	1	1.1.1.1446.25	1	26a-2
476	sp|Q13425|SNTB2_HUMAN	tr|A0A024R732|A0A024R732_HUMAN;tr|H0YCS0|H0YCS0_HUMAN;tr|H7BY41|H7BY41_HUMAN	--	0.0556	57949	KPSLVSDLPWEGAAPQSPSFSGSEDSGSPK	KPSLVSDLPWEGAAPQSPSFSGSEDSGSPK	1	1	1.1.1.1270.19;1.1.1.1284.22;1.1.1.1285.38	3	1.1.1.1270.19;1.1.1.1284.22;1.1.1.1285.38	3	hela-1;hela-2;hela-3
477	sp|O75380|NDUS6_HUMAN	tr|D6RBT3|D6RBT3_HUMAN;tr|Q6IBC4|Q6IBC4_HUMAN	--	0.1935	13711.5	QKEVNENFAIDLIAEQPVSEVETR	QKEVNENFAIDLIAEQPVSEVETR	1	1	1.1.1.1501.21	1	1.1.1.1501.21	1	26a-3
478	sp|Q9UGI8|TES_HUMAN	tr|A4D0U5|A4D0U5_HUMAN;tr|B2RDR4|B2RDR4_HUMAN	tr|Q53GU1|Q53GU1_HUMAN;tr|B7Z6L5|B7Z6L5_HUMAN;tr|Q9Y423|Q9Y423_HUMAN	0.323	47996.1	FMPVEGMVFCSVECK;HFCCFDCDSILAGEIYVMVNDKPVCKPCYVK;KNVSINTVTYEWAPPVQNQALAR;LWHPACFVCSTCHELLVDMIYFWK;NHAVVCQGCHNAIDPEVQR;NVMILTNPVAAK;NVSINTVTYEWAPPVQNQALAR;STPAAVGAMEDK	FMPVEGMVFCSVECK;HFCCFDCDSILAGEIYVMVNDKPVCKPCYVK;KNVSINTVTYEWAPPVQNQALAR;LWHPACFVCSTCHELLVDMIYFWK;NHAVVCQGCHNAIDPEVQR;NVMILTNPVAAK;NVSINTVTYEWAPPVQNQALAR;STPAAVGAMEDK	8	8	1.1.1.879.32;1.1.1.1431.41;1.1.1.1509.26;1.1.1.1533.21;1.1.1.1488.18;1.1.1.1435.36;1.1.1.985.21;1.1.1.1412.35;1.1.1.1193.27;1.1.1.1143.31;1.1.1.1010.14;1.1.1.1531.28;1.1.1.1489.24;1.1.1.1543.20;1.1.1.1037.19;1.1.1.826.26;1.1.1.1421.41;1.1.1.1463.32;1.1.1.846.30;1.1.1.881.17;1.1.1.1506.22;1.1.1.1158.31;1.1.1.1157.33;1.1.1.863.34;1.1.1.1645.23;1.1.1.2471.2;1.1.1.868.34;1.1.1.1633.23	28	1.1.1.879.32;1.1.1.1431.41;1.1.1.1509.26;1.1.1.1533.21;1.1.1.1488.18;1.1.1.1435.36;1.1.1.985.21;1.1.1.1412.35;1.1.1.1193.27;1.1.1.1143.31;1.1.1.1010.14;1.1.1.1531.28;1.1.1.1489.24;1.1.1.1543.20;1.1.1.1037.19;1.1.1.826.26;1.1.1.1421.41;1.1.1.1463.32;1.1.1.846.30;1.1.1.881.17;1.1.1.1506.22;1.1.1.1158.31;1.1.1.1157.33;1.1.1.863.34;1.1.1.1645.23;1.1.1.2471.2;1.1.1.868.34;1.1.1.1633.23	28	26a-1;26a-2;26a-3;hela-1;hela-2;hela-3
479	sp|Q9H299|SH3L3_HUMAN	tr|A0A087WV23|A0A087WV23_HUMAN;tr|D3DPK5|D3DPK5_HUMAN;tr|Q5T123|Q5T123_HUMAN;tr|Q86Z22|Q86Z22_HUMAN	--	0.2151	10437.6	IQYQLVDISQDNALR;IQYQLVDISQDNALRDEMR;RIQYQLVDISQDNALRDEMR	IQYQLVDISQDNALR;IQYQLVDISQDNALRDEMR;RIQYQLVDISQDNALRDEMR	3	3	1.1.1.1277.36;1.1.1.1271.33;1.1.1.1093.25;1.1.1.1143.26;1.1.1.1232.27;1.1.1.1243.22;1.1.1.1300.25;1.1.1.1312.26	8	1.1.1.1277.36;1.1.1.1271.33;1.1.1.1093.25;1.1.1.1143.26;1.1.1.1232.27;1.1.1.1243.22;1.1.1.1300.25;1.1.1.1312.26	8	26a-2;26a-3;hela-1
480	sp|O95602|RPA1_HUMAN	tr|B7ZKR9|B7ZKR9_HUMAN;tr|B9ZVN9|B9ZVN9_HUMAN	--	0.0331	194810	FNPSVFFLDFLVVPPSR;LTYPQPVTPWNVQELR;YLDSLGNPSANGLYDLALGPADSK	FNPSVFFLDFLVVPPSR;LTYPQPVTPWNVQELR;YLDSLGNPSANGLYDLALGPADSK	3	3	1.1.1.2459.16;1.1.1.1430.28;1.1.1.1696.40	3	1.1.1.2459.16;1.1.1.1430.28;1.1.1.1696.40	3	hela-1
481	sp|O60825|F262_HUMAN	tr|B0FLL2|B0FLL2_HUMAN;tr|B4DI16|B4DI16_HUMAN;tr|B4DY91|B4DY91_HUMAN;tr|Q68DE0|Q68DE0_HUMAN	--	0.0317	58476.3	TIQTAESLGVPYEQWK	TIQTAESLGVPYEQWK	1	1	1.1.1.1172.29	1	1.1.1.1172.29	1	26a-1
482	sp|Q15003|CND2_HUMAN	tr|A8K4T8|A8K4T8_HUMAN;tr|B4DRG7|B4DRG7_HUMAN;tr|E9PHA2|E9PHA2_HUMAN	tr|C9J470|C9J470_HUMAN;tr|H7C415|H7C415_HUMAN	0.2362	82562.4	ATTLPTDFNYNVDTLVQLHLKPGTR;KAPLNIPGTPVLEDFPQNDDEKER;NLKLEGTEDLSDVLVR;QSMWSLLTALSGK;SLPPVMAQNLSIPLAFACLLHLANEK;SWKEPCQVQSCQEEMISLGDGDIR;TIEQNINNLNVSEADR;TMCPLLSMKPGEYSYFSPR;VFDLQFSTDSPR	ATTLPTDFNYNVDTLVQLHLKPGTR;KAPLNIPGTPVLEDFPQNDDEKER;NLKLEGTEDLSDVLVR;QSMWSLLTALSGK;SLPPVMAQNLSIPLAFACLLHLANEK;SWKEPCQVQSCQEEMISLGDGDIR;TIEQNINNLNVSEADR;TMCPLLSMKPGEYSYFSPR;VFDLQFSTDSPR	9	9	1.1.1.1175.15;1.1.1.1582.9;1.1.1.1149.22;1.1.1.1555.6;1.1.1.2492.13;1.1.1.2055.4;1.1.1.1419.16;1.1.1.1536.11;1.1.1.2060.3;1.1.1.1151.10;1.1.1.1131.21;1.1.1.1553.7;1.1.1.928.31;1.1.1.1236.39;1.1.1.2055.7;1.1.1.1235.3;1.1.1.2452.8;1.1.1.1121.13;1.1.1.1144.15;1.1.1.1159.15;1.1.1.1124.17;1.1.1.2474.11;1.1.1.1156.12;1.1.1.1554.5;1.1.1.2494.9	25	1.1.1.1175.15;1.1.1.1582.9;1.1.1.1149.22;1.1.1.1555.6;1.1.1.2492.13;1.1.1.2055.4;1.1.1.1419.16;1.1.1.1536.11;1.1.1.2060.3;1.1.1.1151.10;1.1.1.1131.21;1.1.1.1553.7;1.1.1.928.31;1.1.1.1236.39;1.1.1.2055.7;1.1.1.1235.3;1.1.1.2452.8;1.1.1.1121.13;1.1.1.1144.15;1.1.1.1159.15;1.1.1.1124.17;1.1.1.2474.11;1.1.1.1156.12;1.1.1.1554.5;1.1.1.2494.9	25	26a-1;26a-2;26a-3;hela-1;hela-2;hela-3
483	sp|P50213|IDH3A_HUMAN	tr|B4DJB4|B4DJB4_HUMAN;tr|B4DSY4|B4DSY4_HUMAN;tr|B7Z9J8|B7Z9J8_HUMAN;tr|H0YL72|H0YL72_HUMAN;tr|Q53GF8|Q53GF8_HUMAN	tr|H0YMU3|H0YMU3_HUMAN;tr|H0YLI6|H0YLI6_HUMAN	0.1694	39591.4	DMANPTALLLSAVMMLR;ENTEGEYSGIEHVIVDGVVQSIK;IAEFAFEYAR;TPYTDVNIVTIR	DMANPTALLLSAVMMLR;ENTEGEYSGIEHVIVDGVVQSIK;IAEFAFEYAR;TPYTDVNIVTIR	4	4	1.1.1.1048.27;1.1.1.1861.18;1.1.1.1836.16;1.1.1.1827.16;1.1.1.2527.13;1.1.1.1827.21;1.1.1.2505.15;1.1.1.1831.16;1.1.1.1825.13;1.1.1.1143.9;1.1.1.1065.18;1.1.1.1830.16;1.1.1.1091.16;1.1.1.2485.15;1.1.1.1820.17	15	1.1.1.1048.27;1.1.1.1861.18;1.1.1.1836.16;1.1.1.1827.16;1.1.1.2527.13;1.1.1.1827.21;1.1.1.2505.15;1.1.1.1831.16;1.1.1.1825.13;1.1.1.1143.9;1.1.1.1065.18;1.1.1.1830.16;1.1.1.1091.16;1.1.1.2485.15;1.1.1.1820.17	15	26a-1;26a-2;26a-3;hela-1;hela-2;hela-3
484	sp|O14908|GIPC1_HUMAN	tr|A0A024R7I0|A0A024R7I0_HUMAN;tr|A0A024R7I1|A0A024R7I1_HUMAN;tr|A8K2I7|A8K2I7_HUMAN;tr|K7EM11|K7EM11_HUMAN	--	0.1351	36048.9	AIEKVDDLLESYMGIR;GPATVEDLPSAFEEK;NPDELAEALDER;SRGPATVEDLPSAFEEK	AIEKVDDLLESYMGIR;GPATVEDLPSAFEEK;NPDELAEALDER;SRGPATVEDLPSAFEEK	4	4	1.1.1.1016.19;1.1.1.961.11;1.1.1.1704.4;1.1.1.1091.24;1.1.1.1709.4;1.1.1.1008.26;1.1.1.981.22;1.1.1.1710.3;1.1.1.1706.3;1.1.1.1074.24;1.1.1.1705.5;1.1.1.1713.4	12	1.1.1.1016.19;1.1.1.961.11;1.1.1.1704.4;1.1.1.1091.24;1.1.1.1709.4;1.1.1.1008.26;1.1.1.981.22;1.1.1.1710.3;1.1.1.1706.3;1.1.1.1074.24;1.1.1.1705.5;1.1.1.1713.4	12	26a-1;26a-3;hela-1;hela-2;hela-3
485	sp|Q96T37|RBM15_HUMAN	tr|A0A087WWP4|A0A087WWP4_HUMAN	--	0.0983	107187	LWVGGLGPWVPLAALAR;SSSSSAASDTATSTQRPL;TAATSVPAYEPLDSLDR;VAGPNGYAILLAVPGSSDSR;YQQQYLQPLPLTHYELVTDAFGHR	LWVGGLGPWVPLAALAR;SSSSSAASDTATSTQRPL;TAATSVPAYEPLDSLDR;VAGPNGYAILLAVPGSSDSR;YQQQYLQPLPLTHYELVTDAFGHR	5	5	1.1.1.2344.11;1.1.1.2366.18;1.1.1.2358.7;1.1.1.851.36;1.1.1.1586.12;1.1.1.1098.35;1.1.1.1479.30;1.1.1.1590.16;1.1.1.1105.36	9	1.1.1.2344.11;1.1.1.2366.18;1.1.1.2358.7;1.1.1.851.36;1.1.1.1586.12;1.1.1.1098.35;1.1.1.1479.30;1.1.1.1590.16;1.1.1.1105.36	9	26a-1;26a-3;hela-1;hela-2;hela-3
486	sp|P12277|KCRB_HUMAN	tr|V9HWH2|V9HWH2_HUMAN	tr|A0A0S2Z471|A0A0S2Z471_HUMAN	0.0997	42643.9	LLIEMEQR;PPHCSRGERRAIEKLAVEALSSLDGDLAGR	DLFDPIIEDR;DYEFMWNPHLGYILTCPSNLGTGLR;FCTGLTQIETLFK;FPAEDEFPDLSAHNNHMAK;GTGGVDTAAVGGVFDVSNADR;HGGYKPSDEHKTDLNPDNLQGGDDLDPNYVLSSR;LAVEALSSLDGDLAGR;LEQGQAIDDLMPAQK;LGFSEVELVQMVVDGVK;LLIEMEQR;PPHCSRGERRAIEKLAVEALSSLDGDLAGR;RGTGGVDTAAVGGVFDVSNADR;RGTGGVDTAAVGGVFDVSNADRLGFSEVELVQMVVDGVK;SKDYEFMWNPHLGYILTCPSNLGTGL;SKDYEFMWNPHLGYILTCPSNLGTGLR;SMTEAEQQQLIDDHFLFDKPVSPLLLASGMAR;TFLVWVNEEDHLR;VLTPELYAELR	18	2	1.1.1.918.12	1	1.1.1.1523.18;1.1.1.1880.18;1.1.1.2588.6;1.1.1.1430.19;1.1.1.1435.14;1.1.1.1466.22;1.1.1.2687.3;1.1.1.1468.16;1.1.1.2367.14;1.1.1.1299.4;1.1.1.1899.14;1.1.1.2454.15;1.1.1.1853.13;1.1.1.1911.30;1.1.1.1925.19;1.1.1.2085.18;1.1.1.1469.23;1.1.1.1719.10;1.1.1.2399.10;1.1.1.1829.11;1.1.1.1717.12;1.1.1.1688.15;1.1.1.1146.28;1.1.1.1275.6;1.1.1.2393.16;1.1.1.1263.8;1.1.1.1595.19;1.1.1.2415.16;1.1.1.1517.1…	238	26a-1;26a-3;hela-1;hela-2;hela-3
487	sp|Q6YN16|HSDL2_HUMAN	--	tr|A0A024R159|A0A024R159_HUMAN;tr|B2R923|B2R923_HUMAN	0.3134	45394.3	KVDIIADAAYSIFQKPK;KVESTGAVPEFKEEK;LAGCTVFITGASR;LLGTIYTAAEEIEAVGGK;SKGGNVGYGEPSDQADVVMSMTTDDFVK;TAIHTAAMDMLGGPGIESQCR;VAHILNISPPLNLNPVWFK	KVDIIADAAYSIFQKPK;KVESTGAVPEFKEEK;LAGCTVFITGASR;LLGTIYTAAEEIEAVGGK;SKGGNVGYGEPSDQADVVMSMTTDDFVK;TAIHTAAMDMLGGPGIESQCR;VAHILNISPPLNLNPVWFK	7	7	1.1.1.1335.5;1.1.1.1848.20;1.1.1.1333.13;1.1.1.1875.28;1.1.1.1896.7;1.1.1.1404.35;1.1.1.1320.7;1.1.1.1832.20;1.1.1.1839.20;1.1.1.1843.20;1.1.1.1840.21;1.1.1.1045.16;1.1.1.1845.27;1.1.1.1884.7;1.1.1.1028.28;1.1.1.1842.19;1.1.1.1873.7;1.1.1.1379.31;1.1.1.1836.27;1.1.1.1396.17;1.1.1.1046.22;1.1.1.929.21;1.1.1.849.18;1.1.1.1913.8;1.1.1.1875.27;1.1.1.1832.19	26	1.1.1.1335.5;1.1.1.1848.20;1.1.1.1333.13;1.1.1.1875.28;1.1.1.1896.7;1.1.1.1404.35;1.1.1.1320.7;1.1.1.1832.20;1.1.1.1839.20;1.1.1.1843.20;1.1.1.1840.21;1.1.1.1045.16;1.1.1.1845.27;1.1.1.1884.7;1.1.1.1028.28;1.1.1.1842.19;1.1.1.1873.7;1.1.1.1379.31;1.1.1.1836.27;1.1.1.1396.17;1.1.1.1046.22;1.1.1.929.21;1.1.1.849.18;1.1.1.1913.8;1.1.1.1875.27;1.1.1.1832.19	26	26a-1;26a-2;26a-3;hela-1;hela-2;hela-3
488	sp|Q08378|GOGA3_HUMAN	--	--	0.022	167353	LFSTLDPELMLNPENLPR;RLEEGTEETSETLEK	LFSTLDPELMLNPENLPR;RLEEGTEETSETLEK	2	2	1.1.1.885.33;1.1.1.2015.21	2	1.1.1.885.33;1.1.1.2015.21	2	26a-2;hela-3
489	sp|P09661|RU2A_HUMAN	--	tr|H0YKK0|H0YKK0_HUMAN;tr|Q6NVW9|Q6NVW9_HUMAN	0.0863	28415.3	KLDGFPLL;NAIANASTLAEVER	GYKIPVIENLGATLDQFDAIDFSDNEIR;KGGPSPGDVEAIK;KLDGFPLL;LTAELIEQAAQYTNAVR;NAIANASTLAEVER;SLTYLSILR;VKLTAELIEQAAQYTNAVR	7	2	1.1.1.1412.2;1.1.1.938.15	2	1.1.1.2316.23;1.1.1.2330.29;1.1.1.1304.3;1.1.1.1607.8;1.1.1.833.24;1.1.1.1577.22;1.1.1.1574.5;1.1.1.2338.21;1.1.1.852.24;1.1.1.1289.3;1.1.1.1412.2;1.1.1.1611.7;1.1.1.1559.30;1.1.1.2372.29;1.1.1.1583.12;1.1.1.938.15;1.1.1.2330.30;1.1.1.2385.24;1.1.1.1570.10;1.1.1.1578.7;1.1.1.2317.27;1.1.1.2366.23;1.1.1.871.25	23	26a-1;26a-2;26a-3;hela-1;hela-3
490	sp|O95365|ZBT7A_HUMAN	--	--	0.0257	61438.5	TQGLLCDVVILVEGR	TQGLLCDVVILVEGR	1	1	1.1.1.2241.7	1	1.1.1.2241.7	1	26a-3
491	sp|P24928|RPB1_HUMAN	tr|A0A087WWE2|A0A087WWE2_HUMAN;tr|A0A0C4DGZ0|A0A0C4DGZ0_HUMAN	--	0.0848	217174	AEIQELAMVPR;GFVENSYLAGLTPTEFFFHAMGGR;INAGFGDDLNCIFNDDNAEK;LNLSVTTPYNADFDGDEMNLHLPQSLETR;LSGEAFDWLLGEIESK;MHGGGPPSGDSACPLR;SIAANMTFAEIVTPFNIDR;TPSLTVFLLGQSAR;TVITPDPNLSIDQVGVPR	AEIQELAMVPR;GFVENSYLAGLTPTEFFFHAMGGR;INAGFGDDLNCIFNDDNAEK;LNLSVTTPYNADFDGDEMNLHLPQSLETR;LSGEAFDWLLGEIESK;MHGGGPPSGDSACPLR;SIAANMTFAEIVTPFNIDR;TPSLTVFLLGQSAR;TVITPDPNLSIDQVGVPR	9	9	1.1.1.1801.23;1.1.1.2262.6;1.1.1.1263.30;1.1.1.899.30;1.1.1.1278.29;1.1.1.1049.7;1.1.1.2076.26;1.1.1.2053.24;1.1.1.1259.23;1.1.1.2312.12;1.1.1.2276.12;1.1.1.1281.31;1.1.1.1601.14;1.1.1.1310.25;1.1.1.1056.16;1.1.1.2272.9;1.1.1.2312.14;1.1.1.1054.11;1.1.1.1543.39;1.1.1.1268.30;1.1.1.1284.18	21	1.1.1.1801.23;1.1.1.2262.6;1.1.1.1263.30;1.1.1.899.30;1.1.1.1278.29;1.1.1.1049.7;1.1.1.2076.26;1.1.1.2053.24;1.1.1.1259.23;1.1.1.2312.12;1.1.1.2276.12;1.1.1.1281.31;1.1.1.1601.14;1.1.1.1310.25;1.1.1.1056.16;1.1.1.2272.9;1.1.1.2312.14;1.1.1.1054.11;1.1.1.1543.39;1.1.1.1268.30;1.1.1.1284.18	21	26a-1;26a-2;26a-3;hela-1;hela-2;hela-3
492	sp|P47895|AL1A3_HUMAN	tr|A0A024RC95|A0A024RC95_HUMAN;tr|B2R5T2|B2R5T2_HUMAN;tr|B4DYU3|B4DYU3_HUMAN;tr|H0Y2X5|H0Y2X5_HUMAN;tr|Q7Z3A2|Q7Z3A2_HUMAN	--	0.0332	56108	GLFIKPTVFSEVTDNMR	GLFIKPTVFSEVTDNMR	1	1	1.1.1.1483.9	1	1.1.1.1483.9	1	hela-2
493	sp|P02042|HBD_HUMAN	sp|P68871|HBB_HUMAN;tr|A0N071|A0N071_HUMAN;tr|A1YZ08|A1YZ08_HUMAN;tr|B2M1S6|B2M1S6_HUMAN;tr|B2M1S8|B2M1S8_HUMAN;tr|B3VL05|B3VL05_HUMAN;tr|B3VL86|B3VL86_HUMAN;tr|C8C504|C8C504_HUMAN;tr|D1MGQ0|D1MGQ0_HUMAN;tr|D9YZU5|D9YZU5_HUMAN;tr|E9NGZ5|E9NGZ5_HUMAN;tr|E9PFT6|E9PFT6_HUMAN;tr|Q0Z944|Q0Z944_HUMAN;tr|Q14473|Q14473_HUMAN;tr|Q3LR79|Q3LR79_HUMAN;tr|Q4F786|Q4F786_HUMAN;tr|Q4JLR8|Q4JLR8_HUMAN;tr|Q4TZM4|Q…	sp|P02100|HBE_HUMAN;sp|P69891|HBG1_HUMAN;sp|P69892|HBG2_HUMAN;tr|A8MUF7|A8MUF7_HUMAN;tr|A9YUX2|A9YUX2_HUMAN;tr|B3VL31|B3VL31_HUMAN;tr|B5ANL9|B5ANL9_HUMAN;tr|B7UCU6|B7UCU6_HUMAN;tr|D3GKD8|D3GKD8_HUMAN;tr|D3GKD9|D3GKD9_HUMAN;tr|D5FZW3|D5FZW3_HUMAN;tr|D9YZU7|D9YZU7_HUMAN;tr|D9YZU8|D9YZU8_HUMAN;tr|D9YZU9|D9YZU9_HUMAN;tr|E7CYP2|E7CYP2_HUMAN;tr|E9M263|E9M263_HUMAN;tr|E9PBW4|E9PBW4_HUMAN;tr|E9PEW8|E9PEW…	0.1293	16055.4	LHVDPENFR;LLVVYPWTQR	LHVDPENFR;LLVVYPWTQR	2	2	1.1.1.903.17;1.1.1.1300.11;1.1.1.1288.6;1.1.1.1287.4;1.1.1.1304.12;1.1.1.1299.8;1.1.1.1278.12;1.1.1.1291.8;1.1.1.1270.5;1.1.1.1282.9	10	1.1.1.903.17;1.1.1.1300.11;1.1.1.1288.6;1.1.1.1287.4;1.1.1.1304.12;1.1.1.1299.8;1.1.1.1278.12;1.1.1.1291.8;1.1.1.1270.5;1.1.1.1282.9	10	26a-1;26a-2;26a-3;hela-1;hela-2;hela-3
494	sp|Q969G3|SMCE1_HUMAN	tr|A0A024R1S7|A0A024R1S7_HUMAN	tr|B4DGM3|B4DGM3_HUMAN;tr|J3QKS7|J3QKS7_HUMAN;tr|K7EMQ8|K7EMQ8_HUMAN	0.1265	46649.1	LISEILSESVVPDVR;RPSYAPPPTPAPATQMPSTPGFVGYNPYSHLAYNNYR	LISEILSESVVPDVR;RPSYAPPPTPAPATQMPSTPGFVGYNPYSHLAYNNYR	2	2	1.1.1.1281.34;1.1.1.1611.20;1.1.1.1585.21;1.1.1.1569.17;1.1.1.1580.15;1.1.1.1563.20	6	1.1.1.1281.34;1.1.1.1611.20;1.1.1.1585.21;1.1.1.1569.17;1.1.1.1580.15;1.1.1.1563.20	6	26a-1;26a-2;26a-3;hela-1;hela-3
495	sp|O43390|HNRPR_HUMAN	--	tr|Q0VGD6|Q0VGD6_HUMAN;tr|Q6MZS5|Q6MZS5_HUMAN	0.2796	70942.8	AIDALREFNEEGALSVLQQFK;DLYEDELVPLFEK;EFNEEGALSVLQQFK;ENILEEFSK;GYAFITFCGK;HLGVCISVANNR;KYGGPPPDSVYSGVQPGIGTEVFVGK;LCDSYEIRPGK;LMMDPLSGQNR;NLATTVTEEILEK;TKENILEEFSK;TLIEAGLPQK;VAERLDEIFQTGLVAYVDLDER;VTEGLVDVILYHQPDDK	AGPIWDLR;AIDALREFNEEGALSVLQQFK;DLYEDELVPLFEK;EFNEEGALSVLQQFK;ENILEEFSK;GFCFLEYEDHK;GYAFITFCGK;HLGVCISVANNR;KYGGPPPDSVYSGVQPGIGTEVFVGK;LCDSYEIRPGK;LFVGSIPK;LMMDPLSGQNR;NLATTVTEEILEK;SAFLCGVMK;TGYTLDVTTGQR;TKENILEEFSK;TLIEAGLPQK;VAERLDEIFQTGLVAYVDLDER;VTEGLVDVILYHQPDDK	19	14	1.1.1.2651.3;1.1.1.1627.11;1.1.1.1160.10;1.1.1.2027.5;1.1.1.1983.30;1.1.1.877.27;1.1.1.1579.6;1.1.1.1658.9;1.1.1.1989.8;1.1.1.943.28;1.1.1.1616.12;1.1.1.1842.13;1.1.1.1626.13;1.1.1.1611.11;1.1.1.863.10;1.1.1.1082.19;1.1.1.1614.6;1.1.1.1821.11;1.1.1.941.20;1.1.1.2657.3;1.1.1.1158.32;1.1.1.1178.6;1.1.1.1851.12;1.1.1.1604.16;1.1.1.1863.17;1.1.1.1842.7;1.1.1.924.24;1.1.1.2004.5;1.1.1.1595.16;1.1.1.16…	76	1.1.1.2651.3;1.1.1.1627.11;1.1.1.931.2;1.1.1.1160.10;1.1.1.973.8;1.1.1.2027.5;1.1.1.1983.30;1.1.1.877.27;1.1.1.1579.6;1.1.1.1658.9;1.1.1.1989.8;1.1.1.943.28;1.1.1.1054.17;1.1.1.1616.12;1.1.1.1842.13;1.1.1.1626.13;1.1.1.1611.11;1.1.1.863.10;1.1.1.1082.19;1.1.1.1614.6;1.1.1.1821.11;1.1.1.941.20;1.1.1.2657.3;1.1.1.1158.32;1.1.1.1178.6;1.1.1.1851.12;1.1.1.1604.16;1.1.1.1863.17;1.1.1.1842.7;1.1.1.924.…	93	26a-1;26a-2;26a-3;hela-1;hela-2;hela-3
496	sp|P11802|CDK4_HUMAN	tr|A0A024RBB6|A0A024RBB6_HUMAN	tr|Q6LC83|Q6LC83_HUMAN	0.3564	33729.5	DLKPENILVTSGGTVK;GPRPVQSVVPEMEESGAQLLLEMLTFNPHK;GPRPVQSVVPEMEESGAQLLLEMLTFNPHKR;IFDLIGLPPEDDWPR;PVQSVVPEMEESGAQLLLEMLTFNPHK;PVQSVVPEMEESGAQLLLEMLTFNPHKR;RLEAFEHPNVVR;VPNGGGGGGGLPISTVR;YEPVAEIGVGAYGTVYK	DLKPENILVTSGGTVK;GPRPVQSVVPEMEESGAQLLLEMLTFNPHK;GPRPVQSVVPEMEESGAQLLLEMLTFNPHKR;IFDLIGLPPEDDWPR;LADFGLAR;PVQSVVPEMEESGAQLLLEMLTFNPHK;PVQSVVPEMEESGAQLLLEMLTFNPHKR;RLEAFEHPNVVR;VPNGGGGGGGLPISTVR;YEPVAEIGVGAYGTVYK	10	9	1.1.1.1992.18;1.1.1.2459.6;1.1.1.2444.3;1.1.1.2396.2;1.1.1.1970.8;1.1.1.1239.34;1.1.1.903.10;1.1.1.1202.36;1.1.1.2496.17;1.1.1.1990.19;1.1.1.1190.24;1.1.1.2443.2;1.1.1.1992.12;1.1.1.1983.13;1.1.1.2477.8;1.1.1.2494.8;1.1.1.1974.5;1.1.1.2436.3;1.1.1.2495.10;1.1.1.1005.24;1.1.1.2384.3;1.1.1.1224.33;1.1.1.2003.8;1.1.1.2433.2;1.1.1.2429.2;1.1.1.2004.12;1.1.1.2041.18;1.1.1.2424.2;1.1.1.2011.12;1.1.1.19…	37	1.1.1.1992.18;1.1.1.2459.6;1.1.1.2444.3;1.1.1.2396.2;1.1.1.1970.8;1.1.1.937.3;1.1.1.1239.34;1.1.1.903.10;1.1.1.1202.36;1.1.1.922.5;1.1.1.2496.17;1.1.1.1990.19;1.1.1.1190.24;1.1.1.2443.2;1.1.1.1992.12;1.1.1.1983.13;1.1.1.2477.8;1.1.1.2494.8;1.1.1.1974.5;1.1.1.2436.3;1.1.1.901.7;1.1.1.2495.10;1.1.1.1005.24;1.1.1.917.4;1.1.1.2384.3;1.1.1.1224.33;1.1.1.2003.8;1.1.1.2433.2;1.1.1.941.5;1.1.1.2429.2;1.1…	43	26a-1;26a-2;26a-3;hela-1;hela-2;hela-3
497	sp|P26440|IVD_HUMAN	tr|A0A0A0MT83|A0A0A0MT83_HUMAN;tr|A0A0S2Z422|A0A0S2Z422_HUMAN;tr|A0A0S2Z4K7|A0A0S2Z4K7_HUMAN	tr|H7C4G6|H7C4G6_HUMAN;tr|A0A087WVD3|A0A087WVD3_HUMAN;tr|H0YLC3|H0YLC3_HUMAN;tr|H0YN10|H0YN10_HUMAN	0.1844	46319.1	HSLLPVDDAINGLSEEQR;LVLAGGPLGLMQAVLDHTIPYLHVR;QLGNLGVLGITAPVQYGGSGLGYLEHVLVMEEISR	HSLLPVDDAINGLSEEQR;LVLAGGPLGLMQAVLDHTIPYLHVR;QLGNLGVLGITAPVQYGGSGLGYLEHVLVMEEISR	3	3	1.1.1.2476.32;1.1.1.1193.34;1.1.1.2476.33;1.1.1.2489.2;1.1.1.2437.40;1.1.1.2461.2;1.1.1.2506.2	7	1.1.1.2476.32;1.1.1.1193.34;1.1.1.2476.33;1.1.1.2489.2;1.1.1.2437.40;1.1.1.2461.2;1.1.1.2506.2	7	26a-3;hela-1;hela-2;hela-3
498	sp|Q9NY27|PP4R2_HUMAN	--	--	0.0624	46897.7	NVMVVSCVYPSSEK;TGETMIQWSQFK	NVMVVSCVYPSSEK;TGETMIQWSQFK	2	2	1.1.1.940.36;1.1.1.1166.18;1.1.1.1166.22	3	1.1.1.940.36;1.1.1.1166.18;1.1.1.1166.22	3	26a-3;hela-2
499	sp|O95721|SNP29_HUMAN	tr|C9JAF7|C9JAF7_HUMAN	--	0.0969	28970	IDSNLDELSMGLGR;SVFGGLVNYFK	IDSNLDELSMGLGR;SVFGGLVNYFK	2	2	1.1.1.1236.20;1.1.1.1256.18;1.1.1.1653.3;1.1.1.1285.22;1.1.1.1287.22;1.1.1.1236.24	6	1.1.1.1236.20;1.1.1.1256.18;1.1.1.1653.3;1.1.1.1285.22;1.1.1.1287.22;1.1.1.1236.24	6	26a-1;26a-2;hela-1;hela-3
500	sp|Q9H6T3|RPAP3_HUMAN	--	--	0.0466	75717.9	GMDADPYNPVLPTNR;VLELEPNNFEATNELR	GMDADPYNPVLPTNR;VLELEPNNFEATNELR	2	2	1.1.1.1267.30;1.1.1.1002.34	2	1.1.1.1267.30;1.1.1.1002.34	2	26a-2
501	sp|Q15021|CND1_HUMAN	tr|B3KMS0|B3KMS0_HUMAN	tr|B3KY03|B3KY03_HUMAN;tr|B4E0B7|B4E0B7_HUMAN	0.1813	157181	DLAYCVSQLPLTER;DQFLDTLQAHGHDVNSFVR;EKNTSSETTMEEELGLVGATADDTEAELIR;ESTGNMVTGQTVCK;GNAIYNLLPDIISR;HSQELPAILDDTTLSGSDR;LSDADLAGPLQK;MLPLIWSK;QTLAAFVPLLLK;SGGVNQYVVQEVLSIK;STLQQLLQLPQGEEEIPEQIANTETTEDVKGR;TAAASAVLDPEEEWEAMLPELK;VCNNPGLYSNPDLSAAASLALGK;YQPLASTASDNDFVTPEPR	DLAYCVSQLPLTER;DQFLDTLQAHGHDVNSFVR;EKNTSSETTMEEELGLVGATADDTEAELIR;ESTGNMVTGQTVCK;GNAIYNLLPDIISR;HSQELPAILDDTTLSGSDR;LSDADLAGPLQK;MLPLIWSK;QTLAAFVPLLLK;SGGVNQYVVQEVLSIK;STLQQLLQLPQGEEEIPEQIANTETTEDVKGR;TAAASAVLDPEEEWEAMLPELK;VCNNPGLYSNPDLSAAASLALGK;YQPLASTASDNDFVTPEPR	14	14	1.1.1.1990.27;1.1.1.2175.37;1.1.1.1130.20;1.1.1.1585.40;1.1.1.1826.32;1.1.1.1040.37;1.1.1.876.36;1.1.1.993.34;1.1.1.1369.21;1.1.1.1326.20;1.1.1.1343.28;1.1.1.1818.37;1.1.1.1893.6;1.1.1.1601.20;1.1.1.2207.31;1.1.1.1021.39;1.1.1.2171.20;1.1.1.2187.16;1.1.1.911.16;1.1.1.1311.21;1.1.1.1585.25;1.1.1.1828.38;1.1.1.930.21;1.1.1.1255.3;1.1.1.1543.32;1.1.1.1976.29;1.1.1.1205.21;1.1.1.1915.7;1.1.1.1325.19;…	60	1.1.1.1990.27;1.1.1.2175.37;1.1.1.1130.20;1.1.1.1585.40;1.1.1.1826.32;1.1.1.1040.37;1.1.1.876.36;1.1.1.993.34;1.1.1.1369.21;1.1.1.1326.20;1.1.1.1343.28;1.1.1.1818.37;1.1.1.1893.6;1.1.1.1601.20;1.1.1.2207.31;1.1.1.1021.39;1.1.1.2171.20;1.1.1.2187.16;1.1.1.911.16;1.1.1.1311.21;1.1.1.1585.25;1.1.1.1828.38;1.1.1.930.21;1.1.1.1255.3;1.1.1.1543.32;1.1.1.1976.29;1.1.1.1205.21;1.1.1.1915.7;1.1.1.1325.19;…	60	26a-1;26a-2;26a-3;hela-1;hela-2;hela-3
502	sp|P13639|EF2_HUMAN	--	--	0.6585	95337.4	ALLELQLEPEELYQTFQR;ARPFPDGLAEDIDKGEVSAR;AYLPVNESFGFTADLR;CELLYEGPPDDEAAMGIK;CLYASVLTAQPR;DGAGFLINLIDSPGHVDFSSEVTAALR;DLEEDHACIPIKK;EDLYLKPIQ;EDLYLKPIQR;EGIPALDNFLDK;EGIPALDNFLDKL;ELQLEPEELYQTFQR;ETVSEESNVLCLSK;FAAKGEGQLGPAER;FSVSPVVR;GHVFEESQVAGTPMFVVK;GLKEGIPALDNFLDKL;GPLMMYISK;GVQYLNEIK;GVQYLNEIKDSVVAGFQWATK;IKPVLMMNK;IMGPNYTPGKKEDLYLKPIQR;IVGLVGVDQFLVK;IWCFGPDGTGPNILTDITK;KEDLYLKPIQ;KEDLYLKPIQ…	ALLELQLEPEELYQTFQR;ARPFPDGLAEDIDKGEVSAR;AYLPVNESFGFTADLR;CELLYEGPPDDEAAMGIK;CLYASVLTAQPR;DGAGFLINLIDSPGHVDFSSEVTAALR;DLEEDHACIPIKK;EDLYLKPIQ;EDLYLKPIQR;EGIPALDNFLDK;EGIPALDNFLDKL;ELQLEPEELYQTFQR;ETVSEESNVLCLSK;FAAKGEGQLGPAER;FSVSPVVR;GHVFEESQVAGTPMFVVK;GLKEGIPALDNFLDKL;GPLMMYISK;GVQYLNEIK;GVQYLNEIKDSVVAGFQWATK;IKPVLMMNK;IMGPNYTPGKKEDLYLKPIQR;IVGLVGVDQFLVK;IWCFGPDGTGPNILTDITK;KEDLYLKPIQ;KEDLYLKPIQ…	54	54	1.1.1.2184.4;1.1.1.2205.12;1.1.1.1942.27;1.1.1.874.2;1.1.1.2445.27;1.1.1.935.28;1.1.1.918.15;1.1.1.1231.5;1.1.1.2618.4;1.1.1.1648.21;1.1.1.2508.10;1.1.1.2240.2;1.1.1.1213.39;1.1.1.2632.15;1.1.1.1638.25;1.1.1.2600.15;1.1.1.2271.18;1.1.1.2704.6;1.1.1.2170.28;1.1.1.1637.17;1.1.1.2698.5;1.1.1.2521.9;1.1.1.950.16;1.1.1.1004.9;1.1.1.1000.25;1.1.1.2496.17;1.1.1.1904.5;1.1.1.2139.35;1.1.1.2601.21;1.1.1.2…	849	1.1.1.2184.4;1.1.1.2205.12;1.1.1.1942.27;1.1.1.874.2;1.1.1.2445.27;1.1.1.935.28;1.1.1.918.15;1.1.1.1231.5;1.1.1.2618.4;1.1.1.1648.21;1.1.1.2508.10;1.1.1.2240.2;1.1.1.1213.39;1.1.1.2632.15;1.1.1.1638.25;1.1.1.2600.15;1.1.1.2271.18;1.1.1.2704.6;1.1.1.2170.28;1.1.1.1637.17;1.1.1.2698.5;1.1.1.2521.9;1.1.1.950.16;1.1.1.1004.9;1.1.1.1000.25;1.1.1.2496.17;1.1.1.1904.5;1.1.1.2139.35;1.1.1.2601.21;1.1.1.2…	849	26a-1;26a-2;26a-3;hela-1;hela-2;hela-3
503	sp|P49321|NASP_HUMAN	--	tr|Q53H03|Q53H03_HUMAN	0.3731	85237.2	AMESTATAAVAAELVSADKIEDVPAPSTSADKVESLDVDSEAKK;ATLVESSTSGFTPGGGGSSVSMIASR;DGAVNGPSVVGDQTPIEPQTSIER;EAEGSSAEYKKEIEELKELLPEIR;EAQLYAAQAHLK;EIEELKELLPEIR;EQVYDAMGEKEEAK;EVSEEQPVVTLEK;HLVMGDIPAAVNAFQEAASLLGK;HLVMGDIPAAVNAFQEAASLLGKK;KEIEELKELLPEIR;KPTDGASSSNCVTDISHLVR;LLAETHYQLGLAYGYNSQYDEAVAQFSK;MAVLNEQVK;PAAVNAFQEAASLLGK;QGTAVEVEAESLDPTVKPVDVGGDEPEEK;QGTAVEVEAESLDPTVKPVDVGGDEPEEKVVTSENEAGK;YGETANECGE…	AMESTATAAVAAELVSADKIEDVPAPSTSADKVESLDVDSEAKK;ATLVESSTSGFTPGGGGSSVSMIASR;DGAVNGPSVVGDQTPIEPQTSIER;EAEGSSAEYKKEIEELKELLPEIR;EAQLYAAQAHLK;EIEELKELLPEIR;EQVYDAMGEKEEAK;EVSEEQPVVTLEK;HLVMGDIPAAVNAFQEAASLLGK;HLVMGDIPAAVNAFQEAASLLGKK;KEIEELKELLPEIR;KPTDGASSSNCVTDISHLVR;LLAETHYQLGLAYGYNSQYDEAVAQFSK;MAVLNEQVK;PAAVNAFQEAASLLGK;QGTAVEVEAESLDPTVKPVDVGGDEPEEK;QGTAVEVEAESLDPTVKPVDVGGDEPEEKVVTSENEAGK;YGETANECGE…	18	18	1.1.1.1523.18;1.1.1.873.36;1.1.1.1024.37;1.1.1.2149.3;1.1.1.1010.38;1.1.1.890.28;1.1.1.902.27;1.1.1.1187.40;1.1.1.885.23;1.1.1.1523.10;1.1.1.2181.2;1.1.1.1305.32;1.1.1.1707.4;1.1.1.2377.5;1.1.1.1100.36;1.1.1.2154.4;1.1.1.886.25;1.1.1.1508.9;1.1.1.1849.25;1.1.1.896.30;1.1.1.1044.32;1.1.1.2189.5;1.1.1.1317.28;1.1.1.2406.29;1.1.1.2411.3;1.1.1.1076.37;1.1.1.1511.17;1.1.1.1322.34;1.1.1.1612.22;1.1.1.1…	115	1.1.1.1523.18;1.1.1.873.36;1.1.1.1024.37;1.1.1.2149.3;1.1.1.1010.38;1.1.1.890.28;1.1.1.902.27;1.1.1.1187.40;1.1.1.885.23;1.1.1.1523.10;1.1.1.2181.2;1.1.1.1305.32;1.1.1.1707.4;1.1.1.2377.5;1.1.1.1100.36;1.1.1.2154.4;1.1.1.886.25;1.1.1.1508.9;1.1.1.1849.25;1.1.1.896.30;1.1.1.1044.32;1.1.1.2189.5;1.1.1.1317.28;1.1.1.2406.29;1.1.1.2411.3;1.1.1.1076.37;1.1.1.1511.17;1.1.1.1322.34;1.1.1.1612.22;1.1.1.1…	115	26a-1;26a-2;26a-3;hela-1;hela-2;hela-3
504	sp|P61024|CKS1_HUMAN	tr|Q5T178|Q5T178_HUMAN	tr|Q5T179|Q5T179_HUMAN	0.6582	9660.1	NLGVQQSQGWVHYMIHEPEPHILLFR;QIYYSDKYDDEEFEYR;THLMSESEWR	NLGVQQSQGWVHYMIHEPEPHILLFR;QIYYSDKYDDEEFEYR;THLMSESEWR	3	3	1.1.1.1169.38;1.1.1.1195.41;1.1.1.907.25;1.1.1.1603.14;1.1.1.1639.10;1.1.1.1602.7;1.1.1.946.26;1.1.1.1608.14;1.1.1.1194.41;1.1.1.1220.41;1.1.1.872.22;1.1.1.923.40;1.1.1.1175.38;1.1.1.964.32;1.1.1.852.23;1.1.1.1196.35	16	1.1.1.1169.38;1.1.1.1195.41;1.1.1.907.25;1.1.1.1603.14;1.1.1.1639.10;1.1.1.1602.7;1.1.1.946.26;1.1.1.1608.14;1.1.1.1194.41;1.1.1.1220.41;1.1.1.872.22;1.1.1.923.40;1.1.1.1175.38;1.1.1.964.32;1.1.1.852.23;1.1.1.1196.35	16	26a-1;26a-2;26a-3;hela-1;hela-2;hela-3
505	sp|Q06787|FMR1_HUMAN	tr|A0A087WWR6|A0A087WWR6_HUMAN;tr|A0A087WXI3|A0A087WXI3_HUMAN;tr|A0A0K0MJ24|A0A0K0MJ24_HUMAN;tr|A8MQB8|A8MQB8_HUMAN;tr|G3V0J0|G3V0J0_HUMAN;tr|G8JLE9|G8JLE9_HUMAN;tr|Q59GC1|Q59GC1_HUMAN;tr|Q8IXW7|Q8IXW7_HUMAN;tr|R9WNI0|R9WNI0_HUMAN;tr|R9WPL0|R9WPL0_HUMAN;tr|R9WQY1|R9WQY1_HUMAN;tr|W5ZQ92|W5ZQ92_HUMAN;tr|X5D907|X5D907_HUMAN;tr|X5DQX7|X5DQX7_HUMAN	--	0.0222	71174	SFLEFAEDVIQVPR	SFLEFAEDVIQVPR	1	1	1.1.1.2149.9;1.1.1.2121.15;1.1.1.2105.13;1.1.1.2096.8;1.1.1.2105.14;1.1.1.2116.9;1.1.1.2124.7;1.1.1.2119.11;1.1.1.2131.5	9	1.1.1.2149.9;1.1.1.2121.15;1.1.1.2105.13;1.1.1.2096.8;1.1.1.2105.14;1.1.1.2116.9;1.1.1.2124.7;1.1.1.2119.11;1.1.1.2131.5	9	26a-1;26a-2;26a-3;hela-1;hela-2
506	sp|O60502|OGA_HUMAN	--	tr|B3KMK2|B3KMK2_HUMAN	0.1343	102914	EIPVESIEEVSK;EMYDDGVGLPFQSQPDLIGDK;EMYSVEEAEQLMTLISAAR;IMLSFHEEQEVLPETFLANFPSLIK;LLPGIEVLWTGPK;LLPIDGANDLFFQPPPLTPTSK;SMMACLLSSLK	EIPVESIEEVSK;EMYDDGVGLPFQSQPDLIGDK;EMYSVEEAEQLMTLISAAR;IMLSFHEEQEVLPETFLANFPSLIK;LLPGIEVLWTGPK;LLPIDGANDLFFQPPPLTPTSK;SMMACLLSSLK	7	7	1.1.1.2455.23;1.1.1.1613.3;1.1.1.1979.38;1.1.1.2422.20;1.1.1.963.20;1.1.1.1991.21;1.1.1.1774.3;1.1.1.1632.4;1.1.1.1631.4;1.1.1.1571.30;1.1.1.2390.19;1.1.1.1784.11;1.1.1.2433.16;1.1.1.1967.25;1.1.1.1984.18;1.1.1.990.16;1.1.1.1972.29;1.1.1.2437.15;1.1.1.1813.5;1.1.1.1999.38;1.1.1.2377.34;1.1.1.2023.37;1.1.1.2435.18;1.1.1.1975.26;1.1.1.1997.41	25	1.1.1.2455.23;1.1.1.1613.3;1.1.1.1979.38;1.1.1.2422.20;1.1.1.963.20;1.1.1.1991.21;1.1.1.1774.3;1.1.1.1632.4;1.1.1.1631.4;1.1.1.1571.30;1.1.1.2390.19;1.1.1.1784.11;1.1.1.2433.16;1.1.1.1967.25;1.1.1.1984.18;1.1.1.990.16;1.1.1.1972.29;1.1.1.2437.15;1.1.1.1813.5;1.1.1.1999.38;1.1.1.2377.34;1.1.1.2023.37;1.1.1.2435.18;1.1.1.1975.26;1.1.1.1997.41	25	26a-1;26a-2;26a-3;hela-1;hela-2;hela-3
507	sp|P10619|PPGB_HUMAN	tr|B4E324|B4E324_HUMAN;tr|Q59EV6|Q59EV6_HUMAN;tr|X6R5C5|X6R5C5_HUMAN;tr|X6R8A1|X6R8A1_HUMAN	--	0.1604	54465.7	CNFYDNKDLECVTNLQEVAR;GAGHMVPTDKPLAAFTMFSR;KALNIPEQLPQWDMCNFLVNLQYR;YGDSGEQIAGFVK	CNFYDNKDLECVTNLQEVAR;GAGHMVPTDKPLAAFTMFSR;KALNIPEQLPQWDMCNFLVNLQYR;YGDSGEQIAGFVK	4	4	1.1.1.2131.15;1.1.1.932.20;1.1.1.1556.37;1.1.1.1215.4;1.1.1.2129.25;1.1.1.1551.35;1.1.1.2104.25;1.1.1.911.19;1.1.1.2154.24;1.1.1.1580.35;1.1.1.1240.34;1.1.1.1534.36	12	1.1.1.2131.15;1.1.1.932.20;1.1.1.1556.37;1.1.1.1215.4;1.1.1.2129.25;1.1.1.1551.35;1.1.1.2104.25;1.1.1.911.19;1.1.1.2154.24;1.1.1.1580.35;1.1.1.1240.34;1.1.1.1534.36	12	26a-2;hela-1;hela-2;hela-3
508	sp|P14384|CBPM_HUMAN	tr|F8W111|F8W111_HUMAN	tr|H0YHN7|H0YHN7_HUMAN	0.0632	50513.5	NLWVLVVGR;SLTPDDDVFQYLAHTYASR	NLWVLVVGR;SLTPDDDVFQYLAHTYASR	2	2	1.1.1.1497.2;1.1.1.1730.11;1.1.1.1723.11;1.1.1.1726.10	4	1.1.1.1497.2;1.1.1.1730.11;1.1.1.1723.11;1.1.1.1726.10	4	hela-1;hela-2;hela-3
509	sp|Q13501|SQSTM_HUMAN	--	tr|B4E3V2|B4E3V2_HUMAN;tr|Q13502|Q13502_HUMAN	0.3432	47686.7	AYLLGKEDAAR;CSVCPDYDLCSVCEGK;LAFPSPFGHLSEGFSHSR;LTPVSPESSSTEEK;NYDIGAALDTIQYSK;SSSQPSSCCSDPSKPGGNVEGATQSLAEQMR;VAALFPALRPGGFQAHYRDEDGDLVAFSSDEELTMAMSYVKDDIFR	AYLLGKEDAAR;CSVCPDYDLCSVCEGK;LAFPSPFGHLSEGFSHSR;LTPVSPESSSTEEK;NYDIGAALDTIQYSK;SSSQPSSCCSDPSKPGGNVEGATQSLAEQMR;VAALFPALRPGGFQAHYRDEDGDLVAFSSDEELTMAMSYVKDDIFR	7	7	1.1.1.1355.22;1.1.1.920.39;1.1.1.885.22;1.1.1.2443.7;1.1.1.940.41;1.1.1.1374.24;1.1.1.930.38;1.1.1.1343.19;1.1.1.1361.19;1.1.1.879.4;1.1.1.958.41;1.1.1.1393.24;1.1.1.2472.6;1.1.1.1237.3;1.1.1.947.38;1.1.1.1361.18	16	1.1.1.1355.22;1.1.1.920.39;1.1.1.885.22;1.1.1.2443.7;1.1.1.940.41;1.1.1.1374.24;1.1.1.930.38;1.1.1.1343.19;1.1.1.1361.19;1.1.1.879.4;1.1.1.958.41;1.1.1.1393.24;1.1.1.2472.6;1.1.1.1237.3;1.1.1.947.38;1.1.1.1361.18	16	26a-1;26a-2;26a-3;hela-2;hela-3
510	sp|Q6IA86|ELP2_HUMAN	--	--	0.023	92499.4	TMILWAPDEESGVWLEQVR	TMILWAPDEESGVWLEQVR	1	1	1.1.1.1948.29	1	1.1.1.1948.29	1	26a-1
511	sp|O75390|CISY_HUMAN	tr|A0A024RB75|A0A024RB75_HUMAN;tr|B4DJV2|B4DJV2_HUMAN	--	0.4313	51712	AALPSHVVTMLDNFPTNLHPMSQLSAAVTALNSESNFAR;AKGGEEPLPEGLFWLLVTGHIPTEEQVSWLSK;ALGVLAQLIWSR;EGSGIGAIDSNLDWSHNFTNMLGYTDHQFTELTR;EVGKDVSDEKLRDYIWNTLNSGR;GGEEPLPEGLFWLLVTGHIPTEEQVSWLSK;GLVYETSVLDPDEGIR;IVPNVLLEQGK;RAALPSHVVTMLDNFPTNLHPMSQLSAAVTALNSESNFAR;TKYWELIYEDSMDLIAK;TVVGQITVDMMYGGMR	AALPSHVVTMLDNFPTNLHPMSQLSAAVTALNSESNFAR;AKGGEEPLPEGLFWLLVTGHIPTEEQVSWLSK;ALGVLAQLIWSR;ASASSTNLKDILADLIPK;EGSGIGAIDSNLDWSHNFTNMLGYTDHQFTELTR;EVGKDVSDEKLRDYIWNTLNSGR;GGEEPLPEGLFWLLVTGHIPTEEQVSWLSK;GLVYETSVLDPDEGIR;IVPNVLLEQGK;RAALPSHVVTMLDNFPTNLHPMSQLSAAVTALNSESNFAR;TKYWELIYEDSMDLIAK;TVVGQITVDMMYGGMR	12	11	1.1.1.2184.14;1.1.1.2265.24;1.1.1.1901.2;1.1.1.1649.23;1.1.1.2320.27;1.1.1.2318.28;1.1.1.2208.19;1.1.1.1643.21;1.1.1.1272.29;1.1.1.2477.26;1.1.1.2237.17;1.1.1.2191.19;1.1.1.2140.9;1.1.1.2305.12;1.1.1.2042.6;1.1.1.2496.13;1.1.1.2200.14;1.1.1.1243.33;1.1.1.2440.13;1.1.1.2162.11;1.1.1.2302.26;1.1.1.2477.12;1.1.1.1253.26;1.1.1.2196.18;1.1.1.1639.18;1.1.1.2328.20;1.1.1.2298.11;1.1.1.2176.22;1.1.1.2119…	75	1.1.1.2184.14;1.1.1.2265.24;1.1.1.1901.2;1.1.1.1649.23;1.1.1.2320.27;1.1.1.2318.28;1.1.1.2208.19;1.1.1.1643.21;1.1.1.1272.29;1.1.1.2477.26;1.1.1.1962.2;1.1.1.2237.17;1.1.1.2191.19;1.1.1.2140.9;1.1.1.2305.12;1.1.1.1972.9;1.1.1.2042.6;1.1.1.2496.13;1.1.1.2200.14;1.1.1.1243.33;1.1.1.2440.13;1.1.1.1949.3;1.1.1.2162.11;1.1.1.2302.26;1.1.1.1967.22;1.1.1.1959.3;1.1.1.2477.12;1.1.1.1253.26;1.1.1.2196.18;…	89	26a-1;26a-2;26a-3;hela-1;hela-2;hela-3
512	sp|Q9BYD3|RM04_HUMAN	tr|A0A024R7C5|A0A024R7C5_HUMAN;tr|K7ES61|K7ES61_HUMAN	tr|X6RAY8|X6RAY8_HUMAN;tr|K7ELQ0|K7ELQ0_HUMAN;tr|K7EKI4|K7EKI4_HUMAN;tr|K7ELF1|K7ELF1_HUMAN	0.3408	34918.9	ATENPEQVASEGLPEPVLR;HQTLVLTLPTVAFLEDK;LAQDDLHIMDSLELPTGDPQYLTELAHYR;VGLADLHPDVFATAPR;WGDSVLLVDLTHEEMPQSIVEATSR	ATENPEQVASEGLPEPVLR;HQTLVLTLPTVAFLEDK;LAQDDLHIMDSLELPTGDPQYLTELAHYR;VGLADLHPDVFATAPR;WGDSVLLVDLTHEEMPQSIVEATSR	5	5	1.1.1.1163.34;1.1.1.1181.37;1.1.1.1153.38;1.1.1.1218.6;1.1.1.1964.11;1.1.1.1779.26;1.1.1.1224.6;1.1.1.1252.6;1.1.1.1970.7;1.1.1.1987.18;1.1.1.1181.28;1.1.1.1183.31;1.1.1.1206.10;1.1.1.1155.29;1.1.1.1967.15;1.1.1.1983.15;1.1.1.1990.10;1.1.1.1152.38;1.1.1.1154.32;1.1.1.1150.38	20	1.1.1.1163.34;1.1.1.1181.37;1.1.1.1153.38;1.1.1.1218.6;1.1.1.1964.11;1.1.1.1779.26;1.1.1.1224.6;1.1.1.1252.6;1.1.1.1970.7;1.1.1.1987.18;1.1.1.1181.28;1.1.1.1183.31;1.1.1.1206.10;1.1.1.1155.29;1.1.1.1967.15;1.1.1.1983.15;1.1.1.1990.10;1.1.1.1152.38;1.1.1.1154.32;1.1.1.1150.38	20	26a-1;26a-2;26a-3;hela-1;hela-2;hela-3
513	sp|P07686|HEXB_HUMAN	tr|A0A024RAJ6|A0A024RAJ6_HUMAN;tr|Q5URX0|Q5URX0_HUMAN	tr|H0Y9B6|H0Y9B6_HUMAN	0.196	63110.7	EISEVFPDQFIHLGGDEVEFK;FNVLHWHIVDDQSFPYQSITFPELSNK;GIAAQPLYAGYCNHENM;GSIVWQEVFDDK;GSIVWQEVFDDKAK;KLESFYIQK;LAPGTIVEVWK;LAPGTIVEVWKDSAYPEELSR	EISEVFPDQFIHLGGDEVEFK;FNVLHWHIVDDQSFPYQSITFPELSNK;GIAAQPLYAGYCNHENM;GSIVWQEVFDDK;GSIVWQEVFDDKAK;KLESFYIQK;LAPGTIVEVWK;LAPGTIVEVWKDSAYPEELSR	8	8	1.1.1.998.39;1.1.1.1805.14;1.1.1.966.39;1.1.1.1956.8;1.1.1.1137.26;1.1.1.1394.11;1.1.1.1958.10;1.1.1.1181.8;1.1.1.1960.12;1.1.1.1399.11;1.1.1.1565.15;1.1.1.1934.10;1.1.1.970.38;1.1.1.880.17;1.1.1.1959.11;1.1.1.972.37;1.1.1.1573.7;1.1.1.1211.9;1.1.1.1797.11	19	1.1.1.998.39;1.1.1.1805.14;1.1.1.966.39;1.1.1.1956.8;1.1.1.1137.26;1.1.1.1394.11;1.1.1.1958.10;1.1.1.1181.8;1.1.1.1960.12;1.1.1.1399.11;1.1.1.1565.15;1.1.1.1934.10;1.1.1.970.38;1.1.1.880.17;1.1.1.1959.11;1.1.1.972.37;1.1.1.1573.7;1.1.1.1211.9;1.1.1.1797.11	19	26a-2;hela-1;hela-2;hela-3
514	sp|Q9BYD2|RM09_HUMAN	--	tr|B4DDZ7|B4DDZ7_HUMAN;tr|B4DUJ1|B4DUJ1_HUMAN;tr|Q5SZR1|Q5SZR1_HUMAN	0.1011	30243.1	ENLELILTQSVENVGVR;WELNPEIVAR	ENLELILTQSVENVGVR;WELNPEIVAR	2	2	1.1.1.1923.17;1.1.1.1955.20;1.1.1.1124.8;1.1.1.1938.25	4	1.1.1.1923.17;1.1.1.1955.20;1.1.1.1124.8;1.1.1.1938.25	4	26a-2;hela-1;hela-2
515	sp|Q5RKV6|EXOS6_HUMAN	--	--	0.114	28234.8	ELALALQEALEPAVR;GGGPAGAGGEAPAALR	ELALALQEALEPAVR;GGGPAGAGGEAPAALR	2	2	1.1.1.1637.15;1.1.1.866.25	2	1.1.1.1637.15;1.1.1.866.25	2	hela-3
516	sp|Q16401|PSMD5_HUMAN	tr|A8K4T6|A8K4T6_HUMAN	--	0.2877	56195.1	ALHSVLQAVPLNELR;FFGNLAVMDSPQQICER;ILTLSQIGR;IVENSDAVTEILNNAELLK;LEAPLEELR;LGPLFSLLNENHR;LMFNSPGFVEYVVDR;TIAEIFGNPNYLR;TYLSEGPYYVKPVSTTAVEGAE;VFTAIANQPWAQK	ALHSVLQAVPLNELR;FFGNLAVMDSPQQICER;ILTLSQIGR;IVENSDAVTEILNNAELLK;LEAPLEELR;LGPLFSLLNENHR;LMFNSPGFVEYVVDR;TIAEIFGNPNYLR;TYLSEGPYYVKPVSTTAVEGAE;VFTAIANQPWAQK	10	10	1.1.1.1911.26;1.1.1.1317.4;1.1.1.1026.23;1.1.1.1156.24;1.1.1.1915.20;1.1.1.953.9;1.1.1.1181.3;1.1.1.1004.7;1.1.1.1928.23;1.1.1.967.10;1.1.1.1923.26;1.1.1.1134.40;1.1.1.1028.26;1.1.1.1797.9;1.1.1.1928.22;1.1.1.1123.38;1.1.1.1376.20;1.1.1.1380.16;1.1.1.1387.34;1.1.1.1916.30;1.1.1.1916.29;1.1.1.1182.25;1.1.1.947.7;1.1.1.1769.16;1.1.1.1177.6;1.1.1.1768.18;1.1.1.1939.23;1.1.1.1149.41;1.1.1.976.6;1.1.1…	51	1.1.1.1911.26;1.1.1.1317.4;1.1.1.1026.23;1.1.1.1156.24;1.1.1.1915.20;1.1.1.953.9;1.1.1.1181.3;1.1.1.1004.7;1.1.1.1928.23;1.1.1.967.10;1.1.1.1923.26;1.1.1.1134.40;1.1.1.1028.26;1.1.1.1797.9;1.1.1.1928.22;1.1.1.1123.38;1.1.1.1376.20;1.1.1.1380.16;1.1.1.1387.34;1.1.1.1916.30;1.1.1.1916.29;1.1.1.1182.25;1.1.1.947.7;1.1.1.1769.16;1.1.1.1177.6;1.1.1.1768.18;1.1.1.1939.23;1.1.1.1149.41;1.1.1.976.6;1.1.1…	51	26a-1;26a-2;26a-3;hela-1;hela-2;hela-3
517	sp|Q8WU90|ZC3HF_HUMAN	tr|B7Z592|B7Z592_HUMAN	--	0.0962	48602.2	DVDETGITVASLER;ELQELNELFKPVVAAQK;ITLESFLAWK	DVDETGITVASLER;ELQELNELFKPVVAAQK;ITLESFLAWK	3	3	1.1.1.1868.2;1.1.1.1419.7;1.1.1.1865.3;1.1.1.1100.23;1.1.1.1871.3;1.1.1.1857.2;1.1.1.1402.29;1.1.1.1869.3	8	1.1.1.1868.2;1.1.1.1419.7;1.1.1.1865.3;1.1.1.1100.23;1.1.1.1871.3;1.1.1.1857.2;1.1.1.1402.29;1.1.1.1869.3	8	26a-3;hela-1;hela-2;hela-3
518	sp|Q08945|SSRP1_HUMAN	tr|A0A024R4Z6|A0A024R4Z6_HUMAN	--	0.1608	81074.2	ADVIQATGDAICIFR;ASSGLLYPLER;EGMNPSYDEYADSDEDQHDAYLER;FDEISFVNFAR;LFDFVNAK;QMFFVISLDPPIK;RPMSAYMLWLNASR;TGKVDNIQAGELTEGIWR;VDNIQAGELTEGIWR	ADVIQATGDAICIFR;ASSGLLYPLER;EGMNPSYDEYADSDEDQHDAYLER;FDEISFVNFAR;LFDFVNAK;QMFFVISLDPPIK;RPMSAYMLWLNASR;TGKVDNIQAGELTEGIWR;VDNIQAGELTEGIWR	9	9	1.1.1.1091.23;1.1.1.1497.7;1.1.1.1568.18;1.1.1.1331.17;1.1.1.1561.18;1.1.1.1493.9;1.1.1.1968.9;1.1.1.1237.6;1.1.1.1549.19;1.1.1.1496.7;1.1.1.1503.4;1.1.1.1058.3;1.1.1.1485.12;1.1.1.1026.13;1.1.1.1964.7;1.1.1.1096.14;1.1.1.1304.26;1.1.1.1115.16;1.1.1.1492.13;1.1.1.1471.8;1.1.1.1077.9;1.1.1.1353.28;1.1.1.1483.9;1.1.1.1046.14;1.1.1.1055.16;1.1.1.1547.15;1.1.1.959.40;1.1.1.1528.7;1.1.1.1559.17;1.1.1.…	35	1.1.1.1091.23;1.1.1.1497.7;1.1.1.1568.18;1.1.1.1331.17;1.1.1.1561.18;1.1.1.1493.9;1.1.1.1968.9;1.1.1.1237.6;1.1.1.1549.19;1.1.1.1496.7;1.1.1.1503.4;1.1.1.1058.3;1.1.1.1485.12;1.1.1.1026.13;1.1.1.1964.7;1.1.1.1096.14;1.1.1.1304.26;1.1.1.1115.16;1.1.1.1492.13;1.1.1.1471.8;1.1.1.1077.9;1.1.1.1353.28;1.1.1.1483.9;1.1.1.1046.14;1.1.1.1055.16;1.1.1.1547.15;1.1.1.959.40;1.1.1.1528.7;1.1.1.1559.17;1.1.1.…	35	26a-1;26a-2;26a-3;hela-1;hela-2;hela-3
519	sp|P27708|PYR1_HUMAN	tr|F8VPD4|F8VPD4_HUMAN;tr|Q53SY7|Q53SY7_HUMAN	--	0.2661	242982	AAFALGGLGSGFASNREELSALVAPAFAHTSQVLVDK;AIVHAVGQELQVTGPFNLQLIAK;AIVHAVGQELQVTGPFNLQLIAKDDQLK;ALKEENIQTLLINPNIATVQTSQGLADK;ALKEENIQTLLINPNIATVQTSQGLADKVYFLPITPHYVTQVIR;CGSRPPPGFPGLETMLPLLLTAVSEGR;EIDVDAVASDGVVAAIAISEHVENAGVHSGDATLVTPPQDITAK;ELSDLESAR;GEVAYIDGQVLVPPGYGQDVR;GHNQPCLLVGSGR;GTKQEEFESIEEALPDTDVLYMTR;HPQPGAVELAAK;ILALDCGLK;KVAEPELMGTPDGTCYPPPPVPR;LALGIPLPELR;LLDTIGISQPQWR;LSLDDLLQR;MALLATV…	AAFALGGLGSGFASNREELSALVAPAFAHTSQVLVDK;AIVHAVGQELQVTGPFNLQLIAK;AIVHAVGQELQVTGPFNLQLIAKDDQLK;ALKEENIQTLLINPNIATVQTSQGLADK;ALKEENIQTLLINPNIATVQTSQGLADKVYFLPITPHYVTQVIR;CGSRPPPGFPGLETMLPLLLTAVSEGR;EIDVDAVASDGVVAAIAISEHVENAGVHSGDATLVTPPQDITAK;ELSDLESAR;GEVAYIDGQVLVPPGYGQDVR;GHNQPCLLVGSGR;GTKQEEFESIEEALPDTDVLYMTR;HPQPGAVELAAK;ILALDCGLK;KVAEPELMGTPDGTCYPPPPVPR;LALGIPLPELR;LLDTIGISQPQWR;LSLDDLLQR;MALLATV…	32	32	1.1.1.2142.22;1.1.1.1360.35;1.1.1.1567.5;1.1.1.1025.9;1.1.1.1561.30;1.1.1.2268.32;1.1.1.1242.40;1.1.1.2143.8;1.1.1.893.7;1.1.1.1556.32;1.1.1.1030.36;1.1.1.864.16;1.1.1.2470.12;1.1.1.1728.24;1.1.1.1353.40;1.1.1.1536.31;1.1.1.2172.17;1.1.1.1301.17;1.1.1.2144.11;1.1.1.1546.5;1.1.1.2143.13;1.1.1.1411.2;1.1.1.2048.5;1.1.1.1216.39;1.1.1.1733.29;1.1.1.1003.29;1.1.1.1967.12;1.1.1.1535.34;1.1.1.1686.3;1.1…	149	1.1.1.2142.22;1.1.1.1360.35;1.1.1.1567.5;1.1.1.1025.9;1.1.1.1561.30;1.1.1.2268.32;1.1.1.1242.40;1.1.1.2143.8;1.1.1.893.7;1.1.1.1556.32;1.1.1.1030.36;1.1.1.864.16;1.1.1.2470.12;1.1.1.1728.24;1.1.1.1353.40;1.1.1.1536.31;1.1.1.2172.17;1.1.1.1301.17;1.1.1.2144.11;1.1.1.1546.5;1.1.1.2143.13;1.1.1.1411.2;1.1.1.2048.5;1.1.1.1216.39;1.1.1.1733.29;1.1.1.1003.29;1.1.1.1967.12;1.1.1.1535.34;1.1.1.1686.3;1.1…	149	26a-1;26a-2;26a-3;hela-1;hela-2;hela-3
520	sp|Q9UJX3|APC7_HUMAN	tr|A0A024RBJ3|A0A024RBJ3_HUMAN;tr|A5D8X2|A5D8X2_HUMAN;tr|A8KAQ7|A8KAQ7_HUMAN;tr|B3KMP2|B3KMP2_HUMAN;tr|Q2M2R1|Q2M2R1_HUMAN;tr|Q4KMX6|Q4KMX6_HUMAN	--	0.1018	66854.8	DNVDLLGSLADLYFR;GMDVYGYLLAR;LLSSLLLTMSNNNPELFSPPQK;NALANQSDCVLHR	DNVDLLGSLADLYFR;GMDVYGYLLAR;LLSSLLLTMSNNNPELFSPPQK;NALANQSDCVLHR	4	4	1.1.1.1984.27;1.1.1.2388.5;1.1.1.1967.26;1.1.1.1987.32;1.1.1.863.31;1.1.1.2364.12;1.1.1.1392.7	7	1.1.1.1984.27;1.1.1.2388.5;1.1.1.1967.26;1.1.1.1987.32;1.1.1.863.31;1.1.1.2364.12;1.1.1.1392.7	7	26a-3;hela-1;hela-2;hela-3
521	sp|Q7L2J0|MEPCE_HUMAN	tr|A8K5Q1|A8K5Q1_HUMAN	--	0.0305	74354.7	GRDVLDLGCNVGHLTLSIACK	GRDVLDLGCNVGHLTLSIACK	1	1	1.1.1.1380.17;1.1.1.1409.12	2	1.1.1.1380.17;1.1.1.1409.12	2	26a-2;26a-3
522	sp|P49643|PRI2_HUMAN	tr|A8K7A0|A8K7A0_HUMAN	--	0.0727	58805.4	IPFADALDLFR;ISLDQIDLLSTK;ISPGGISQILDLVK	IPFADALDLFR;ISLDQIDLLSTK;ISPGGISQILDLVK	3	3	1.1.1.2033.3;1.1.1.1465.10;1.1.1.1907.3;1.1.1.1912.2;1.1.1.1913.7;1.1.1.1946.3;1.1.1.2039.2;1.1.1.1900.5;1.1.1.2024.2;1.1.1.2063.2;1.1.1.2031.4	11	1.1.1.2033.3;1.1.1.1465.10;1.1.1.1907.3;1.1.1.1912.2;1.1.1.1913.7;1.1.1.1946.3;1.1.1.2039.2;1.1.1.1900.5;1.1.1.2024.2;1.1.1.2063.2;1.1.1.2031.4	11	26a-1;26a-2;26a-3;hela-2;hela-3
523	sp|Q9GZT8|NIF3L_HUMAN	tr|A0A024R3V5|A0A024R3V5_HUMAN;tr|A0A024R3V7|A0A024R3V7_HUMAN;tr|Q658J0|Q658J0_HUMAN	tr|E7EXA3|E7EXA3_HUMAN;tr|Q6X734|Q6X734_HUMAN	0.1804	41967.6	ALMQVVDFLSR;LCTLDESVSLATMIDR;TEILSLEKPLLLHTGMGR;VGIYSPHTAYDAAPQGVNNWLAK	ALMQVVDFLSR;LCTLDESVSLATMIDR;TEILSLEKPLLLHTGMGR;VGIYSPHTAYDAAPQGVNNWLAK	4	4	1.1.1.1600.27;1.1.1.1707.6;1.1.1.1220.7;1.1.1.1702.5;1.1.1.1703.3;1.1.1.1178.22	6	1.1.1.1600.27;1.1.1.1707.6;1.1.1.1220.7;1.1.1.1702.5;1.1.1.1703.3;1.1.1.1178.22	6	26a-3;hela-1;hela-2;hela-3
524	sp|P23246|SFPQ_HUMAN	--	tr|Q86VG2|Q86VG2_HUMAN;tr|Q9BSV4|Q9BSV4_HUMAN	0.3564	76149.1	ALAEIAKAELDDTPMR;CSEGVFLLTTTPR;CSEGVFLLTTTPRPVIVEPLEQLDDEDGLPEK;CSEGVFLLTTTPRPVIVEPLEQLDDEDGLPEKLAQK;DAKDKLESEMEDAYHEHQANLLR;DKLESEMEDAYHEHQANLLR;FAQHGTFEYEYSQR;FATHAAALSV;FGQGGAGPVGGQGPR;GIVEFASKPAAR;GMGPGTPAGYGR;LFVGNLPADITEDEFK;LFVGNLPADITEDEFKR;MGGGGAMNMGDPYGSGGQK;NLSPYVSNELLEEAFSQFGPIER;NMKDAKDKLESEMEDAYHEHQANLLR;PVIVEPLEQLDDEDGLPEK;PVIVEPLEQLDDEDGLPEKLAQK;QREMEEQMR;RDRFRSRGGGGGGFHRRGGG;SPPP…	ALAEIAKAELDDTPMR;CSEGVFLLTTTPR;CSEGVFLLTTTPRPVIVEPLEQLDDEDGLPEK;CSEGVFLLTTTPRPVIVEPLEQLDDEDGLPEKLAQK;DAKDKLESEMEDAYHEHQANLLR;DKLESEMEDAYHEHQANLLR;FAQHGTFEYEYSQR;FATHAAALSV;FGQGGAGPVGGQGPR;GIVEFASKPAAR;GMGPGTPAGYGR;LFVGNLPADITEDEFK;LFVGNLPADITEDEFKR;MGGGGAMNMGDPYGSGGQK;NLSPYVSNELLEEAFSQFGPIER;NMKDAKDKLESEMEDAYHEHQANLLR;PVIVEPLEQLDDEDGLPEK;PVIVEPLEQLDDEDGLPEKLAQK;QREMEEQMR;RDRFRSRGGGGGGFHRRGGG;SPPP…	22	22	1.1.1.886.36;1.1.1.1677.23;1.1.1.1934.20;1.1.1.875.27;1.1.1.832.27;1.1.1.1989.24;1.1.1.1142.25;1.1.1.1484.37;1.1.1.839.19;1.1.1.2011.30;1.1.1.1537.26;1.1.1.1021.13;1.1.1.1118.4;1.1.1.880.18;1.1.1.1467.35;1.1.1.1642.24;1.1.1.1645.19;1.1.1.874.20;1.1.1.1432.19;1.1.1.932.23;1.1.1.920.38;1.1.1.1995.40;1.1.1.1116.20;1.1.1.1528.38;1.1.1.1391.12;1.1.1.2391.15;1.1.1.853.23;1.1.1.859.22;1.1.1.1500.39;1.1.…	90	1.1.1.886.36;1.1.1.1677.23;1.1.1.1934.20;1.1.1.875.27;1.1.1.832.27;1.1.1.1989.24;1.1.1.1142.25;1.1.1.1484.37;1.1.1.839.19;1.1.1.2011.30;1.1.1.1537.26;1.1.1.1021.13;1.1.1.1118.4;1.1.1.880.18;1.1.1.1467.35;1.1.1.1642.24;1.1.1.1645.19;1.1.1.874.20;1.1.1.1432.19;1.1.1.932.23;1.1.1.920.38;1.1.1.1995.40;1.1.1.1116.20;1.1.1.1528.38;1.1.1.1391.12;1.1.1.2391.15;1.1.1.853.23;1.1.1.859.22;1.1.1.1500.39;1.1.…	90	26a-1;26a-2;26a-3;hela-1;hela-2;hela-3
525	sp|P31939|PUR9_HUMAN	tr|B2R7P8|B2R7P8_HUMAN;tr|V9HWH7|V9HWH7_HUMAN	--	0.598	64615.3	AEISNAIDQYVTGTIGEDEDLIK;AFTHTAQYDEAISDYFR;ALFEEVPELLTEAEK;ALFEEVPELLTEAEKK;ALFEEVPELLTEAEKKEWVEK;APGQLALFSVSDK;DVSELTGFPEMLGGR;EALGIPAAASFK;EVSDGIIAPGYEEEALTILSK;GQLALFSVSDK;GQLALFSVSDKTGLVEFAR;HVSPAGAAVGIPLSEDEAK;LDFNLIR;LTEVSISSDAFFPFR;MSSFGDFVALSDVCDVPTAK;NGNYCVLQMDQSYKPDENEVR;NGQVIGIGAGQQSR;RAEISNAIDQYVTGTIGEDEDLIKWK;RSGVAYIAAPSGSAADKVVIEACDELGIILAHTNLR;SGVAYIAAPSGSAADK;SGVAYIAAPSGSAADKVVIEAC…	AEISNAIDQYVTGTIGEDEDLIK;AFTHTAQYDEAISDYFR;ALFEEVPELLTEAEK;ALFEEVPELLTEAEKK;ALFEEVPELLTEAEKKEWVEK;APGQLALFSVSDK;DVSELTGFPEMLGGR;EALGIPAAASFK;EVSDGIIAPGYEEEALTILSK;GQLALFSVSDK;GQLALFSVSDKTGLVEFAR;HVSPAGAAVGIPLSEDEAK;LDFNLIR;LTEVSISSDAFFPFR;MSSFGDFVALSDVCDVPTAK;NGNYCVLQMDQSYKPDENEVR;NGQVIGIGAGQQSR;RAEISNAIDQYVTGTIGEDEDLIKWK;RSGVAYIAAPSGSAADKVVIEACDELGIILAHTNLR;SGVAYIAAPSGSAADK;SGVAYIAAPSGSAADKVVIEAC…	27	27	1.1.1.1687.36;1.1.1.1951.25;1.1.1.1149.2;1.1.1.1678.10;1.1.1.1651.15;1.1.1.929.20;1.1.1.2347.5;1.1.1.1056.8;1.1.1.1724.37;1.1.1.918.22;1.1.1.1910.7;1.1.1.1801.18;1.1.1.1952.20;1.1.1.1958.30;1.1.1.1837.21;1.1.1.1687.35;1.1.1.1971.26;1.1.1.1081.21;1.1.1.2455.38;1.1.1.1027.16;1.1.1.1647.10;1.1.1.1669.3;1.1.1.2458.12;1.1.1.1631.17;1.1.1.1694.35;1.1.1.1637.17;1.1.1.2347.16;1.1.1.1684.2;1.1.1.1625.15;1…	130	1.1.1.1687.36;1.1.1.1951.25;1.1.1.1149.2;1.1.1.1678.10;1.1.1.1651.15;1.1.1.929.20;1.1.1.2347.5;1.1.1.1056.8;1.1.1.1724.37;1.1.1.918.22;1.1.1.1910.7;1.1.1.1801.18;1.1.1.1952.20;1.1.1.1958.30;1.1.1.1837.21;1.1.1.1687.35;1.1.1.1971.26;1.1.1.1081.21;1.1.1.2455.38;1.1.1.1027.16;1.1.1.1647.10;1.1.1.1669.3;1.1.1.2458.12;1.1.1.1631.17;1.1.1.1694.35;1.1.1.1637.17;1.1.1.2347.16;1.1.1.1684.2;1.1.1.1625.15;1…	130	26a-1;26a-2;26a-3;hela-1;hela-2;hela-3
526	sp|Q5T9A4|ATD3B_HUMAN	--	--	0.0309	72572.3	FMLVLASNLPEQFDCAINSR	DKWSNFDPTGLER;FMLVLASNLPEQFDCAINSR;ITVLEALR;LKEYEAAVEQLK;TAGTLFGEGFR	5	1	1.1.1.2131.21	1	1.1.1.925.24;1.1.1.2131.21;1.1.1.1089.3;1.1.1.1055.10;1.1.1.1058.24	5	26a-2
527	sp|O76031|CLPX_HUMAN	tr|A0A024R5X7|A0A024R5X7_HUMAN	tr|Q9H072|Q9H072_HUMAN	0.1185	69223.2	AQQGIVFLDEVDKIGSVPGIHQLR;DLIEFGMIPEFVGR;LLLEPMFEVPNSDIVCVEVDKEVVEGK;TLVQILTEPR	AQQGIVFLDEVDKIGSVPGIHQLR;DLIEFGMIPEFVGR;LLLEPMFEVPNSDIVCVEVDKEVVEGK;TLVQILTEPR	4	4	1.1.1.1181.4;1.1.1.2146.5;1.1.1.2122.4;1.1.1.2030.31;1.1.1.2170.5;1.1.1.1650.4;1.1.1.2116.5;1.1.1.2142.7;1.1.1.1647.3;1.1.1.2136.14;1.1.1.2025.23	11	1.1.1.1181.4;1.1.1.2146.5;1.1.1.2122.4;1.1.1.2030.31;1.1.1.2170.5;1.1.1.1650.4;1.1.1.2116.5;1.1.1.2142.7;1.1.1.1647.3;1.1.1.2136.14;1.1.1.2025.23	11	26a-1;26a-2;26a-3;hela-1;hela-2;hela-3
528	sp|Q9NQ29|LUC7L_HUMAN	tr|F2Z322|F2Z322_HUMAN;tr|F8WBC1|F8WBC1_HUMAN;tr|Q1W6G4|Q1W6G4_HUMAN;tr|Q53G47|Q53G47_HUMAN	--	0.0296	43727.5	ALLDQLMGTAR	ALLDQLMGTAR	1	1	1.1.1.1352.5;1.1.1.1350.4	2	1.1.1.1352.5;1.1.1.1350.4	2	26a-1
529	sp|O15091|MRRP3_HUMAN	--	--	0.0463	67314.8	EALLLLEDIKK;TIESIQLSPEEYECLK	EALLLLEDIKK;TIESIQLSPEEYECLK	2	2	1.1.1.2136.3;1.1.1.1248.26	2	1.1.1.2136.3;1.1.1.1248.26	2	26a-1;hela-3
530	sp|Q14247|SRC8_HUMAN	tr|Q53HG7|Q53HG7_HUMAN	tr|A0A024R5M3|A0A024R5M3_HUMAN	0.3182	61585.9	AELSYRGPVSGTEPEPVYSMEAADYR;ASAGHAVSIAQDDAGADDWETDPDFVNDVSEK;ASAGHAVSIAQDDAGADDWETDPDFVNDVSEKEQR;GPVSGTEPEPVYSMEAADYR;GRYGLFPANYVELRQ;LPSSPVYEDAASFK;LRENVFQEHQTLK;MDKNASTFEDVTQVSSAYQK;NASTFEDVTQVSSAYQK;QDSAAVGFDYKEK;SAVGFEYQGK;TQTPPVSPAPQPTEERLPSSPVYEDAASFK;VDQSAVGFEYQGK;YGLFPANYVELR;YGLFPANYVELRQ	AELSYRGPVSGTEPEPVYSMEAADYR;ASAGHAVSIAQDDAGADDWETDPDFVNDVSEK;ASAGHAVSIAQDDAGADDWETDPDFVNDVSEKEQR;GPVSGTEPEPVYSMEAADYR;GRYGLFPANYVELRQ;LPSSPVYEDAASFK;LRENVFQEHQTLK;MDKNASTFEDVTQVSSAYQK;NASTFEDVTQVSSAYQK;QDSAAVGFDYKEK;SAVGFEYQGK;TQTPPVSPAPQPTEERLPSSPVYEDAASFK;VDQSAVGFEYQGK;YGLFPANYVELR;YGLFPANYVELRQ	15	15	1.1.1.866.26;1.1.1.848.29;1.1.1.1450.16;1.1.1.1036.22;1.1.1.1398.21;1.1.1.1105.37;1.1.1.1128.24;1.1.1.940.32;1.1.1.1153.34;1.1.1.1088.33;1.1.1.1057.30;1.1.1.860.13;1.1.1.1243.36;1.1.1.1209.36;1.1.1.1036.40;1.1.1.926.23;1.1.1.1145.35;1.1.1.1436.14;1.1.1.1004.37;1.1.1.1389.15;1.1.1.1231.33;1.1.1.1119.40;1.1.1.1468.14;1.1.1.859.15;1.1.1.1036.38;1.1.1.1260.33;1.1.1.1129.36;1.1.1.1403.19;1.1.1.1119.31…	62	1.1.1.866.26;1.1.1.848.29;1.1.1.1450.16;1.1.1.1036.22;1.1.1.1398.21;1.1.1.1105.37;1.1.1.1128.24;1.1.1.940.32;1.1.1.1153.34;1.1.1.1088.33;1.1.1.1057.30;1.1.1.860.13;1.1.1.1243.36;1.1.1.1209.36;1.1.1.1036.40;1.1.1.926.23;1.1.1.1145.35;1.1.1.1436.14;1.1.1.1004.37;1.1.1.1389.15;1.1.1.1231.33;1.1.1.1119.40;1.1.1.1468.14;1.1.1.859.15;1.1.1.1036.38;1.1.1.1260.33;1.1.1.1129.36;1.1.1.1403.19;1.1.1.1119.31…	62	26a-1;26a-2;26a-3;hela-1;hela-2;hela-3
531	sp|Q14157|UBP2L_HUMAN	tr|B4DYY5|B4DYY5_HUMAN;tr|F8W726|F8W726_HUMAN	tr|B4DZJ6|B4DZJ6_HUMAN	0.1371	114534	AINVLLEGNPDTHSWEMVGK;DGSLASNPYSGDLTK;FPLDYYSIPFPTPTTPLTGR;GGSTTGSQFLEQFK;IDLAVLLGK;IFTASNVSSVPLPAENVTITAGQR;QAFTPSSTMMEVFLQEK;QRPQATAEQIR;TATEEWGTEDWNEDLSETK	AINVLLEGNPDTHSWEMVGK;DGSLASNPYSGDLTK;FPLDYYSIPFPTPTTPLTGR;GGSTTGSQFLEQFK;IDLAVLLGK;IFTASNVSSVPLPAENVTITAGQR;QAFTPSSTMMEVFLQEK;QRPQATAEQIR;TATEEWGTEDWNEDLSETK	9	9	1.1.1.2035.32;1.1.1.1368.41;1.1.1.1792.17;1.1.1.2038.31;1.1.1.1051.29;1.1.1.1780.22;1.1.1.2039.35;1.1.1.1199.25;1.1.1.2070.28;1.1.1.1307.14;1.1.1.2010.39;1.1.1.1176.40;1.1.1.1177.40;1.1.1.1390.34;1.1.1.1142.33;1.1.1.1305.37;1.1.1.1096.24;1.1.1.1525.2;1.1.1.1064.18;1.1.1.2051.22;1.1.1.849.22;1.1.1.1172.33;1.1.1.1780.30;1.1.1.1156.23;1.1.1.1200.39;1.1.1.1528.2;1.1.1.1069.21;1.1.1.2033.33;1.1.1.1356…	60	1.1.1.2035.32;1.1.1.1368.41;1.1.1.1792.17;1.1.1.2038.31;1.1.1.1051.29;1.1.1.1780.22;1.1.1.2039.35;1.1.1.1199.25;1.1.1.2070.28;1.1.1.1307.14;1.1.1.2010.39;1.1.1.1176.40;1.1.1.1177.40;1.1.1.1390.34;1.1.1.1142.33;1.1.1.1305.37;1.1.1.1096.24;1.1.1.1525.2;1.1.1.1064.18;1.1.1.2051.22;1.1.1.849.22;1.1.1.1172.33;1.1.1.1780.30;1.1.1.1156.23;1.1.1.1200.39;1.1.1.1528.2;1.1.1.1069.21;1.1.1.2033.33;1.1.1.1356…	60	26a-1;26a-2;26a-3;hela-1;hela-2;hela-3
532	sp|Q00535|CDK5_HUMAN	tr|A0A090N7W4|A0A090N7W4_HUMAN;tr|A0A0S2Z355|A0A0S2Z355_HUMAN;tr|Q6IAW3|Q6IAW3_HUMAN	--	0.0616	33304.1	ISAEEALQHPYFSDFCPP	ISAEEALQHPYFSDFCPP;LADFGLAR	2	1	1.1.1.1598.29;1.1.1.1619.28	2	1.1.1.937.3;1.1.1.1598.29;1.1.1.1619.28;1.1.1.917.4	4	26a-1;26a-3
533	sp|Q9NVP2|ASF1B_HUMAN	tr|A0A024R7G4|A0A024R7G4_HUMAN;tr|B4DXU6|B4DXU6_HUMAN	tr|K7ELW9|K7ELW9_HUMAN;tr|K7ES22|K7ES22_HUMAN;tr|K7EIL9|K7EIL9_HUMAN;tr|K7EM93|K7EM93_HUMAN	0.4604	22433.3	FHINWDNNMDRLEAIETQDPSLGCGLPLNCTPIK;HMFVFQADAPNPSLIPETDAVGVTVVLITCTYHGQEFIR;VSVLNVAVLENPSPFHSPFR	FHINWDNNMDRLEAIETQDPSLGCGLPLNCTPIK;HMFVFQADAPNPSLIPETDAVGVTVVLITCTYHGQEFIR;VSVLNVAVLENPSPFHSPFR	3	3	1.1.1.1709.8;1.1.1.2486.29;1.1.1.1715.8;1.1.1.1793.28;1.1.1.1785.21;1.1.1.1739.11;1.1.1.1701.8	7	1.1.1.1709.8;1.1.1.2486.29;1.1.1.1715.8;1.1.1.1793.28;1.1.1.1785.21;1.1.1.1739.11;1.1.1.1701.8	7	26a-1;26a-2;26a-3;hela-1;hela-3
534	sp|P05455|LA_HUMAN	tr|B5BUB5|B5BUB5_HUMAN	--	0.4069	46836.8	EGIILFK;EQIKLDEGWVPLEIMIK;GFPTDATLDDIKEWLEDKGQVLNIQMR;GSIFVVFDSIESAK;GSIFVVFDSIESAKK;ICHQIEYYFGDFNLPR;LDEGWVPLEIMIK;LTTDFNVIVEALSK;NKEVTWEVLEGEVEKEALK;NKEVTWEVLEGEVEKEALKK;RSPSKPLPEVTDEYKNDVK;SKAELMEISEDKTK;YKETDLLILFK;YKETDLLILFKDDYFAK	EGIILFK;EQIKLDEGWVPLEIMIK;GFPTDATLDDIKEWLEDKGQVLNIQMR;GSIFVVFDSIESAK;GSIFVVFDSIESAKK;ICHQIEYYFGDFNLPR;LDEGWVPLEIMIK;LTTDFNVIVEALSK;NKEVTWEVLEGEVEKEALK;NKEVTWEVLEGEVEKEALKK;RSPSKPLPEVTDEYKNDVK;SKAELMEISEDKTK;YKETDLLILFK;YKETDLLILFKDDYFAK	14	14	1.1.1.1525.22;1.1.1.1284.6;1.1.1.1487.20;1.1.1.1913.4;1.1.1.1315.5;1.1.1.1439.10;1.1.1.2001.7;1.1.1.1996.8;1.1.1.1999.9;1.1.1.1964.6;1.1.1.1979.4;1.1.1.1810.7;1.1.1.1705.6;1.1.1.1439.11;1.1.1.1982.7;1.1.1.1711.13;1.1.1.1047.2;1.1.1.855.17;1.1.1.1498.12;1.1.1.2031.12;1.1.1.1925.5;1.1.1.877.16;1.1.1.2303.2;1.1.1.1741.11;1.1.1.1053.2;1.1.1.1278.6;1.1.1.1716.6;1.1.1.1266.9;1.1.1.1972.8;1.1.1.1990.7;1…	91	1.1.1.1525.22;1.1.1.1284.6;1.1.1.1487.20;1.1.1.1913.4;1.1.1.1315.5;1.1.1.1439.10;1.1.1.2001.7;1.1.1.1996.8;1.1.1.1999.9;1.1.1.1964.6;1.1.1.1979.4;1.1.1.1810.7;1.1.1.1705.6;1.1.1.1439.11;1.1.1.1982.7;1.1.1.1711.13;1.1.1.1047.2;1.1.1.855.17;1.1.1.1498.12;1.1.1.2031.12;1.1.1.1925.5;1.1.1.877.16;1.1.1.2303.2;1.1.1.1741.11;1.1.1.1053.2;1.1.1.1278.6;1.1.1.1716.6;1.1.1.1266.9;1.1.1.1972.8;1.1.1.1990.7;1…	91	26a-1;26a-2;26a-3;hela-1;hela-2;hela-3
535	sp|Q96NB3|ZN830_HUMAN	tr|B2RDT9|B2RDT9_HUMAN	--	0.0538	41998.3	ATLVPQVQPSTSAWTTNFDK	ATLVPQVQPSTSAWTTNFDK	1	1	1.1.1.1345.38	1	1.1.1.1345.38	1	hela-1
536	sp|Q92598|HS105_HUMAN	tr|A0A024RDQ0|A0A024RDQ0_HUMAN;tr|A0A024RDS1|A0A024RDS1_HUMAN	tr|A0A0A0MSM0|A0A0A0MSM0_HUMAN;tr|B4DF68|B4DF68_HUMAN	0.4079	96864.3	AGGIETIANEFSDR;DLLNMYIETEGK;EFSVTDAVPFPISLIWNHDSEDTEGVHEVFSR;EKENLSYDLVPLK;GPFELEAFYSDPQGVPYPEAK;IEVPLYSLLEQTHLK;IKELNNTCEPVVTQPKPK;IKVVNVELPIEANLVWQLGK;LLTETEDWLYEEGEDQAK;LMNDMTAVALNYGIYK;LMNDMTAVALNYGIYKQDLPSLDEKPR;LMSSNSTDLPLNIECFMNDKDVSGK;NAVEEYVYEFR;NQQITHANNTVSNFK;QAYVDKLEELMK;RGPFELEAFYSDPQGVPYPEAK;SQFEELCAELLQK;SVLDAAQIVGLNCLR;SVNEVMEWMNNVMNAQAK;VEDVSAVEIVGGATR;VLGTAFDPFLGGK;VMYMGEEHLFSVE…	AGGIETIANEFSDR;DISTTLNADEAVAR;DLLNMYIETEGK;EFSVTDAVPFPISLIWNHDSEDTEGVHEVFSR;EKENLSYDLVPLK;GCALQCAILSPAFK;GPFELEAFYSDPQGVPYPEAK;IEVPLYSLLEQTHLK;IKELNNTCEPVVTQPKPK;IKVVNVELPIEANLVWQLGK;LLTETEDWLYEEGEDQAK;LMNDMTAVALNYGIYK;LMNDMTAVALNYGIYKQDLPSLDEKPR;LMSSNSTDLPLNIECFMNDKDVSGK;MIMQDKLEK;MIMQDKLEKER;NAVEEYVYEFR;NQQITHANNTVSNFK;QAYVDKLEELMK;RGPFELEAFYSDPQGVPYPEAK;SQFEELCAELLQK;SVLDAAQIVGLNCLR;SVNEVMEWMN…	26	22	1.1.1.991.23;1.1.1.1428.10;1.1.1.1593.13;1.1.1.1699.13;1.1.1.1241.2;1.1.1.2086.23;1.1.1.2380.9;1.1.1.1203.20;1.1.1.1493.28;1.1.1.1415.18;1.1.1.2020.7;1.1.1.1449.7;1.1.1.1439.20;1.1.1.1456.10;1.1.1.1815.2;1.1.1.1671.13;1.1.1.1232.12;1.1.1.1233.19;1.1.1.1430.21;1.1.1.988.22;1.1.1.1602.9;1.1.1.1243.2;1.1.1.1414.17;1.1.1.868.10;1.1.1.1433.12;1.1.1.1664.19;1.1.1.1607.16;1.1.1.1431.21;1.1.1.1438.22;1.1…	114	1.1.1.991.23;1.1.1.1428.10;1.1.1.1593.13;1.1.1.1225.18;1.1.1.1699.13;1.1.1.1241.2;1.1.1.2086.23;1.1.1.2380.9;1.1.1.1203.20;1.1.1.842.14;1.1.1.990.29;1.1.1.962.28;1.1.1.1493.28;1.1.1.1415.18;1.1.1.2020.7;1.1.1.1259.29;1.1.1.1264.22;1.1.1.1449.7;1.1.1.1439.20;1.1.1.1002.29;1.1.1.950.25;1.1.1.1456.10;1.1.1.1815.2;1.1.1.1671.13;1.1.1.1232.12;1.1.1.1233.19;1.1.1.1430.21;1.1.1.988.22;1.1.1.1602.9;1.1.1…	141	26a-1;26a-2;26a-3;hela-1;hela-2;hela-3
537	sp|P61966|AP1S1_HUMAN	tr|A0A024QYT6|A0A024QYT6_HUMAN;tr|H7C1E4|H7C1E4_HUMAN	--	0.1013	18732.8	AIEQADLLQEEDESPR	AIEQADLLQEEDESPR	1	1	1.1.1.963.36;1.1.1.908.38;1.1.1.948.36;1.1.1.907.38;1.1.1.961.41	5	1.1.1.963.36;1.1.1.908.38;1.1.1.948.36;1.1.1.907.38;1.1.1.961.41	5	26a-2;hela-1;hela-2
538	sp|Q9H3U1|UN45A_HUMAN	--	--	0.2669	103076	AAAGGLAMLTSMRPTLCS;AAAGGLAMLTSMRPTLCSR;AATECMCNLAMSK;AIQTVSCLLQGPCDAGNR;ALIPLALEGTDVGQTK;CGDYGGALAAYTQALGLDATPQDQAVLHR;EIASTLMESEMMEILSVLAK;IPQVTTHWLEILQALLLSSNQELQHR;IYEVVRPLVSLLHLNCSGLQNFEALMALTNLAGISER;LDQAVLDLQR;LLDMGETDLMLAALR;LTITSNPEMTFPGER;VEQMFQILLDPEEK;VLISNLLDLLTEVGVSGQGR	AAAGGLAMLTSMRPTLCS;AAAGGLAMLTSMRPTLCSR;AATECMCNLAMSK;AIQTVSCLLQGPCDAGNR;ALIPLALEGTDVGQTK;CGDYGGALAAYTQALGLDATPQDQAVLHR;EIASTLMESEMMEILSVLAK;IPQVTTHWLEILQALLLSSNQELQHR;IYEVVRPLVSLLHLNCSGLQNFEALMALTNLAGISER;LDQAVLDLQR;LLDMGETDLMLAALR;LTITSNPEMTFPGER;VEQMFQILLDPEEK;VLISNLLDLLTEVGVSGQGR	14	14	1.1.1.1566.24;1.1.1.1377.17;1.1.1.1092.31;1.1.1.2497.18;1.1.1.2498.22;1.1.1.1737.31;1.1.1.2478.27;1.1.1.1108.40;1.1.1.1519.17;1.1.1.1537.23;1.1.1.2498.24;1.1.1.1119.31;1.1.1.1322.21;1.1.1.1999.11;1.1.1.912.18;1.1.1.1345.22;1.1.1.1323.25;1.1.1.2514.25;1.1.1.1332.26;1.1.1.2479.13;1.1.1.1339.26;1.1.1.1804.11;1.1.1.2489.3;1.1.1.1764.31;1.1.1.1131.39;1.1.1.2502.21;1.1.1.1995.11;1.1.1.1351.23;1.1.1.134…	31	1.1.1.1566.24;1.1.1.1377.17;1.1.1.1092.31;1.1.1.2497.18;1.1.1.2498.22;1.1.1.1737.31;1.1.1.2478.27;1.1.1.1108.40;1.1.1.1519.17;1.1.1.1537.23;1.1.1.2498.24;1.1.1.1119.31;1.1.1.1322.21;1.1.1.1999.11;1.1.1.912.18;1.1.1.1345.22;1.1.1.1323.25;1.1.1.2514.25;1.1.1.1332.26;1.1.1.2479.13;1.1.1.1339.26;1.1.1.1804.11;1.1.1.2489.3;1.1.1.1764.31;1.1.1.1131.39;1.1.1.2502.21;1.1.1.1995.11;1.1.1.1351.23;1.1.1.134…	31	26a-1;26a-2;26a-3;hela-1;hela-2;hela-3
539	sp|P25789|PSA4_HUMAN	tr|H0YL69|H0YL69_HUMAN;tr|H0YMA1|H0YMA1_HUMAN;tr|H0YMZ1|H0YMZ1_HUMAN	tr|H0YKT8|H0YKT8_HUMAN;tr|H0YMI6|H0YMI6_HUMAN;tr|H0YN18|H0YN18_HUMAN;tr|Q7Z474|Q7Z474_HUMAN;tr|H0YLC2|H0YLC2_HUMAN	0.3985	29483.6	ATCIGNNSAAAVSMLK;HYGFQLYQSDPSGNYGGWK;IYKLNEDMACSVAGITSDANVLTNELR;LLDEVFFSEK;LYQVEYAMEAIGHAGTCLGILANDGVLLAAER	ATCIGNNSAAAVSMLK;HYGFQLYQSDPSGNYGGWK;IYKLNEDMACSVAGITSDANVLTNELR;LLDEVFFSEK;LYQVEYAMEAIGHAGTCLGILANDGVLLAAER	5	5	1.1.1.1944.32;1.1.1.1120.20;1.1.1.929.25;1.1.1.2504.29;1.1.1.1290.6;1.1.1.1284.8;1.1.1.1301.7;1.1.1.1942.26;1.1.1.1088.25;1.1.1.1313.6;1.1.1.1338.4;1.1.1.1296.6;1.1.1.1326.7;1.1.1.947.30;1.1.1.2495.29;1.1.1.2471.23;1.1.1.1308.9;1.1.1.2470.32;1.1.1.1949.27;1.1.1.1975.24;1.1.1.1311.7;1.1.1.1939.22;1.1.1.1076.22;1.1.1.1091.21;1.1.1.966.30;1.1.1.1070.26;1.1.1.962.31;1.1.1.1016.33;1.1.1.1324.5;1.1.1.9…	32	1.1.1.1944.32;1.1.1.1120.20;1.1.1.929.25;1.1.1.2504.29;1.1.1.1290.6;1.1.1.1284.8;1.1.1.1301.7;1.1.1.1942.26;1.1.1.1088.25;1.1.1.1313.6;1.1.1.1338.4;1.1.1.1296.6;1.1.1.1326.7;1.1.1.947.30;1.1.1.2495.29;1.1.1.2471.23;1.1.1.1308.9;1.1.1.2470.32;1.1.1.1949.27;1.1.1.1975.24;1.1.1.1311.7;1.1.1.1939.22;1.1.1.1076.22;1.1.1.1091.21;1.1.1.966.30;1.1.1.1070.26;1.1.1.962.31;1.1.1.1016.33;1.1.1.1324.5;1.1.1.9…	32	26a-1;26a-2;26a-3;hela-1;hela-2;hela-3
540	sp|Q07812|BAX_HUMAN	--	--	0.1719	21184.2	MGGEAPELALDPVPQDASTK;TGALLLQGFIQDR	MGGEAPELALDPVPQDASTK;TGALLLQGFIQDR	2	2	1.1.1.1103.39;1.1.1.1492.12;1.1.1.1510.7;1.1.1.1508.10;1.1.1.1133.37;1.1.1.1082.38;1.1.1.1110.39;1.1.1.1093.39;1.1.1.1115.37	9	1.1.1.1103.39;1.1.1.1492.12;1.1.1.1510.7;1.1.1.1508.10;1.1.1.1133.37;1.1.1.1082.38;1.1.1.1110.39;1.1.1.1093.39;1.1.1.1115.37	9	26a-1;26a-2;26a-3;hela-1;hela-2;hela-3
541	sp|P13798|ACPH_HUMAN	tr|A0A024R2U9|A0A024R2U9_HUMAN;tr|C9JIF9|C9JIF9_HUMAN	--	0.224	81223.9	DVQFAVEQVLQEEHFDASHVALMGGSHGGFISCHLIGQYPETYR;LLLYPK;MGFAVLLVNYR;QPALSAACLGPEVTTQYGGQYR;QVLLSEPEEAAALYR;QYLVFHDGDSVVFAGPAGNSVETR;SALYYVDLIGGK;SFNLSALEK;TPLLLMLGQEDR;VGFLPSAGK	DVQFAVEQVLQEEHFDASHVALMGGSHGGFISCHLIGQYPETYR;LLLYPK;MGFAVLLVNYR;QPALSAACLGPEVTTQYGGQYR;QVLLSEPEEAAALYR;QYLVFHDGDSVVFAGPAGNSVETR;SALYYVDLIGGK;SFNLSALEK;TPLLLMLGQEDR;VGFLPSAGK	10	10	1.1.1.1578.5;1.1.1.1487.8;1.1.1.1195.25;1.1.1.1962.12;1.1.1.1437.15;1.1.1.927.2;1.1.1.1449.11;1.1.1.1387.7;1.1.1.1449.10;1.1.1.1394.6;1.1.1.998.4;1.1.1.1138.37;1.1.1.1457.10;1.1.1.1431.13;1.1.1.1480.12;1.1.1.1492.11;1.1.1.1437.14;1.1.1.1451.15;1.1.1.1216.27;1.1.1.1139.39;1.1.1.903.8;1.1.1.1114.40;1.1.1.1987.16;1.1.1.1391.6;1.1.1.1444.10;1.1.1.1245.24;1.1.1.1236.27;1.1.1.1443.10;1.1.1.1209.24;1.1.…	34	1.1.1.1578.5;1.1.1.1487.8;1.1.1.1195.25;1.1.1.1962.12;1.1.1.1437.15;1.1.1.927.2;1.1.1.1449.11;1.1.1.1387.7;1.1.1.1449.10;1.1.1.1394.6;1.1.1.998.4;1.1.1.1138.37;1.1.1.1457.10;1.1.1.1431.13;1.1.1.1480.12;1.1.1.1492.11;1.1.1.1437.14;1.1.1.1451.15;1.1.1.1216.27;1.1.1.1139.39;1.1.1.903.8;1.1.1.1114.40;1.1.1.1987.16;1.1.1.1391.6;1.1.1.1444.10;1.1.1.1245.24;1.1.1.1236.27;1.1.1.1443.10;1.1.1.1209.24;1.1.…	34	26a-1;26a-2;26a-3;hela-1;hela-2;hela-3
[truncated: 2,660 more rows]

## Sheet: Peptide information
Index	Peptide Seq.	Protein IDs	Cleavage	Dmass	Theo. Mr	Exp. Mr	Charge	Confience	Spectrum Num.	Is Unique	Identified by
[truncated: 19,734 more rows]

[truncated: 1 more sheets: Proteins relatively quantified]
