# Supplementary material for: Label-free Quantitative Analysis of Protein Expression Alterations in miR-26a-Knockout HeLa Cells using SWATH-MS Technology
Source: Sci Rep. 2019 Feb 4;9:1399. doi: 10.1038/s41598-018-34904-8 (PMC6362012; doi:10.1038/s41598-018-34904-8)
Supplement: Supplementary file 3 — Dataset 2 [file 41598_2018_34904_MOESM3_ESM.xlsx]

## Sheet: Significantly changed proteins
accession number	Name	Abbreviation	Control_bio1_Abund	Control_bio2_Abund	Control_bio3_Abund	miR-26a-KO_bio1_Abund	miR-26a-KO_bio2_Abund	miR-26a-KO_bio3_Abund	Control_Abund	miR-26a-KO_Abund	miR-26a-KO/Control	miR-26a-KO/ Control P-value	diff-stat
sp|Q9BRX2|PELO_HUMAN	Protein pelota homolog	PELO	67798.8	52952.6	56663	32820	42671.4	0	56663	37745.7	0.666144	0.00180479	down
sp|P35908|K22E_HUMAN	Keratin# type II cytoskeletal 2 epidermal	KRT2	97613.9	53815.8	0	135790	84577.1	134853	75714.8	134853	1.78106	0.037201	up
sp|Q58FF8|H90B2_HUMAN	Putative heat shock protein HSP 90-beta 2	HSP90AB2P	713423	1.70666e+06	1.26335e+06	2228255	2.20377e+06	2.52987e+06	1.26335e+06	2228255	1.76377	0.000674026	up
tr|B5MBZ8|B5MBZ8_HUMAN	Protein phosphatase 1 regulatory subunit 7	PPP1R7	133555	128240	53906.6	218041	172625	206728	128240	206728	1.61204	0.00159992	up
sp|O60684|IMA7_HUMAN	Importin subunit alpha-7	KPNA6	142300	118298	0	84520	28702.8	112932	130299	84520	0.648663	0.0486293	down
tr|B7Z5Y8|B7Z5Y8_HUMAN	cDNA FLJ56028# highly similar to Tripartite motif-containing protein 3	TRIM3	0	65265.7	111111	241054	204783	225807	88188.6	225807	2.56051	0.000535294	up
sp|Q9P1F3|ABRAL_HUMAN	Costars family protein ABRACL	ABRACL	390406	408045	327005	177302	165360	122190	390406	165360	0.42356	9e-07	down
tr|B4DMW4|B4DMW4_HUMAN	cDNA FLJ57128# highly similar to Homo sapiens AYP1 protein (AYP1)# mRNA	--	69361.5	80702.2	67760.6	126243	0	142013	69361.5	134128	1.93375	3.19e-05	up
tr|B3KRN4|B3KRN4_HUMAN	cDNA FLJ34625 fis# clone KIDNE2015244# highly similar to Serine protease HTRA1 (EC 3.4.21.-)	HTRA1	399866	0	382928	20600	0	14260.7	391397	17430.3	0.044534	8.77e-05	down
sp|P30837|AL1B1_HUMAN	Aldehyde dehydrogenase X# mitochondrial	ALDH1B1	366862	558370	556688	204909	216804	225878	556688	216804	0.389453	3.2e-06	down
sp|Q08378|GOGA3_HUMAN	Golgin subfamily A member 3	GOLGA3	82160.1	90125.4	0	135706	0	150556	86142.7	143131	1.66155	0.00106813	up
sp|Q6YN16|HSDL2_HUMAN	Hydroxysteroid dehydrogenase-like protein 2	HSDL2	306930	324614	276523	147009	246371	191447	306930	191447	0.623747	0.000368102	down
tr|A0A087WV05|A0A087WV05_HUMAN	Uncharacterized protein	--	175211	135940	558595	441002	0	763871	175211	602437	3.43834	0.0310357	up
sp|P30047|GFRP_HUMAN	GTP cyclohydrolase 1 feedback regulatory protein	GCHFR	75462.4	134698	0	445295	184925	441335	105080	441335	4.19998	0.00324636	up
sp|Q9Y224|CN166_HUMAN	UPF0568 protein C14orf166	C14orf166	628664	583702	420865	346725	177833	204827	583702	204827	0.35091	0.000109922	down
tr|B3KPR5|B3KPR5_HUMAN	cDNA FLJ32094 fis# clone OCBBF2000986# highly similar to Homo sapiens elongation factor Tu GTP binding domain containing 1# transcript variant 1# mRNA	EFTUD1	361592	70909.9	76961	47749	46666	0	76961	47207.5	0.613395	0.0331849	down
tr|Q6FHP1|Q6FHP1_HUMAN	MTAP protein (Fragment)	MTAP	170325	270209	0	103195	0	143972	220267	123583	0.561062	0.0411978	down
sp|P42704|LPPRC_HUMAN	Leucine-rich PPR motif-containing protein# mitochondrial	LRPPRC	593940	821112	395523	284443	242219	243320	593940	243320	0.409671	7.08e-05	down
sp|Q9BQA1|MEP50_HUMAN	Methylosome protein 50	WDR77	576176	541529	524007	269973	283874	245818	541529	269973	0.498538	2.48e-09	down
tr|B4DHL7|B4DHL7_HUMAN	cDNA FLJ59515	PDXDC2P	95166.5	0	96674.1	140143	321563	235315	95920.3	235315	2.45323	0.00292087	up
sp|P04181|OAT_HUMAN	Ornithine aminotransferase# mitochondrial	OAT	0	159216	0	247418	295186	207955	159216	247418	1.55397	0.048611	up
tr|B2R4I8|B2R4I8_HUMAN	cDNA# FLJ92106# highly similar to Homo sapiens adaptor-related protein complex 3# sigma 1 subunit(AP3S1)# mRNA	AP3S1	102181	97671.6	125999	38565	42240.7	39810.3	102181	39810.3	0.389605	1.02e-08	down
tr|A8MXP8|A8MXP8_HUMAN	Reticulocalbin-2	RCN2	149275	54390.9	131304	52854	60609.3	64736.7	131304	60609.3	0.461595	0.00963785	down
tr|Q53G34|Q53G34_HUMAN	Mitochondrial carrier homolog 2 variant (Fragment)	MTCH2	901605	982055	791977	413530	294673	755286	901605	413530	0.45866	0.00136186	down
tr|Q6IBP2|Q6IBP2_HUMAN	HMOX2 protein	HMOX2	44128.8	67389.6	65188.5	105534	109260	88837.5	65188.5	105534	1.61891	7.71e-05	up
tr|B4YAH7|B4YAH7_HUMAN	ALDH2 (Fragment)	ALDH2	468327	417381	842771	125757	110721	124698	468327	124698	0.266264	7.74e-07	down
tr|F8W1I4|F8W1I4_HUMAN	La-related protein 4 (Fragment)	LARP4	0	54195.6	43377.2	73304	69433.4	73259.9	48786.4	73259.9	1.50164	0.000576887	up
tr|H0YDU8|H0YDU8_HUMAN	Serine/threonine-protein phosphatase (Fragment)	PPP5C	346495	322923	369867	199547	197865	201718	346495	199547	0.575901	3.07e-09	down
tr|Q0P5U7|Q0P5U7_HUMAN	TMSB4X protein (Fragment)	TMSB4X	1.52773e+06	1.21186e+06	1.21116e+06	0	0	252144	1.21186e+06	252144	0.208063	0.00219596	down
sp|P15121|ALDR_HUMAN	Aldose reductase	AKR1B1	158035	580259	718326	131852	186118	182204	580259	182204	0.314004	0.00613825	down
sp|Q9Y2W1|TR150_HUMAN	Thyroid hormone receptor-associated protein 3	THRAP3	158154	170582	96471.8	0	30502.7	0	158154	30502.7	0.192867	0.0137888	down
sp|P36405|ARL3_HUMAN	ADP-ribosylation factor-like protein 3	ARL3	339480	551317	400807	837019	403065	715540	400807	715540	1.78525	0.0183124	up
sp|Q9BT73|PSMG3_HUMAN	Proteasome assembly chaperone 3	PSMG3	67011.7	75464.6	0	133310	66660.4	155720	71238.1	133310	1.87133	0.0433737	up
tr|D6RF35|D6RF35_HUMAN	Vitamin D-binding protein	GC	0	42821.5	0	173359	154094	291862	42821.5	173359	4.04841	0.016001	up
sp|P62847|RS24_HUMAN	40S ribosomal protein S24	RPS24	1.98368e+06	1.91324e+06	1.73986e+06	1203232	1.37256e+06	1.23358e+06	1.91324e+06	1.23358e+06	0.644756	6.77e-07	down
tr|B1AQT4|B1AQT4_HUMAN	Kinetochore protein Nuf2 (Fragment)	NUF2	0	0	17010.8	57608	50590.2	0	17010.8	54099.1	3.18028	0.0357672	up
tr|B3KXZ9|B3KXZ9_HUMAN	cDNA FLJ46477 fis# clone THYMU3025118# highly similar to Cell surface glycoprotein MUC18	MCAM	119854	100873	204414	256790	546792	195601	119854	256790	2.14253	0.00263587	up
sp|Q7L0Y3|MRRP1_HUMAN	Mitochondrial ribonuclease P protein 1	TRMT10C	478325	319367	226473	217012	196998	179952	319367	196998	0.61684	0.00200201	down
sp|Q16777|H2A2C_HUMAN	Histone H2A type 2-C	HIST2H2AC	43929.1	47692.7	52436.3	29027	31676.5	0	47692.7	30351.8	0.636403	6.82e-05	down
sp|P04844|RPN2_HUMAN	Dolichyl-diphosphooligosaccharide--protein glycosyltransferase subunit 2	RPN2	461477	476457	402543	212810	0	211675	461477	212242	0.45992	3.1e-06	down
sp|O95777|LSM8_HUMAN	U6 snRNA-associated Sm-like protein LSm8	LSM8	146171	81255.1	136287	0	241307	176131	136287	208719	1.53146	0.00917558	up
tr|B3KML8|B3KML8_HUMAN	cDNA FLJ11345 fis# clone PLACE1010877# highly similar to Spartin	SPG20	95987.4	0	0	0	255345	239797	95987.4	247571	2.5792	0.0211094	up
sp|O00469|PLOD2_HUMAN	Procollagen-lysine#2-oxoglutarate 5-dioxygenase 2	PLOD2	1.22537e+06	984147	1.33053e+06	62666	58600.7	0	1.22537e+06	60633.4	0.049482	5.87e-08	down
sp|Q9Y5B9|SP16H_HUMAN	FACT complex subunit SPT16	SUPT16H	275240	910258	217331	0	105348	196731	275240	151039	0.548755	0.0271488	down
sp|P17252|KPCA_HUMAN	Protein kinase C alpha type	PRKCA	0	30631.5	0	115306	64580	106202	30631.5	106202	3.46708	0.0258236	up
tr|Q6FGE5|Q6FGE5_HUMAN	S100A10 protein (Fragment)	S100A10	1.72812e+06	1.79269e+06	1.64621e+06	0	774633	0	1.72812e+06	774633	0.448253	0.000954555	down
tr|Q59GA1|Q59GA1_HUMAN	Splicing factor# arginine/serine-rich 10 (Transformer 2 homolog# Drosophila) variant (Fragment)	TRA2B	442082	379933	412834	688879	1.32283e+06	754169	412834	754169	1.82681	8.18e-05	up
sp|Q13619|CUL4A_HUMAN	Cullin-4A	CUL4A	0	88741.5	0	62116	41435.1	42949.2	88741.5	42949.2	0.483981	0.0415686	down
tr|B4DIX0|B4DIX0_HUMAN	cDNA FLJ50778# highly similar to Protein flightless-1 homolog	FLII	47227.4	0	0	164496	227645	232192	47227.4	227645	4.82018	0.00572017	up
sp|O14744|ANM5_HUMAN	Protein arginine N-methyltransferase 5	PRMT5	318722	313660	288703	127214	98439.3	111017	313660	111017	0.35394	6.54e-09	down
sp|P11717|MPRI_HUMAN	Cation-independent mannose-6-phosphate receptor	IGF2R	446770	667274	261283	68056	58397.3	335087	446770	68056	0.152329	0.00238978	down
sp|Q15645|PCH2_HUMAN	Pachytene checkpoint protein 2 homolog	TRIP13	1.10947e+06	1.00312e+06	1.15301e+06	673320	410262	544992	1.10947e+06	544992	0.491218	1.19e-05	down
tr|C9IZ01|C9IZ01_HUMAN	Elongation factor G# mitochondrial	GFM1	84064.1	85194.5	0	127053	208929	0	84629.3	167991	1.98502	0.0197678	up
tr|B2R5Y4|B2R5Y4_HUMAN	cDNA# FLJ92684# highly similar to Homo sapiens IK cytokine# down-regulator of HLA II (IK)# mRNA	IK	330390	247672	242140	159590	202454	114112	247672	159590	0.644361	0.00041615	down
sp|P51965|UB2E1_HUMAN	Ubiquitin-conjugating enzyme E2 E1	UBE2E1	249376	0	239214	0	123525	147754	244295	135639	0.555228	0.00154344	down
sp|Q8TEM1|PO210_HUMAN	Nuclear pore membrane glycoprotein 210	NUP210	0	291181	127477	94827	0	58633.6	209329	76730.3	0.366554	0.0412164	down
sp|O14561|ACPM_HUMAN	Acyl carrier protein# mitochondrial	NDUFAB1	628080	653458	614639	111838	0	199464	628080	155651	0.24782	0.000103169	down
tr|C7DJS2|C7DJS2_HUMAN	Glutathione S-transferase pi (Fragment)	GSTP1	370147	379049	408407	1018663	1.13681e+06	1.13104e+06	379049	1.13104e+06	2.98388	6.66e-11	up
tr|D6RA26|D6RA26_HUMAN	Pleiotropic regulator 1 (Fragment)	PLRG1	0	0	196562	83231	70898.3	80315.5	196562	80315.5	0.408601	0.00275282	down
sp|P22307|NLTP_HUMAN	Non-specific lipid-transfer protein	SCP2	216913	204592	365517	75237	0	47928.9	216913	61583	0.283907	0.000238081	down
tr|B2ZZ86|B2ZZ86_HUMAN	Collagen type V alpha 1	COL5A1	450898	442405	438063	229621	273330	52031.6	442405	229621	0.519029	0.00315276	down
tr|B4DDB6|B4DDB6_HUMAN	Heterogeneous nuclear ribonucleoprotein A3# isoform CRA_a	HNRPA3	2.09443e+06	1.77694e+06	1.75223e+06	1186448	845956	764531	1.77694e+06	845956	0.476074	9.43e-06	down
tr|K7EM02|K7EM02_HUMAN	Katanin p60 ATPase-containing subunit A-like 2 (Fragment)	KATNAL2	1.73241e+06	1.38888e+06	1.61589e+06	871371	834857	746709	1.61589e+06	834857	0.516656	1.89e-07	down
sp|Q08945|SSRP1_HUMAN	FACT complex subunit SSRP1	SSRP1	1.34165e+06	1.46409e+06	1.50993e+06	582836	674652	776263	1.46409e+06	674652	0.460801	1.56e-07	down
tr|B4E3A8|B4E3A8_HUMAN	cDNA FLJ53963# highly similar to Leukocyte elastase inhibitor	SERPINB1	68293.4	352838	132769	527768	404099	536542	132769	527768	3.97509	0.00117884	up
sp|Q99598|TSNAX_HUMAN	Translin-associated protein X	TSNAX	100906	180430	135263	234976	189824	233268	135263	233268	1.72454	0.00074142	up
tr|H7C396|H7C396_HUMAN	Protein ABHD11 (Fragment)	ABHD11	43011.9	78781.6	0	27204	14931	22058.9	60896.8	22058.9	0.362234	0.00201375	down
tr|C9JIF9|C9JIF9_HUMAN	Acylamino-acid-releasing enzyme	APEH	324851	657114	855224	224476	238407	202075	657114	224476	0.341609	0.00020223	down
sp|P21926|CD9_HUMAN	CD9 antigen	CD9	104321	164479	0	344735	270192	298558	134400	298558	2.22142	0.000649813	up
tr|A0A024QZX5|A0A024QZX5_HUMAN	Serpin B6	SERPINB6	243119	470593	441141	180080	157008	140862	441141	157008	0.355914	6.13e-05	down
sp|P99999|CYC_HUMAN	Cytochrome c	CYCS	2.02327e+06	1.70066e+06	1.77464e+06	869485	991945	1.11073e+06	1.77464e+06	991945	0.558956	6.44e-07	down
tr|A0A024QZT9|A0A024QZT9_HUMAN	NAD(P)H dehydrogenase# quinone 2# isoform CRA_a	NQO2	60242	0	57531.9	103356	122943	91870.8	58887	103356	1.75516	0.000125213	up
sp|Q86VP6|CAND1_HUMAN	Cullin-associated NEDD8-dissociated protein 1	CAND1	441092	539023	414633	104078	132453	101824	441092	104078	0.235956	8.18e-09	down
tr|B3KUY2|B3KUY2_HUMAN	Prostaglandin E synthase 3 (Cytosolic)# isoform CRA_c	PTGES3	1.64808e+06	2.3402e+06	2.61716e+06	5095129	4.17162e+06	5.60223e+06	2.3402e+06	5095129	2.17722	8.36e-06	up
sp|Q9NW64|RBM22_HUMAN	Pre-mRNA-splicing factor RBM22	RBM22	79085.8	203285	63891.4	48723	73627.4	47044.3	79085.8	48723	0.616077	0.0138311	down
tr|B4DEI4|B4DEI4_HUMAN	cDNA FLJ54595# highly similar to Golgi reassembly-stacking protein 2	--	100300	135829	101612	70722	67563	64318.2	101612	67563	0.664914	1.01e-05	down
tr|Q7Z726|Q7Z726_HUMAN	Importin subunit alpha	KPNA2	2.33488e+06	2.7955e+06	2.48552e+06	623200	992437	928404	2.48552e+06	928404	0.373525	5.25e-07	down
sp|Q9Y613|FHOD1_HUMAN	FH1/FH2 domain-containing protein 1	FHOD1	46974.3	46839.3	45636.1	70997	77669.9	68020.1	46839.3	70997	1.51576	2.01e-08	up
sp|Q13636|RAB31_HUMAN	Ras-related protein Rab-31	RAB31	203037	228116	176947	0	0	87931.5	203037	87931.5	0.433082	0.00773518	down
sp|Q9NZL4|HPBP1_HUMAN	Hsp70-binding protein 1	HSPBP1	198404	179098	197048	420348	207823	550530	197048	420348	2.13322	0.00230123	up
tr|A0A087WZ27|A0A087WZ27_HUMAN	Zinc finger protein 90	ZNF90	701533	2.62088e+06	1.60255e+06	926109	921021	850200	1.60255e+06	921021	0.574724	0.041569	down
tr|B7ZAL5|B7ZAL5_HUMAN	cDNA# FLJ79229# highly similar to Lactotransferrin (EC 3.4.21.-)	LTF	1.04644e+06	1.06226e+06	1.187e+06	3409535	2.66646e+06	2.26973e+06	1.06226e+06	2.66646e+06	2.51017	4.54e-07	up
tr|E7ENU7|E7ENU7_HUMAN	Ribosomal protein L15 (Fragment)	RPL15	1.338e+06	1.19779e+06	1.33816e+06	671248	773658	723979	1.338e+06	723979	0.541092	2.74e-08	down
tr|A0A0B4J260|A0A0B4J260_HUMAN	PRKC apoptosis WT1 regulator protein (Fragment)	PAWR	121904	78874.3	100491	227995	220890	189003	100491	220890	2.19812	4.15e-06	up
sp|O60888|CUTA_HUMAN	Protein CutA	CUTA	819668	770561	859802	534811	419399	564759	819668	534811	0.652473	8.34e-06	down
sp|Q53EL6|PDCD4_HUMAN	Programmed cell death protein 4	PDCD4	224664	306412	161620	818002	833788	869079	224664	833788	3.71126	5.63e-07	up
sp|O60566|BUB1B_HUMAN	Mitotic checkpoint serine/threonine-protein kinase BUB1 beta	BUB1B	122943	94145.9	120814	16734	64171.9	0	120814	40453	0.334838	0.0101375	down
sp|Q9H853|TBA4B_HUMAN	Putative tubulin-like protein alpha-4B	TUBA4B	1.7733e+06	1.71151e+06	1.68928e+06	850861	0	1.229e+06	1.71151e+06	1.03993e+06	0.607612	0.00146609	down
sp|P55072|TERA_HUMAN	Transitional endoplasmic reticulum ATPase	VCP	1.19961e+06	1.26488e+06	1.3496e+06	777567	787893	776486	1.26488e+06	777567	0.614738	2.62e-09	down
tr|B4E0Y9|B4E0Y9_HUMAN	Serine/threonine-protein kinase 26	STK26	113155	93059.9	77767.5	176875	394219	155547	93059.9	176875	1.90066	0.000542183	up
sp|P20020|AT2B1_HUMAN	Plasma membrane calcium-transporting ATPase 1	ATP2B1	567650	503559	556444	107057	110333	127342	556444	110333	0.198282	4.11e-11	down
tr|K7EJH0|K7EJH0_HUMAN	Kinetochore protein Spc24 (Fragment)	SPC24	0	79961.3	118959	285976	263556	305155	99460.3	285976	2.87528	8.59e-05	up
sp|Q9BVK6|TMED9_HUMAN	Transmembrane emp24 domain-containing protein 9	TMED9	0	143331	118742	21414	0	5914.62	131036	13664.3	0.104279	0.00730544	down
sp|Q92804|RBP56_HUMAN	TATA-binding protein-associated factor 2N	TAF15	680114	659994	743640	303990	347950	310095	680114	310095	0.455946	2.88e-09	down
sp|P05556|ITB1_HUMAN	Integrin beta-1	ITGB1	2.08203e+06	2.00571e+06	1.79259e+06	166782	251695	632047	2.00571e+06	251695	0.125489	1.25e-05	down
sp|Q9C005|DPY30_HUMAN	Protein dpy-30 homolog	DPY30	273622	481209	501160	275509	234348	236300	481209	236300	0.491054	0.00131012	down
tr|F8W7R3|F8W7R3_HUMAN	Fanconi anemia group I protein	FANCI	31514.8	51145.2	43637.8	41227	23284.5	25162.6	43637.8	25162.6	0.576624	0.0143345	down
sp|O60343|TBCD4_HUMAN	TBC1 domain family member 4	TBC1D4	267344	248857	108631	143751	58665.9	0	248857	101208	0.406694	0.040559	down
sp|Q9Y5J1|UTP18_HUMAN	U3 small nucleolar RNA-associated protein 18 homolog	UTP18	0	75955	51067.1	27703	28734.7	25681.6	63511	27703	0.436192	0.000278896	down
sp|Q9Y508|RN114_HUMAN	E3 ubiquitin-protein ligase RNF114	RNF114	140381	133345	268212	260807	243033	399015	140381	260807	1.85785	0.00424745	up
sp|P47914|RL29_HUMAN	60S ribosomal protein L29	RPL29	436083	445366	484658	632864	740717	765505	445366	740717	1.66316	9.66e-07	up
sp|Q6YHK3|CD109_HUMAN	CD109 antigen	CD109	330059	326347	399626	218615	253412	210393	330059	218615	0.662351	8.28e-06	down
tr|Q7Z5A3|Q7Z5A3_HUMAN	Small nuclear ribonucleoprotein Sm D1	SNRPD1	641451	1.24021e+06	1.95035e+06	779489	743421	762895	1.24021e+06	762895	0.615135	0.0321046	down
sp|Q01970|PLCB3_HUMAN	1-phosphatidylinositol 4#5-bisphosphate phosphodiesterase beta-3	PLCB3	0	45008.7	0	194092	183183	307593	45008.7	194092	4.31232	0.0103958	up
sp|Q7Z5L9|I2BP2_HUMAN	Interferon regulatory factor 2-binding protein 2	IRF2BP2	67145.2	87018.8	83874.8	194072	83416.6	168635	83874.8	168635	2.01056	0.00305112	up
tr|L0R5F6|L0R5F6_HUMAN	Alternative protein TNS4	TNS4	7.41626e+06	9.47587e+06	1.15565e+07	27380742	3.09859e+07	2.8447e+07	9.47587e+06	2.8447e+07	3.00204	1.49e-07	up
tr|H0YJN8|H0YJN8_HUMAN	Maleylacetoacetate isomerase (Fragment)	GSTZ1	73514.3	62897.4	61100.4	105689	107761	114745	62897.4	107761	1.71328	2e-07	up
tr|A0A024R167|A0A024R167_HUMAN	HCG28765# isoform CRA_a	hCG_28765	0	0	22565.1	0	42644.8	39523.8	22565.1	41084.3	1.8207	0.0403674	up
tr|B7ZB41|B7ZB41_HUMAN	cDNA# FLJ79405# highly similar to Homo sapiens solute carrier family 25# member 24# transcript variant 1# mRNA	SLC25A24	114657	220179	261753	108381	134231	96821.6	220179	108381	0.492241	0.00501015	down
tr|Q59G43|Q59G43_HUMAN	Polypyrimidine tract binding protein 2 variant (Fragment)	PTBP2	715539	686430	697945	769207	463018	424429	697945	463018	0.663401	0.0187698	down
tr|A0A024QZ91|A0A024QZ91_HUMAN	Ataxin 2-like# isoform CRA_a	ATXN2L	207625	130025	120284	0	0	48371.2	130025	48371.2	0.372015	0.0224349	down
sp|Q14728|MFS10_HUMAN	Major facilitator superfamily domain-containing protein 10	MFSD10	91400.3	120814	90661.1	39783	0	0	91400.3	39783	0.435261	0.0103151	down
sp|Q9BV20|MTNA_HUMAN	Methylthioribose-1-phosphate isomerase	MRI1	69780.6	152863	97877	365762	87401.9	266443	97877	266443	2.72223	0.0212684	up
sp|Q9NT62|ATG3_HUMAN	Ubiquitin-like-conjugating enzyme ATG3	ATG3	238081	304145	218075	806653	529282	912582	238081	806653	3.38815	3.89e-06	up
tr|Q75MT5|Q75MT5_HUMAN	Putative uncharacterized protein RFC2	RFC2	233336	225172	195707	147148	38575.7	57885.9	225172	57885.9	0.257074	0.00043414	down
tr|V9HW79|V9HW79_HUMAN	D-3-phosphoglycerate dehydrogenase	HEL-S-113	638293	514938	614470	1334689	1.61275e+06	1.58065e+06	614470	1.58065e+06	2.57239	2.7e-08	up
tr|Q5HYD8|Q5HYD8_HUMAN	Putative uncharacterized protein DKFZp686M0919	DKFZp686M0919	231572	218272	226940	59181	44612.2	0	226940	51896.6	0.22868	2.85e-06	down
sp|Q9NZ63|CI078_HUMAN	Uncharacterized protein C9orf78	C9orf78	67695.5	104527	266329	511869	269675	128031	104527	269675	2.57996	0.0305069	up
sp|P55327|TPD52_HUMAN	Tumor protein D52	TPD52	0	180718	0	435769	384035	374231	180718	384035	2.12505	0.00354977	up
sp|Q6XQN6|PNCB_HUMAN	Nicotinate phosphoribosyltransferase	NAPRT	221825	186648	187794	388904	423516	443389	187794	423516	2.25522	2.04e-08	up
sp|Q8NFH4|NUP37_HUMAN	Nucleoporin Nup37	NUP37	0	35940.5	53420.2	242804	245875	246265	44680.3	245875	5.50298	6.69e-06	up
sp|Q9NPD8|UBE2T_HUMAN	Ubiquitin-conjugating enzyme E2 T	UBE2T	63252.4	54003	64983.4	227561	267865	282909	63252.4	267865	4.23485	7.27e-10	up
tr|B4DL07|B4DL07_HUMAN	cDNA FLJ53353# highly similar to ATP-binding cassette sub-family D member 3	ABCD3	260316	152627	153462	363949	349241	326244	153462	349241	2.27575	0.000101617	up
tr|Q59GW6|Q59GW6_HUMAN	Acetyl-CoA acetyltransferase# cytosolic variant (Fragment)	ACAT2	163077	246652	135640	312877	1.24434e+06	564788	163077	564788	3.46333	0.00048942	up
sp|P27816|MAP4_HUMAN	Microtubule-associated protein 4	MAP4	179485	297058	358997	0	0	64235.3	297058	64235.3	0.216239	0.020387	down
sp|P78527|PRKDC_HUMAN	DNA-dependent protein kinase catalytic subunit	PRKDC	4.65817e+06	5.06438e+06	5.10534e+06	3103482	2.61338e+06	3.08731e+06	5.06438e+06	3.08731e+06	0.609613	1.87e-07	down
tr|J3KR97|J3KR97_HUMAN	Tubulin-specific chaperone D	TBCD	232922	219620	251755	136917	158169	150704	232922	150704	0.647014	2.6e-07	down
sp|P08240|SRPRA_HUMAN	Signal recognition particle receptor subunit alpha	SRPRA	0	38981.1	35492	66425	64669.1	55997.3	37236.5	64669.1	1.73671	4.81e-05	up
tr|H0Y3T6|H0Y3T6_HUMAN	45 kDa calcium-binding protein (Fragment)	SDF4	114363	41739.9	0	123283	147397	156792	78051.6	147397	1.88846	0.0260807	up
sp|P41208|CETN2_HUMAN	Centrin-2	CETN2	119208	103557	102348	173614	200610	188866	103557	188866	1.82378	1.42e-07	up
sp|Q92890|UFD1_HUMAN	Ubiquitin fusion degradation protein 1 homolog	UFD1L	280892	511366	330069	247659	0	168015	330069	207837	0.629676	0.0101166	down
sp|Q9NR30|DDX21_HUMAN	Nucleolar RNA helicase 2	DDX21	1.74297e+06	2.33052e+06	2.2025e+06	4313927	3.56049e+06	3.36466e+06	2.2025e+06	3.56049e+06	1.61657	8.24e-06	up
sp|Q9BU89|DOHH_HUMAN	Deoxyhypusine hydroxylase	DOHH	0	101255	0	156962	152015	193045	101255	156962	1.55016	0.021986	up
sp|P00387|NB5R3_HUMAN	NADH-cytochrome b5 reductase 3	CYB5R3	737970	699352	674932	289700	424241	419688	699352	419688	0.60011	8.85e-06	down
sp|Q13158|FADD_HUMAN	FAS-associated death domain protein	FADD	70492.3	113173	78576.8	161981	129696	209859	78576.8	161981	2.06143	0.000185116	up
tr|Q53GR7|Q53GR7_HUMAN	Solute carrier family 25# member 13 (Citrin) variant (Fragment)	--	128459	223299	82878.4	219659	234128	215621	128459	219659	1.70996	0.00732804	up
sp|Q9H7Z7|PGES2_HUMAN	Prostaglandin E synthase 2	PTGES2	291887	364288	282208	490526	438809	395943	291887	438809	1.50335	0.000127346	up
sp|Q9C0C2|TB182_HUMAN	182 kDa tankyrase-1-binding protein	TNKS1BP1	118855	183588	256789	549181	657328	623626	183588	623626	3.39688	4.97e-06	up
tr|Q9HB66|Q9HB66_HUMAN	Alternative protein MKKS	MKKS	96061.7	76696.9	84926.6	0	0	45756.3	84926.6	45756.3	0.538775	0.0106529	down
sp|Q3KQV9|UAP1L_HUMAN	UDP-N-acetylhexosamine pyrophosphorylase-like protein 1	UAP1L1	59070.6	48786.7	0	246765	231696	207408	53928.7	231696	4.29635	1.29e-06	up
sp|Q9H299|SH3L3_HUMAN	SH3 domain-binding glutamic acid-rich-like protein 3	SH3BGRL3	268387	212636	272456	602349	622334	594762	268387	602349	2.24433	2.05e-08	up
sp|O95071|UBR5_HUMAN	E3 ubiquitin-protein ligase UBR5	UBR5	25992	22061.7	0	31716	36123.1	79501.2	24026.8	36123.1	1.50345	0.0191527	up
tr|B4DQF6|B4DQF6_HUMAN	Eukaryotic translation initiation factor 3 subunit L	EIF3L	606387	630838	577990	297959	252366	289847	606387	289847	0.47799	3.84e-09	down
sp|P52597|HNRPF_HUMAN	Heterogeneous nuclear ribonucleoprotein F	HNRNPF	334902	202812	884504	782514	873814	867837	334902	867837	2.59132	0.00784633	up
sp|P07741|APT_HUMAN	Adenine phosphoribosyltransferase	APRT	0	79360.3	71510.6	143167	133346	117261	75435.4	133346	1.76769	5.51e-05	up
tr|B4DSB5|B4DSB5_HUMAN	cDNA FLJ57188# highly similar to Calcium-binding protein p22	CHP1	99852.3	0	166286	318476	312881	0	133069	315679	2.37229	0.00892504	up
tr|Q5U0A0|Q5U0A0_HUMAN	Proteasome subunit alpha type	PSMA1	1.77011e+06	1.08697e+06	1.14393e+06	2385525	2.23263e+06	2.39188e+06	1.14393e+06	2385525	2.08538	7.02e-05	up
tr|Q53XL7|Q53XL7_HUMAN	Glycine cleavage system protein H (Aminomethyl carrier)	GCSH	322594	338223	284547	580785	605239	502586	322594	580785	1.80036	3.52e-07	up
sp|P29353|SHC1_HUMAN	SHC-transforming protein 1	SHC1	57498.6	71975.5	82994.8	151740	142585	191110	71975.5	151740	2.10822	2.25e-06	up
tr|H7BY58|H7BY58_HUMAN	Protein-L-isoaspartate O-methyltransferase	PCMT1	805061	541734	709690	331590	438823	465593	709690	438823	0.61833	0.000197017	down
tr|B7ZLE5|B7ZLE5_HUMAN	FN1 protein	FN1	69521.7	44331.1	67737	0	82666.8	368718	67737	225693	3.33189	0.0264819	up
tr|Q8TE01|Q8TE01_HUMAN	DERP12 (Dermal papilla derived protein 12)	derp12	1.08233e+06	879212	998891	403457	0	629273	998891	516365	0.516939	0.00150728	down
tr|B2RAU5|B2RAU5_HUMAN	Sorting nexin	--	160953	0	130365	73487	0	83123.9	145659	78305.4	0.537594	0.00313909	down
tr|B3KMS0|B3KMS0_HUMAN	Condensin complex subunit 1	NCAPD2	359986	238146	210912	763297	746760	907199	238146	763297	3.20517	1.22e-06	up
sp|P11388|TOP2A_HUMAN	DNA topoisomerase 2-alpha	TOP2A	685588	866221	651759	323766	183224	86967.7	685588	183224	0.267251	7.84e-05	down
sp|O60841|IF2P_HUMAN	Eukaryotic translation initiation factor 5B	EIF5B	114407	188698	0	259174	247017	358259	151552	259174	1.71013	0.00440077	up
tr|C9JFV4|C9JFV4_HUMAN	Proline-# glutamic acid- and leucine-rich protein 1	PELP1	158746	155265	118523	0	91298.2	0	155265	91298.2	0.588014	0.0411863	down
sp|Q13347|EIF3I_HUMAN	Eukaryotic translation initiation factor 3 subunit I	EIF3I	895262	508677	454237	911283	727236	900700	508677	900700	1.77067	0.013036	up
sp|P52943|CRIP2_HUMAN	Cysteine-rich protein 2	CRIP2	173946	93120.5	139248	597688	763818	668501	139248	668501	4.80081	1.69e-07	up
tr|Q05DH1|Q05DH1_HUMAN	Proteasome subunit alpha type (Fragment)	PSMA7	428417	196800	246195	384839	474818	331195	246195	384839	1.56315	0.0227806	up
sp|Q52LJ0|FA98B_HUMAN	Protein FAM98B	FAM98B	134302	135566	86888.9	70422	74506.1	70253	134302	70422	0.524356	0.000176232	down
sp|Q00534|CDK6_HUMAN	Cyclin-dependent kinase 6	CDK6	0	0	71387.2	231461	257560	244133	71387.2	244133	3.41984	0.000628493	up
tr|Q53HS1|Q53HS1_HUMAN	Achalasia# adrenocortical insufficiency# alacrimia (Allgrove# triple-A) variant (Fragment)	AAAS	29120.8	28133.9	30978.4	38997	130375	50008.5	29120.8	50008.5	1.71728	0.00315144	up
sp|P50570|DYN2_HUMAN	Dynamin-2	DNM2	72385.8	69173	91435.8	154090	108916	0	72385.8	131503	1.81669	0.00277765	up
sp|P16402|H13_HUMAN	Histone H1.3	HIST1H1D	4.79483e+06	4.04065e+06	5.13013e+06	3092135	3.08489e+06	2.99814e+06	4.79483e+06	3.08489e+06	0.643378	2.82e-06	down
sp|O00625|PIR_HUMAN	Pirin	PIR	126505	159462	169716	948580	246703	682088	159462	682088	4.27745	0.00026764	up
sp|Q8N1G4|LRC47_HUMAN	Leucine-rich repeat-containing protein 47	LRRC47	634811	444919	506550	272669	73030.6	213208	506550	213208	0.420902	0.000500679	down
tr|A0A024RAJ2|A0A024RAJ2_HUMAN	Bridging integrator 1# isoform CRA_h	BIN1	87731.6	162958	138552	387528	141035	380357	138552	380357	2.74523	0.00341806	up
tr|Q4ZG72|Q4ZG72_HUMAN	Putative uncharacterized protein DDX18 (Fragment)	DDX18	0	205699	223940	118246	105336	120141	214819	118246	0.550444	6.64e-06	down
tr|M0R1A7|M0R1A7_HUMAN	60S ribosomal protein L18a	RPL18A	322153	208906	316688	206468	196508	225521	316688	206468	0.65196	0.00502674	down
tr|G3V203|G3V203_HUMAN	60S ribosomal protein L18	RPL18	3.503e+06	3.25855e+06	3.77778e+06	1888834	1.95285e+06	1.91921e+06	3.503e+06	1.91921e+06	0.547876	3.27e-09	down
sp|P15374|UCHL3_HUMAN	Ubiquitin carboxyl-terminal hydrolase isozyme L3	UCHL3	207181	246863	239582	502083	406793	396482	239582	406793	1.69793	8.05e-07	up
sp|Q96DI7|SNR40_HUMAN	U5 small nuclear ribonucleoprotein 40 kDa protein	SNRNP40	457681	461376	410307	205979	385789	282085	457681	282085	0.616335	0.001239	down
tr|B2RE94|B2RE94_HUMAN	Protein-lysine N-methyltransferase N6AMT2	N6AMT2	1.93034e+06	2.22741e+06	3.12588e+06	7698556	8.3538e+06	7.31125e+06	2.22741e+06	7698556	3.45629	2.33e-07	up
sp|P46109|CRKL_HUMAN	Crk-like protein	CRKL	140617	114737	121325	278250	398280	320831	121325	320831	2.64439	2.31e-07	up
sp|Q9BTX1|NDC1_HUMAN	Nucleoporin NDC1	NDC1	209871	175678	182560	87384	70976.7	86368.3	182560	86368.3	0.473096	4.92e-08	down
tr|V9HW35|V9HW35_HUMAN	Epididymis secretory protein Li 55	HEL-S-55	1.38606e+07	1.4076e+07	1.36655e+07	8120645	8.13533e+06	7.36318e+06	1.38606e+07	8120645	0.585878	7.18e-10	down
sp|P28331|NDUS1_HUMAN	NADH-ubiquinone oxidoreductase 75 kDa subunit# mitochondrial	NDUFS1	217007	185157	215245	73319	115522	0	215245	94420.7	0.438666	0.000660983	down
sp|Q15149|PLEC_HUMAN	Plectin	PLEC	6.5319e+06	6.62853e+06	7.42539e+06	2292336	2.36259e+06	2.4651e+06	6.62853e+06	2.36259e+06	0.356427	5.1e-11	down
sp|P33527|MRP1_HUMAN	Multidrug resistance-associated protein 1	ABCC1	105894	89149.9	98427.2	41253	64738.2	0	98427.2	52995.6	0.538425	0.00181844	down
tr|Q7KZS0|Q7KZS0_HUMAN	SUMO-conjugating enzyme	UBE2I	222643	242669	355922	263860	52387.4	139061	242669	139061	0.573047	0.0141721	down
sp|Q9H074|PAIP1_HUMAN	Polyadenylate-binding protein-interacting protein 1	PAIP1	560676	395328	603445	176807	290403	297735	560676	290403	0.517952	0.000144323	down
tr|B5MCF9|B5MCF9_HUMAN	Pescadillo homolog	PES1	0	252273	0	92253	0	85530.2	252273	88891.6	0.352362	0.023064	down
sp|O00264|PGRC1_HUMAN	Membrane-associated progesterone receptor component 1	PGRMC1	577947	671746	539131	184430	167810	174890	577947	174890	0.302607	5.32e-10	down
sp|Q01780|EXOSX_HUMAN	Exosome component 10	EXOSC10	311401	73809.6	312159	68548	78329.3	59044.5	311401	68548	0.220128	0.00272877	down
sp|Q96B26|EXOS8_HUMAN	Exosome complex component RRP43	EXOSC8	192631	156532	0	108695	79678.5	0	174582	94186.8	0.5395	0.0102728	down
tr|Q8TBT6|Q8TBT6_HUMAN	Putative uncharacterized protein (Fragment)	--	832716	694953	584486	242286	259748	344633	694953	259748	0.373763	1.74e-06	down
sp|Q15293|RCN1_HUMAN	Reticulocalbin-1	RCN1	857427	736263	514955	1365214	1.44274e+06	1.31333e+06	736263	1365214	1.85425	1.84e-05	up
tr|B3KXZ2|B3KXZ2_HUMAN	cDNA FLJ46417 fis# clone THYMU3012402# highly similar to Importin alpha-1 subunit	KPNA1	41279.7	61393.2	127228	210228	182326	248041	61393.2	210228	3.42429	0.000167972	up
tr|Q6IEH8|Q6IEH8_HUMAN	Transcriptional regulator	NIPBL	0	98953.8	39803.2	29780	34948	37471.8	69378.5	34948	0.503729	0.0316127	down
tr|C9J0K6|C9J0K6_HUMAN	Sorcin	SRI	841015	797284	894877	113327	145145	175006	841015	145145	0.172583	3.45e-09	down
tr|Q5QTQ6|Q5QTQ6_HUMAN	MSTP010	SNX6	154069	230295	188908	0	79004.6	62987.5	188908	70996	0.375823	0.000106912	down
tr|A0A087WZN1|A0A087WZN1_HUMAN	Isocitrate dehydrogenase [NAD] subunit# mitochondrial	IDH3B	231075	44211.6	231554	47023	51494.1	0	231075	49258.6	0.213171	0.0358007	down
tr|B4DLY4|B4DLY4_HUMAN	cDNA FLJ52327# highly similar to Aconitate hydratase# mitochondrial (EC 4.2.1.3)	ACON	196645	179604	320469	115691	40848.9	0	196645	78269.9	0.398026	0.00601062	down
tr|B3KSV9|B3KSV9_HUMAN	cDNA FLJ37148 fis# clone BRACE2025333# highly similar to Homo sapiens Na+/H+ exchange regulatory co-factor (NHERF) mRNA	--	348255	328102	436651	664546	763125	749330	348255	749330	2.15167	6.88e-07	up
sp|P62269|RS18_HUMAN	40S ribosomal protein S18	RPS18	2.25535e+06	2.32723e+06	2.74352e+06	1344127	0	768124	2.32723e+06	1.05613e+06	0.453813	0.00114339	down
tr|Q53FS4|Q53FS4_HUMAN	Lectin# mannose-binding# 1 variant (Fragment)	LMAN1	0	374931	0	89748	107636	0	374931	98691.8	0.263226	0.0431432	down
sp|Q05639|EF1A2_HUMAN	Elongation factor 1-alpha 2	EEF1A2	430261	0	0	2319413	2.49508e+06	2.19088e+06	430261	2319413	5.39071	0.000495332	up
tr|G3V2V8|G3V2V8_HUMAN	Epididymal secretory protein E1 (Fragment)	NPC2	582467	517127	560412	357947	357808	410919	560412	357947	0.638721	9.09e-07	down
tr|Q59GV2|Q59GV2_HUMAN	RNA binding motif protein 14 variant (Fragment)	RBM14-RBM4	867645	622829	847725	127786	160315	456135	847725	160315	0.189113	0.000211635	down
sp|P28482|MK01_HUMAN	Mitogen-activated protein kinase 1	MAPK1	60377.8	148395	69386.1	86717	154992	207013	69386.1	154992	2.23375	0.0298583	up
sp|P09211|GSTP1_HUMAN	Glutathione S-transferase P	GSTP1	189381	0	262575	776547	472636	743143	225978	743143	3.28856	0.000350826	up
sp|P31689|DNJA1_HUMAN	DnaJ homolog subfamily A member 1	DNAJA1	603373	531142	422880	339656	291838	368331	531142	339656	0.639483	0.000109174	down
sp|P32320|CDD_HUMAN	Cytidine deaminase	CDA	3.44105e+06	3.38384e+06	3.21035e+06	1469293	1.88869e+06	1.68978e+06	3.38384e+06	1.68978e+06	0.499369	8.15e-08	down
sp|P46783|RS10_HUMAN	40S ribosomal protein S10	RPS10	2.68336e+06	2.07699e+06	2.36755e+06	2330176	1.5297e+06	1.53224e+06	2.36755e+06	1.53224e+06	0.647183	0.00592356	down
sp|Q15417|CNN3_HUMAN	Calponin-3	CNN3	75202.4	61281.7	68323.2	166794	215514	209408	68323.2	209408	3.06496	2.68e-08	up
sp|Q9NXH9|TRM1_HUMAN	tRNA (guanine(26)-N(2))-dimethyltransferase	TRMT1	85582.7	84485.6	92897.8	47986	56156.1	0	85582.7	52071	0.60843	4.59e-05	down
sp|P50213|IDH3A_HUMAN	Isocitrate dehydrogenase [NAD] subunit alpha# mitochondrial	IDH3A	308356	157937	164249	332014	288247	336035	164249	332014	2.02141	0.00311127	up
sp|P49588|SYAC_HUMAN	Alanine--tRNA ligase# cytoplasmic	AARS	3.22711e+06	3.09299e+06	3.55658e+06	5789318	5.91697e+06	5.82719e+06	3.22711e+06	5.82719e+06	1.8057	3.28e-09	up
sp|Q9NRF9|DPOE3_HUMAN	DNA polymerase epsilon subunit 3	POLE3	120031	0	116569	0	284770	190973	118300	237871	2.01075	0.00986434	up
tr|B2R6S5|B2R6S5_HUMAN	UMP-CMP kinase	CMPK	141875	129008	0	251560	500870	464794	135442	464794	3.43169	0.000644784	up
tr|B4DRS4|B4DRS4_HUMAN	cDNA FLJ60139# highly similar to Homo sapiens HIV TAT specific factor 1 (HTATSF1)# mRNA	HTATSF1	54353.5	48586.1	52701	19787	34739.3	28704.8	52701	28704.8	0.544674	5.62e-05	down
sp|Q9NQH7|XPP3_HUMAN	Probable Xaa-Pro aminopeptidase 3	XPNPEP3	1.60073e+06	1.6727e+06	1.50645e+06	954030	498322	492214	1.60073e+06	498322	0.31131	2.58e-05	down
sp|P80723|BASP1_HUMAN	Brain acid soluble protein 1	BASP1	5.19861e+06	4.04199e+06	4.64093e+06	2258251	2.42589e+06	2.59444e+06	4.64093e+06	2.42589e+06	0.522715	3.05e-07	down
sp|P11498|PYC_HUMAN	Pyruvate carboxylase# mitochondrial	PC	903364	825522	949863	152616	296598	92281.7	903364	152616	0.168942	8.19e-06	down
tr|A0A0C4DGX4|A0A0C4DGX4_HUMAN	Cullin-1	CUL1	77972.5	84390.2	0	124583	142690	116673	81181.3	124583	1.53463	0.000112171	up
tr|B7Z6W5|B7Z6W5_HUMAN	Cystathionine beta-synthase	DKFZp727E011	150069	117070	0	79246	71333	67907	133570	71333	0.534052	0.000207182	down
sp|P12259|FA5_HUMAN	Coagulation factor V	F5	107332	447401	180879	252879	738575	438284	180879	438284	2.42308	0.0205134	up
sp|Q96A26|F162A_HUMAN	Protein FAM162A	FAM162A	260074	234429	225180	150098	133241	118002	234429	133241	0.568365	5.35e-07	down
tr|B4DP44|B4DP44_HUMAN	cDNA FLJ60751# highly similar to Protein arginine N-methyltransferase 3 (EC 2.1.1.-)	PRMT3	44675.6	33353.7	30928.5	72570	60285	0	33353.7	66427.5	1.99161	0.000685663	up
sp|Q14344|GNA13_HUMAN	Guanine nucleotide-binding protein subunit alpha-13	GNA13	124221	179801	171311	812609	720498	741469	171311	741469	4.3282	5.23e-09	up
sp|O15173|PGRC2_HUMAN	Membrane-associated progesterone receptor component 2	PGRMC2	278506	387145	369327	146484	52621.4	94316.1	369327	94316.1	0.255373	2.81e-05	down
sp|Q99471|PFD5_HUMAN	Prefoldin subunit 5	PFDN5	761240	706072	773404	832059	369125	410760	761240	410760	0.539594	0.0146906	down
sp|Q2TAY7|SMU1_HUMAN	WD40 repeat-containing protein SMU1	SMU1	970956	1.06562e+06	820807	299672	565529	254438	970956	299672	0.308636	5.32e-05	down
tr|A0A087X0H9|A0A087X0H9_HUMAN	RNA-binding protein 26	RBM26	222041	240861	202580	82578	77030.5	71258.2	222041	77030.5	0.346921	9.38e-10	down
sp|Q08J23|NSUN2_HUMAN	tRNA (cytosine(34)-C(5))-methyltransferase	NSUN2	3.33861e+06	2.54784e+06	3.53855e+06	1715122	1.617e+06	1.66818e+06	3.33861e+06	1.66818e+06	0.499663	1.93e-06	down
sp|O14979|HNRDL_HUMAN	Heterogeneous nuclear ribonucleoprotein D-like	HNRNPDL	1.27381e+06	1.03455e+06	1.22537e+06	638191	533376	957724	1.22537e+06	638191	0.520813	0.000414398	down
sp|Q8WU90|ZC3HF_HUMAN	Zinc finger CCCH domain-containing protein 15	ZC3H15	389495	338163	390708	0	0	225591	389495	225591	0.579189	0.00895239	down
tr|B4DKB2|B4DKB2_HUMAN	Endothelin-converting enzyme 1	ECE1	273008	134346	198722	134415	0	64896.2	198722	99655.6	0.501482	0.0171203	down
sp|Q9Y277|VDAC3_HUMAN	Voltage-dependent anion-selective channel protein 3	VDAC3	377518	1.10225e+06	271525	1061387	824452	807265	377518	824452	2.18388	0.0221927	up
tr|H7C4M9|H7C4M9_HUMAN	Ubiquitin-conjugating enzyme E2 H (Fragment)	UBE2H	0	61557.2	66093.4	118999	134681	110801	63825.3	118999	1.86445	1.6e-05	up
sp|P26373|RL13_HUMAN	60S ribosomal protein L13	RPL13	2.93041e+06	2.699e+06	2.20806e+06	2185584	1.44251e+06	1.46261e+06	2.699e+06	1.46261e+06	0.541909	0.000543973	down
sp|Q9UNX3|RL26L_HUMAN	60S ribosomal protein L26-like 1	RPL26L1	1.70987e+06	1.708e+06	1.99824e+06	108254	167346	171419	1.70987e+06	167346	0.097871	1.05e-09	down
tr|B3KT21|B3KT21_HUMAN	cDNA FLJ37476 fis# clone BRAWH2012827# highly similar to Homo sapiens BH3 interacting domain death agonist (BID)# transcript variant 1# mRNA	BID	161217	143754	188900	258020	230931	262411	161217	258020	1.60045	1.18e-05	up
sp|Q15075|EEA1_HUMAN	Early endosome antigen 1	EEA1	687025	358135	395356	201276	57546.6	288139	395356	201276	0.5091	0.00278907	down
sp|Q9BXW7|CECR5_HUMAN	Cat eye syndrome critical region protein 5	CECR5	87609.7	98030.9	88226.2	156218	116800	152896	88226.2	152896	1.733	2.46e-05	up
sp|P17612|KAPCA_HUMAN	cAMP-dependent protein kinase catalytic subunit alpha	PRKACA	261427	269842	254740	65554	74768	71705.5	261427	71705.5	0.274285	5.01e-12	down
sp|Q9Y3Z3|SAMH1_HUMAN	Deoxynucleoside triphosphate triphosphohydrolase SAMHD1	SAMHD1	0	135215	115277	33453	0	39538.9	125246	36495.9	0.291394	0.000345132	down
sp|Q969E8|TSR2_HUMAN	Pre-rRNA-processing protein TSR2 homolog	TSR2	101645	85033.1	87803.5	169741	232917	189199	87803.5	189199	2.1548	6.08e-07	up
sp|Q6P587|FAHD1_HUMAN	Acylpyruvase FAHD1# mitochondrial	FAHD1	365063	327073	281278	150879	152952	158183	327073	152952	0.46764	5.51e-08	down
sp|P51636|CAV2_HUMAN	Caveolin-2	CAV2	0	136212	0	222237	214282	183003	136212	214282	1.57315	0.0202372	up
tr|A0A0D9SEM4|A0A0D9SEM4_HUMAN	Serine/arginine-rich-splicing factor 4 (Fragment)	SRSF4	375354	413931	305791	226437	212024	195217	375354	212024	0.564864	4.35e-06	down
tr|A0A0D9SFL3|A0A0D9SFL3_HUMAN	RNA-binding protein EWS	EWSR1	947169	682349	872255	133212	146380	530537	872255	146380	0.167818	0.000387827	down
sp|Q9UMX5|NENF_HUMAN	Neudesin	NENF	0	0	114033	173294	213554	176011	114033	176011	1.54351	0.0180495	up
sp|Q9NZZ3|CHMP5_HUMAN	Charged multivesicular body protein 5	CHMP5	283972	300507	317987	0	140021	107793	300507	123907	0.412325	2.89e-05	down
sp|P32004|L1CAM_HUMAN	Neural cell adhesion molecule L1	L1CAM	176902	157898	186044	87536	0	100275	176902	93905.3	0.530833	3.08e-05	down
sp|P06493|CDK1_HUMAN	Cyclin-dependent kinase 1	CDK1	450811	404390	444507	537011	1.14414e+06	853390	444507	853390	1.91986	0.000518063	up
sp|P18754|RCC1_HUMAN	Regulator of chromosome condensation	RCC1	786448	673612	800563	1404013	1.61627e+06	1.40404e+06	786448	1.40404e+06	1.78529	7.11e-08	up
sp|Q6UWE0|LRSM1_HUMAN	E3 ubiquitin-protein ligase LRSAM1	LRSAM1	53370.2	84609.5	50740.1	58990	96163.5	130320	53370.2	96163.5	1.80182	0.024483	up
tr|F8VV01|F8VV01_HUMAN	RNA-binding motif# single-stranded-interacting protein 2	RBMS2	45294.4	41800.5	0	82764	59575.1	0	43547.5	71169.6	1.6343	0.0162785	up
sp|P52788|SPSY_HUMAN	Spermine synthase	SMS	133718	63395.8	127091	244199	237303	175407	127091	237303	1.86719	0.000459985	up
tr|Q5JY65|Q5JY65_HUMAN	Crooked neck-like protein 1	CRNKL1	0	94278.8	63138.9	0	190574	139017	78708.8	164795	2.09373	0.0148221	up
sp|P61024|CKS1_HUMAN	Cyclin-dependent kinases regulatory subunit 1	CKS1B	124185	89613.6	0	377575	401897	379382	106899	379382	3.54896	1.11e-05	up
sp|Q12797|ASPH_HUMAN	Aspartyl/asparaginyl beta-hydroxylase	ASPH	354155	451684	425053	235408	167150	149054	425053	167150	0.393244	5.87e-06	down
sp|P53999|TCP4_HUMAN	Activated RNA polymerase II transcriptional coactivator p15	SUB1	1.92491e+06	1.34483e+06	1.73892e+06	928947	1.17052e+06	970233	1.73892e+06	970233	0.557952	6.61e-05	down
sp|P50579|MAP2_HUMAN	Methionine aminopeptidase 2	METAP2	86408.1	73000.9	96053.3	338385	150338	398826	86408.1	338385	3.91613	6.91e-05	up
sp|Q15233|NONO_HUMAN	Non-POU domain-containing octamer-binding protein	NONO	2.40692e+06	1.91152e+06	2.31852e+06	1127185	1.22134e+06	1.21113e+06	2.31852e+06	1.21113e+06	0.522373	2e-07	down
sp|Q15165|PON2_HUMAN	Serum paraoxonase/arylesterase 2	PON2	912633	732794	850783	437297	509516	411194	850783	437297	0.513993	9.19e-07	down
sp|Q9Y490|TLN1_HUMAN	Talin-1	TLN1	9.01975e+06	9.90268e+06	9.70618e+06	1993328	2.04481e+06	1.46821e+06	9.70618e+06	1993328	0.205367	1.6e-09	down
sp|P14174|MIF_HUMAN	Macrophage migration inhibitory factor	MIF	7.53671e+06	6.60165e+06	8.05063e+06	4367599	3.50037e+06	3.02412e+06	7.53671e+06	3.50037e+06	0.464442	2.4e-06	down
sp|P30043|BLVRB_HUMAN	Flavin reductase (NADPH)	BLVRB	822344	726560	820874	1340886	1.25824e+06	1.06323e+06	820874	1.25824e+06	1.53281	4.94e-06	up
sp|Q01581|HMCS1_HUMAN	Hydroxymethylglutaryl-CoA synthase# cytoplasmic	HMGCS1	194989	150267	153449	308845	712405	386727	153449	386727	2.52023	7.3e-05	up
sp|P98179|RBM3_HUMAN	RNA-binding protein 3	RBM3	0	585286	170053	824938	674058	639421	377669	674058	1.78478	0.0345116	up
tr|K7EN45|K7EN45_HUMAN	Peptidyl-prolyl cis-trans isomerase (Fragment)	PIN1	111303	132497	167833	59490	70671	0	132497	65080.5	0.491186	0.000332518	down
tr|A8K2M5|A8K2M5_HUMAN	Lipoprotein lipase	LPL	0	40644.9	0	259148	165868	554948	40644.9	259148	6.3759	0.0309384	up
sp|P48444|COPD_HUMAN	Coatomer subunit delta	ARCN1	348028	499241	359650	624571	401187	594437	359650	594437	1.65282	0.0127336	up
tr|Q6FIE5|Q6FIE5_HUMAN	PHP14 protein	PHP14	115501	100341	0	685436	549322	527952	107921	549322	5.09003	1.08e-06	up
sp|P13929|ENOB_HUMAN	Beta-enolase	ENO3	26595.7	63237.1	0	247786	262578	281132	44916.4	262578	5.84593	0.00021448	up
sp|P60981|DEST_HUMAN	Destrin	DSTN	1.50129e+06	1.65898e+06	2.14888e+06	3712358	3.52544e+06	3.95357e+06	1.65898e+06	3712358	2.23773	8.6e-07	up
sp|O75718|CRTAP_HUMAN	Cartilage-associated protein	CRTAP	208374	209023	277898	364782	314890	323538	209023	323538	1.54785	0.000103925	up
sp|Q96K17|BT3L4_HUMAN	Transcription factor BTF3 homolog 4	BTF3L4	131606	173051	89474.8	307522	260738	325558	131606	307522	2.33668	3.09e-05	up
tr|J3KPX7|J3KPX7_HUMAN	Prohibitin-2	PHB2	551205	504150	548225	755498	859549	860032	548225	859549	1.56788	1.68e-07	up
sp|Q9BY44|EIF2A_HUMAN	Eukaryotic translation initiation factor 2A	EIF2A	421004	500131	378783	571731	834191	677538	421004	677538	1.60934	0.000129817	up
sp|O00151|PDLI1_HUMAN	PDZ and LIM domain protein 1	PDLIM1	562871	375226	603912	1070193	2.11725e+06	946144	562871	1070193	1.90131	0.000195727	up
tr|J3KP30|J3KP30_HUMAN	Deoxynucleotidyltransferase terminal-interacting protein 2	DNTTIP2	411545	0	320584	101007	58930.4	81440.1	366064	81440.1	0.222475	4.04e-05	down
tr|D6RG15|D6RG15_HUMAN	Twinfilin-2	TWF2	916577	753525	773954	374960	382277	386712	773954	382277	0.493927	8.56e-09	down
tr|A0A024R7P3|A0A024R7P3_HUMAN	Cation-transporting ATPase	ATP13A1	143793	193540	160992	0	18867.1	0	160992	18867.1	0.117193	0.0015917	down
sp|Q16740|CLPP_HUMAN	ATP-dependent Clp protease proteolytic subunit# mitochondrial	CLPP	97061.3	100084	0	196253	115193	207747	98572.8	196253	1.99094	0.00666819	up
sp|Q86TC9|MYPN_HUMAN	Myopalladin	MYPN	134516	39469.7	37537.4	112087	110217	105516	39469.7	110217	2.79245	0.0171428	up
tr|B4DMP7|B4DMP7_HUMAN	cDNA FLJ56666# highly similar to Adhesion-regulating molecule 1	ADRM1	853648	880276	939035	421233	426865	473573	880276	426865	0.484923	1.52e-09	down
sp|Q9BTE6|AASD1_HUMAN	Alanyl-tRNA editing protein Aarsd1	AARSD1	200265	274674	264828	0	179419	170838	264828	175129	0.661291	0.00347643	down
sp|P48147|PPCE_HUMAN	Prolyl endopeptidase	PREP	407335	271746	407719	246690	252233	61257.3	407335	246690	0.605619	0.00961398	down
tr|B4E2V5|B4E2V5_HUMAN	cDNA FLJ52062# highly similar to Erythrocyte band 7 integral membrane protein	STOM	1.20623e+06	1.05081e+06	1.21715e+06	0	235805	503077	1.20623e+06	369441	0.306277	0.000896641	down
tr|A8K6S3|A8K6S3_HUMAN	cDNA FLJ77570# highly similar to Homo sapiens pleckstrin homology domain containing# family C (with FERM domain) member 1 (PLEKHC1)# mRNA	FERMT2	1.8446e+06	1.47975e+06	1.06772e+06	1031113	954907	963259	1.47975e+06	963259	0.65096	0.00162692	down
tr|B4DTP3|B4DTP3_HUMAN	cDNA FLJ57343# highly similar to Homo sapiens ankyrin repeat domain 17 (ANKRD17)# transcript variant 1# mRNA (Fragment)	ANKRD17	130138	240303	234737	168460	46712.5	40407.2	234737	46712.5	0.199	0.00292002	down
tr|Q68D08|Q68D08_HUMAN	Putative uncharacterized protein DKFZp686B04128	DKFZp686B04128	139007	59916.5	68071	163795	139908	192963	68071	163795	2.40624	0.00115102	up
tr|A0A024R972|A0A024R972_HUMAN	Laminin# gamma 1 (Formerly LAMB2)# isoform CRA_a	LAMC1	150645	169061	164214	53588	65247.3	94333.7	164214	65247.3	0.39733	8.48e-06	down
sp|Q06481|APLP2_HUMAN	Amyloid-like protein 2	APLP2	0	63667.8	0	0	30010.9	27862.9	63667.8	28936.9	0.454498	0.0299285	down
sp|P07602|SAP_HUMAN	Prosaposin	PSAP	466632	391416	394566	123078	112545	271049	394566	123078	0.311932	0.000123362	down
sp|Q16222|UAP1_HUMAN	UDP-N-acetylhexosamine pyrophosphorylase	UAP1	71941.2	52384.6	67892.2	363669	273349	607035	67892.2	363669	5.35656	5.29e-07	up
sp|Q9Y2L1|RRP44_HUMAN	Exosome complex exonuclease RRP44	DIS3	171949	138504	133588	471027	444161	467214	138504	467214	3.37329	2.69e-09	up
tr|C9J9T0|C9J9T0_HUMAN	Ribulose-5-phosphate-3-epimerase# isoform CRA_a	RPE	172242	0	175196	0	0	96492.4	173719	96492.4	0.555453	0.00920565	down
tr|A0A0S2Z4K7|A0A0S2Z4K7_HUMAN	Isovaleryl-CoA dehydrogenase isoform 2 (Fragment)	IVD	55887.2	51613.3	33144.4	32051	25132.3	19741.8	51613.3	25132.3	0.486933	0.000524339	down
tr|B4E2S7|B4E2S7_HUMAN	cDNA FLJ58780# highly similar to Homo sapiens lysosomal-associated membrane protein 2 (LAMP2)# transcript variant LAMP2B# mRNA	LAMP2	218942	294075	332296	65781	49716.8	67556.4	294075	65781	0.223688	5.39e-08	down
tr|B3KVN0|B3KVN0_HUMAN	cDNA FLJ16785 fis# clone NT2RI2015342# highly similar to Solute carrier family 2# facilitated glucose transporter member 1	SLC2A1	267804	205194	274849	110266	156681	95556.3	267804	110266	0.411741	2.87e-05	down
sp|P62277|RS13_HUMAN	40S ribosomal protein S13	RPS13	1.50057e+06	1.08889e+06	1.4057e+06	311445	0	0	1.4057e+06	311445	0.221558	0.00456165	down
tr|B4DIV8|B4DIV8_HUMAN	cDNA FLJ56402# highly similar to Tripeptidyl-peptidase 1 (EC 3.4.14.9)	TPP1	348847	240826	218398	86504	0	0	240826	86504	0.359197	0.0159778	down
sp|Q15428|SF3A2_HUMAN	Splicing factor 3A subunit 2	SF3A2	336528	340892	318178	208638	191883	190400	336528	191883	0.570184	2.23e-09	down
tr|B4DHQ3|B4DHQ3_HUMAN	Phosphoserine aminotransferase	PSAT1	614601	1.02842e+06	842306	1931540	1.60937e+06	1.76195e+06	842306	1.76195e+06	2.09181	1e-05	up
sp|Q8NBX0|SCPDL_HUMAN	Saccharopine dehydrogenase-like oxidoreductase	SCCPDH	210819	256473	45769.2	598928	469906	467366	210819	469906	2.22896	0.00134092	up
sp|Q9UJZ1|STML2_HUMAN	Stomatin-like protein 2# mitochondrial	STOML2	1.09187e+06	1.05256e+06	948896	399786	180202	158233	1.05256e+06	180202	0.171203	6.39e-06	down
sp|P0C0L4|CO4A_HUMAN	Complement C4-A	C4A	39546.4	0	0	104462	108839	107712	39546.4	107712	2.72369	0.000153172	up
tr|C9JJV6|C9JJV6_HUMAN	Myeloid-associated differentiation marker (Fragment)	MYADM	96761.7	114059	119008	67723	78754.6	67372.9	114059	67723	0.593756	5.35e-06	down
sp|Q9Y3B4|SF3B6_HUMAN	Splicing factor 3B subunit 6	SF3B6	446676	236937	0	40355	59934	41531.8	341806	41531.8	0.121507	7.28e-05	down
sp|Q13247|SRSF6_HUMAN	Serine/arginine-rich splicing factor 6	SRSF6	580274	625413	305791	253526	212024	195217	580274	212024	0.365385	0.000177142	down
sp|Q8IXB1|DJC10_HUMAN	DnaJ homolog subfamily C member 10	DNAJC10	279893	233474	181773	82631	156373	85192.2	233474	85192.2	0.36489	0.000180474	down
sp|Q15836|VAMP3_HUMAN	Vesicle-associated membrane protein 3	VAMP3	182964	164162	168997	78203	83929.7	89405.4	168997	83929.7	0.496635	2.48e-09	down
sp|Q8WXX5|DNJC9_HUMAN	DnaJ homolog subfamily C member 9	DNAJC9	93778	69804.3	84918.3	297739	368840	270734	84918.3	297739	3.50618	2.73e-08	up
sp|P28799|GRN_HUMAN	Granulins	GRN	409843	452511	297035	154937	156012	162869	409843	156012	0.380664	7.6e-07	down
tr|A0A0S2Z5K8|A0A0S2Z5K8_HUMAN	Spermatid perinuclear RNA binding protein isoform 2 (Fragment)	STRBP	195552	289881	183818	117676	0	129382	195552	123529	0.631694	0.00163841	down
tr|F8VV71|F8VV71_HUMAN	Ubiquitin-conjugating enzyme E2 N	UBE2N	1.15622e+06	1.43179e+06	1.46592e+06	945276	914904	914196	1.43179e+06	914904	0.638995	9.87e-06	down
tr|A0A087WU03|A0A087WU03_HUMAN	Heterogeneous nuclear ribonucleoprotein D-like	HNRNPDL	378218	275500	374299	230977	262392	221342	374299	230977	0.617092	0.00027611	down
tr|V9HW77|V9HW77_HUMAN	Epididymis luminal protein 211	HEL-211	477851	526499	510654	3494754	3.62079e+06	3.82647e+06	510654	3.62079e+06	7.09049	9.84e-14	up
sp|P48637|GSHB_HUMAN	Glutathione synthetase	GSS	119447	104365	0	208414	386665	235866	111906	235866	2.10771	0.000872703	up
sp|Q9Y3F4|STRAP_HUMAN	Serine-threonine kinase receptor-associated protein	STRAP	145162	134973	153467	213732	230751	231546	145162	230751	1.58961	4.82e-08	up
sp|O75475|PSIP1_HUMAN	PC4 and SFRS1-interacting protein	PSIP1	263780	226861	283226	88066	92360.3	102521	263780	92360.3	0.350141	6.36e-09	down
tr|Q05BW9|Q05BW9_HUMAN	PAPSS1 protein (Fragment)	PAPSS1	361113	311735	0	154667	255289	0	336424	204978	0.609285	0.0402111	down
tr|B4E216|B4E216_HUMAN	cDNA FLJ57339# highly similar to Complement C3	C3	91991.3	40112.6	173742	239386	212473	200175	91991.3	212473	2.30971	0.00257842	up
sp|Q8IVF2|AHNK2_HUMAN	Protein AHNAK2	AHNAK2	0	806329	0	197698	190251	0	806329	193974	0.240565	0.00857705	down
sp|P68366|TBA4A_HUMAN	Tubulin alpha-4A chain	TUBA4A	504919	426801	506286	0	235464	187442	504919	211453	0.418786	4.46e-05	down
sp|O43237|DC1L2_HUMAN	Cytoplasmic dynein 1 light intermediate chain 2	DYNC1LI2	262316	362119	354615	90908	0	201987	354615	146447	0.412976	0.00603383	down
tr|Q9H3L7|Q9H3L7_HUMAN	My002 protein	USP47	0	47795.2	0	186542	0	189215	47795.2	187879	3.93091	0.00330864	up
sp|Q09666|AHNK_HUMAN	Neuroblast differentiation-associated protein AHNAK	AHNAK	7.29799e+06	7.33214e+06	7.40914e+06	4773245	4.31631e+06	3.89921e+06	7.33214e+06	4.31631e+06	0.588684	8.63e-08	down
sp|Q9UKD2|MRT4_HUMAN	mRNA turnover protein 4 homolog	MRTO4	363509	470389	0	262651	157780	305878	416949	262651	0.629935	0.00918211	down
tr|Q9NVF8|Q9NVF8_HUMAN	cDNA FLJ10762 fis# clone NT2RP4000008# moderately similar to CHLORINE CHANNEL PROTEIN P64	--	254699	249263	195536	484489	479657	464674	249263	479657	1.9243	1.57e-07	up
tr|A8K6X3|A8K6X3_HUMAN	cDNA FLJ78679# highly similar to Homo sapiens DEAD (Asp-Glu-Ala-Asp) box polypeptide 46 (DDX46)# mRNA	DDX46	73760.4	68523.8	68144.4	43518	0	0	68523.8	43518	0.635078	0.00285426	down
sp|Q15717|ELAV1_HUMAN	ELAV-like protein 1	ELAVL1	308061	426756	428481	360107	117824	266659	426756	266659	0.624852	0.0159002	down
sp|Q96B54|ZN428_HUMAN	Zinc finger protein 428	ZNF428	71204	156173	189925	197594	252322	234304	156173	234304	1.50029	0.00606561	up
sp|P61158|ARP3_HUMAN	Actin-related protein 3	ACTR3	1.15819e+06	917339	1.01542e+06	548638	615380	597197	1.01542e+06	597197	0.588127	4.36e-07	down
sp|P37108|SRP14_HUMAN	Signal recognition particle 14 kDa protein	SRP14	222295	1.18972e+06	621227	146812	102713	163941	621227	146812	0.236326	0.000571006	down
tr|A0A024RDE8|A0A024RDE8_HUMAN	PDZ and LIM domain 5# isoform CRA_c	PDLIM5	472455	0	515592	421680	16038.3	22047.6	494024	22047.6	0.044629	0.0195135	down
sp|Q9Y5S9|RBM8A_HUMAN	RNA-binding protein 8A	RBM8A	260918	199559	194819	383851	394385	382283	199559	383851	1.9235	1.74e-06	up
sp|Q9Y295|DRG1_HUMAN	Developmentally-regulated GTP-binding protein 1	DRG1	767981	1.06423e+06	818386	597547	335905	403665	818386	403665	0.493245	9.79e-05	down
tr|A0A140VJS7|A0A140VJS7_HUMAN	Testicular tissue protein Li 153	--	964437	641078	220593	126150	138356	272496	641078	138356	0.215818	0.00212819	down
sp|Q5VT79|AXA81_HUMAN	Annexin A8-like protein 1	ANXA8L1	188716	204990	172388	415782	289772	272579	188716	289772	1.53549	6.66e-05	up
sp|Q13011|ECH1_HUMAN	Delta(3#5)-Delta(2#4)-dienoyl-CoA isomerase# mitochondrial	ECH1	539130	464220	708583	316279	264116	315100	539130	315100	0.584459	1.5e-05	down
tr|B4DPR2|B4DPR2_HUMAN	cDNA FLJ50830# highly similar to Serum albumin	ALB	8.15114e+06	5.24055e+06	7.18944e+06	14223003	1.78814e+07	1.19608e+07	7.18944e+06	14223003	1.97832	2.36e-05	up
tr|J3QKT5|J3QKT5_HUMAN	RNA-binding protein Musashi homolog 2	MSI2	217666	179035	176192	26840	19125	34603.1	179035	26840	0.149914	2.3e-08	down
tr|Q53HJ8|Q53HJ8_HUMAN	PKCI-1-related HIT protein variant (Fragment)	HINT2	412684	828684	413581	59670	0	0	413581	59670	0.144276	0.0112713	down
sp|Q9BTV4|TMM43_HUMAN	Transmembrane protein 43	TMEM43	68785.6	160962	168235	42534	79116.2	0	160962	60825.1	0.377884	0.0224019	down
sp|Q5T1J5|CHCH9_HUMAN	Putative coiled-coil-helix-coiled-coil-helix domain-containing protein CHCHD2P9# mitochondrial	CHCHD2P9	281685	193678	234673	308501	474587	371448	234673	371448	1.58283	0.00038671	up
sp|Q9UBQ7|GRHPR_HUMAN	Glyoxylate reductase/hydroxypyruvate reductase	GRHPR	620972	683803	726415	324985	276403	173210	683803	276403	0.404214	7.01e-06	down
sp|P20042|IF2B_HUMAN	Eukaryotic translation initiation factor 2 subunit 2	EIF2S2	0	0	19339	77796	0	77402.8	19339	77599.4	4.01259	0.00116088	up
sp|P25705|ATPA_HUMAN	ATP synthase subunit alpha# mitochondrial	ATP5A1	1.75797e+06	1.74765e+06	1.51168e+06	598774	607980	573617	1.74765e+06	598774	0.342616	1.85e-10	down
sp|Q6P161|RM54_HUMAN	39S ribosomal protein L54# mitochondrial	MRPL54	99351.9	126790	111303	69750	68784.7	53432.7	111303	68784.7	0.617996	7.61e-06	down
tr|Q59EH3|Q59EH3_HUMAN	Acid phosphatase 1 isoform c variant (Fragment)	ACP1	431944	824792	347852	1157417	1.22144e+06	1.35422e+06	431944	1.22144e+06	2.82778	0.000120997	up
sp|Q9NVD7|PARVA_HUMAN	Alpha-parvin	PARVA	104589	93337.2	157057	230781	242128	266741	104589	242128	2.31504	1.49e-05	up
tr|B4DR44|B4DR44_HUMAN	cDNA FLJ53643# highly similar to EH-domain-containing protein 1	EHD1	202331	131677	159674	353046	321118	339185	159674	339185	2.12423	2.89e-06	up
tr|D6REK3|D6REK3_HUMAN	Peptidyl-prolyl cis-trans isomerase CWC27 homolog	CWC27	86540.5	105510	108950	67387	55835.7	66955.7	105510	66955.7	0.63459	1.1e-05	down
sp|P55795|HNRH2_HUMAN	Heterogeneous nuclear ribonucleoprotein H2	HNRNPH2	562386	446834	488612	427175	170607	164254	488612	170607	0.349167	0.00126099	down
sp|Q96CP2|FWCH2_HUMAN	FLYWCH family member 2	FLYWCH2	76189.2	0	71082.4	197493	242856	201459	73635.8	201459	2.73589	2.38e-06	up
sp|O75368|SH3L1_HUMAN	SH3 domain-binding glutamic acid-rich-like protein	SH3BGRL	1.08056e+06	1.0544e+06	913928	0	151892	0	1.0544e+06	151892	0.144055	0.000756201	down
tr|B4DM85|B4DM85_HUMAN	Kinesin-like protein	--	134671	142407	82556.9	51546	62855.9	62217.3	134671	62217.3	0.461994	7.37e-05	down
tr|E5RFV2|E5RFV2_HUMAN	2#4-dienoyl-CoA reductase# mitochondrial (Fragment)	DECR1	158742	116770	189612	0	52747.7	0	158742	52747.7	0.332286	0.017423	down
tr|B3KQF5|B3KQF5_HUMAN	cDNA FLJ90381 fis# clone NT2RP2005035# highly similar to Calumenin	CALU	271351	230259	241292	332198	432656	426256	241292	426256	1.76656	1.27e-05	up
sp|P49721|PSB2_HUMAN	Proteasome subunit beta type-2	PSMB2	632645	643871	638102	418078	321704	299899	638102	321704	0.504157	1.81e-06	down
tr|B7Z6M0|B7Z6M0_HUMAN	cDNA FLJ56370# highly similar to Homo sapiens FK506 binding protein 8# 38kDa (FKBP8)# mRNA	FKBP8	523529	533168	543346	166437	169682	171425	533168	169682	0.318252	1.89e-15	down
sp|O60701|UGDH_HUMAN	UDP-glucose 6-dehydrogenase	UGDH	543275	669522	672290	2585429	2.72665e+06	2.76477e+06	669522	2.72665e+06	4.07253	1.73e-10	up
sp|Q86XL3|ANKL2_HUMAN	Ankyrin repeat and LEM domain-containing protein 2	ANKLE2	0	0	39380.6	59434	58082.3	60412.8	39380.6	59434	1.50922	0.000776098	up
tr|Q5T9B7|Q5T9B7_HUMAN	Adenylate kinase isoenzyme 1	AK1	661107	737950	855039	1918474	1.60303e+06	1.52845e+06	737950	1.60303e+06	2.17228	2.48e-07	up
tr|B2R4D8|B2R4D8_HUMAN	60S ribosomal protein L27	RPL27	1.60103e+06	1.305e+06	1.54918e+06	2380528	2.47204e+06	2.05868e+06	1.54918e+06	2380528	1.53663	6.23e-06	up
tr|B4DJ38|B4DJ38_HUMAN	cDNA FLJ56092# highly similar to Pentatricopeptide repeat protein 1	PTCD1	966484	790210	919485	228889	134624	141166	919485	141166	0.153527	6.55e-08	down
tr|A8K5W7|A8K5W7_HUMAN	cDNA FLJ75180# highly similar to Homo sapiens mitochondrial isoleucine tRNA synthetase# mRNA	IARS2	153131	0	79503.9	377423	0	266333	116317	321878	2.76724	0.0160435	up
tr|E9PRZ9|E9PRZ9_HUMAN	Small acidic protein (Fragment)	C11orf58	66417.2	49453.7	63102.9	75064	123097	119206	63102.9	119206	1.88907	0.000303835	up
sp|P49411|EFTU_HUMAN	Elongation factor Tu# mitochondrial	TUFM	7.25729e+06	6.60631e+06	7.05116e+06	3398557	3.12711e+06	2.67051e+06	7.05116e+06	3.12711e+06	0.443489	2.11e-08	down
sp|Q07065|CKAP4_HUMAN	Cytoskeleton-associated protein 4	CKAP4	46246.4	35706	47624.8	59987	95377.9	75774.3	46246.4	75774.3	1.63849	0.000110599	up
sp|Q13057|COASY_HUMAN	Bifunctional coenzyme A synthase	COASY	559143	384714	265268	726407	738173	750031	384714	738173	1.91876	0.000308535	up
sp|O60502|OGA_HUMAN	Protein O-GlcNAcase	MGEA5	0	131113	0	31735	25537.7	52177.4	131113	31735	0.242044	0.0245269	down
tr|X6RA14|X6RA14_HUMAN	S-formylglutathione hydrolase	ESD	0	69992.4	0	108748	92935.9	109503	69992.4	108748	1.55371	0.0182934	up
tr|A0A140VJE0|A0A140VJE0_HUMAN	Testicular tissue protein Li 14	--	165594	122794	242653	346592	396322	401917	165594	396322	2.39333	4.6e-05	up
sp|Q9HAV4|XPO5_HUMAN	Exportin-5	XPO5	29782.6	279613	124164	363611	253100	209051	124164	253100	2.03843	0.0202001	up
tr|Q5LJA5|Q5LJA5_HUMAN	Ubiquitin carboxyl-terminal hydrolase	UCHL5	309331	371739	384997	690996	560537	585779	371739	585779	1.57578	2.59e-06	up
tr|B4DUL5|B4DUL5_HUMAN	cDNA FLJ51625# highly similar to Ubiquinol-cytochrome-c reductase complex coreprotein I# mitochondrial (EC 1.10.2.2)	UQCRC1	2.09969e+06	2.00284e+06	1.42184e+06	1414355	1.14871e+06	780866	2.00284e+06	1.14871e+06	0.57354	0.00126833	down
tr|B4DLT2|B4DLT2_HUMAN	cDNA FLJ56637# highly similar to Nuclear pore complex protein Nup155	NUP155	375361	892422	524977	311934	39172.6	131062	524977	131062	0.249652	0.00135193	down
sp|Q15181|IPYR_HUMAN	Inorganic pyrophosphatase	PPA1	874912	1.19581e+06	799553	3222688	2.58611e+06	4.19594e+06	874912	3222688	3.68344	9.16e-07	up
tr|A0A024RBS6|A0A024RBS6_HUMAN	tRNA pseudouridine synthase	PUS1	0	0	182880	97814	123186	106467	182880	106467	0.582169	0.0163263	down
sp|Q96FV9|THOC1_HUMAN	THO complex subunit 1	THOC1	117409	102651	113085	64745	98872.7	67305.1	113085	67305.1	0.595173	0.000610338	down
sp|Q53T59|H1BP3_HUMAN	HCLS1-binding protein 3	HS1BP3	32926.5	24575.3	0	63686	163380	142788	28750.9	142788	4.96638	0.00089078	up
tr|F6UYG0|F6UYG0_HUMAN	Serine/threonine-protein kinase WNK1	WNK1	84283.5	59449.3	101023	0	0	38808.8	84283.5	38808.8	0.460456	0.0437158	down
tr|E9PFR3|E9PFR3_HUMAN	Serine/threonine-protein phosphatase 2A 56 kDa regulatory subunit delta isoform	PPP2R5D	149205	255689	151797	261190	230637	246067	151797	246067	1.62102	0.00839248	up
sp|Q8IZ83|A16A1_HUMAN	Aldehyde dehydrogenase family 16 member A1	ALDH16A1	268850	255279	192847	62381	24535.4	52471.4	255279	52471.4	0.205545	3.69e-06	down
tr|Q56VW8|Q56VW8_HUMAN	Serine/threonine-protein phosphatase 2A 55 kDa regulatory subunit B	--	228703	214079	158867	335625	327393	315842	214079	327393	1.52931	2.21e-05	up
sp|O15143|ARC1B_HUMAN	Actin-related protein 2/3 complex subunit 1B	ARPC1B	215695	505420	207022	113694	208187	71647.7	215695	113694	0.527106	0.00359845	down
tr|A0A090N8G0|A0A090N8G0_HUMAN	Glycyl-tRNA synthetase	GARS	913068	873222	983322	3377333	2.85475e+06	2.62771e+06	913068	2.85475e+06	3.12655	2.54e-09	up
sp|P28072|PSB6_HUMAN	Proteasome subunit beta type-6	PSMB6	1.21287e+06	907638	1.00098e+06	1027298	585045	570062	1.00098e+06	585045	0.584474	0.00599239	down
sp|P56192|SYMC_HUMAN	Methionine--tRNA ligase# cytoplasmic	MARS	157802	247791	115327	180082	238332	299923	157802	238332	1.51032	0.0304695	up
tr|A0A024QZW7|A0A024QZW7_HUMAN	Nucleoporin 153kDa# isoform CRA_a	NUP153	119201	152699	123693	316210	0	161316	123693	238763	1.93028	0.01844	up
tr|Q53FB0|Q53FB0_HUMAN	Chloride intracellular channel protein (Fragment)	--	3.84333e+06	4.93501e+06	3.47455e+06	10609485	8.33446e+06	9.36889e+06	3.84333e+06	9.36889e+06	2.4377	8.93e-07	up
tr|Q0VGA5|Q0VGA5_HUMAN	SARS protein	SARS	329104	332622	231425	918191	868565	976767	329104	918191	2.78998	7.73e-08	up
sp|P30049|ATPD_HUMAN	ATP synthase subunit delta# mitochondrial	ATP5D	109065	130477	130516	290201	139752	292310	130477	290201	2.22416	0.00118757	up
tr|F5GX23|F5GX23_HUMAN	26S proteasome non-ATPase regulatory subunit 9	PSMD9	282125	174486	233745	0	366977	344483	233745	355730	1.52187	0.00385821	up
sp|O60763|USO1_HUMAN	General vesicular transport factor p115	USO1	96513.3	276992	274888	70904	125203	59604.9	274888	70904	0.257938	0.0029206	down
tr|B2R5M9|B2R5M9_HUMAN	cDNA# FLJ92537# highly similar to Homo sapiens procollagen-lysine# 2-oxoglutarate 5-dioxygenase (lysine hydroxylase# Ehlers-Danlos syndrome type VI) (PLOD)# mRNA	PLOD1	583223	976003	806844	178300	160450	308934	806844	178300	0.220985	6.22e-06	down
sp|Q8TCJ2|STT3B_HUMAN	Dolichyl-diphosphooligosaccharide--protein glycosyltransferase subunit STT3B	STT3B	1.14537e+06	412998	523329	191085	65478.7	206195	523329	191085	0.365134	0.000229116	down
sp|O00592|PODXL_HUMAN	Podocalyxin	PODXL	825949	538076	652119	0	86498	0	652119	86498	0.132641	0.00368865	down
tr|A6NEM2|A6NEM2_HUMAN	Host cell factor 1	HCFC1	618913	577382	162177	169154	283625	154943	577382	169154	0.292967	0.0203283	down
sp|P24752|THIL_HUMAN	Acetyl-CoA acetyltransferase# mitochondrial	ACAT1	178471	234108	498555	742913	715231	838057	234108	742913	3.17338	0.000175949	up
tr|H3BQZ7|H3BQZ7_HUMAN	HCG2044799	HNRNPUL2-BSCL2	2.24594e+06	2.2087e+06	1.98305e+06	578330	482566	184080	2.2087e+06	482566	0.218484	9.86e-06	down
tr|J3KNL6|J3KNL6_HUMAN	Protein transport protein Sec16A	SEC16A	150789	128694	152327	310389	362647	301990	150789	310389	2.05843	3.19e-08	up
tr|A0A0S2Z4Q3|A0A0S2Z4Q3_HUMAN	CCHC-type zinc finger nucleic acid binding protein isoform 1 (Fragment)	CNBP	1.55274e+06	1.49909e+06	1.72177e+06	2906856	3.09548e+06	3.33332e+06	1.55274e+06	3.09548e+06	1.99356	1.19e-08	up
tr|J9ZVQ3|J9ZVQ3_HUMAN	Apolipoprotein E (Fragment)	APOE	0	164952	130827	467370	367794	0	147889	417582	2.82361	0.00170646	up
tr|B4E014|B4E014_HUMAN	cDNA FLJ54334# highly similar to Origin recognition complex subunit 3	--	32541.1	61111.4	33294.1	69601	47239	66905.5	33294.1	66905.5	2.00953	0.0103678	up
tr|Q53HL1|Q53HL1_HUMAN	Myosin regulatory light chain MRCL3 variant (Fragment)	MYL12A	1.50698e+06	1.30521e+06	1.13396e+06	576600	1.02549e+06	802069	1.30521e+06	802069	0.614512	0.000539991	down
tr|E9PNM1|E9PNM1_HUMAN	Squalene synthase	FDFT1	0	106957	0	426260	357614	434537	106957	426260	3.98533	0.00216345	up
sp|Q9P0J7|KCMF1_HUMAN	E3 ubiquitin-protein ligase KCMF1	KCMF1	28634.4	45452.8	63168	69155	90614.9	87893.8	45452.8	87893.8	1.93374	0.000844438	up
sp|P54709|AT1B3_HUMAN	Sodium/potassium-transporting ATPase subunit beta-3	ATP1B3	120165	125221	137583	307562	164565	294443	125221	294443	2.3514	0.000208521	up
sp|P35244|RFA3_HUMAN	Replication protein A 14 kDa subunit	RPA3	188311	142873	107669	222042	219116	275590	142873	222042	1.55412	0.000429329	up
tr|V5YQL4|V5YQL4_HUMAN	Adenosylhomocysteinase	FGFR2-AHCYL1	367715	298430	346836	406690	142109	148949	346836	148949	0.42945	0.0216974	down
sp|P31939|PUR9_HUMAN	Bifunctional purine biosynthesis protein PURH	ATIC	1.18091e+06	943440	1.13584e+06	710928	714628	673531	1.13584e+06	710928	0.625905	1.96e-06	down
sp|Q9H6S3|ES8L2_HUMAN	Epidermal growth factor receptor kinase substrate 8-like protein 2	EPS8L2	75470.6	0	39580.1	125771	272912	294192	57525.3	272912	4.74421	0.00167913	up
sp|P49770|EI2BB_HUMAN	Translation initiation factor eIF-2B subunit beta	EIF2B2	159917	143077	150811	228005	211146	229135	150811	228005	1.51186	7.17e-08	up
tr|A0A0S2Z3K4|A0A0S2Z3K4_HUMAN	BCL2-associated athanogene isoform 1 (Fragment)	BAG1	443461	405190	484348	279038	139579	308143	443461	279038	0.629228	0.000829856	down
sp|Q16658|FSCN1_HUMAN	Fascin	FSCN1	695160	160492	819991	1913875	1.99194e+06	2.15178e+06	695160	1.99194e+06	2.86543	0.000419346	up
tr|A0A0K2BMD8|A0A0K2BMD8_HUMAN	Mutant hemoglobin alpha 2 globin chain	HBA2	165744	102576	0	349938	333765	235385	134160	333765	2.48782	0.00148598	up
sp|Q15424|SAFB1_HUMAN	Scaffold attachment factor B1	SAFB	537143	640228	384159	328557	307686	384238	537143	328557	0.611675	0.00107186	down
tr|J3KS22|J3KS22_HUMAN	L-xylulose reductase (Fragment)	DCXR	0	22221.3	0	34452	31014.5	35711.4	22221.3	34452	1.55041	0.0102132	up
sp|P42166|LAP2A_HUMAN	Lamina-associated polypeptide 2# isoform alpha	TMPO	201798	240726	191889	643501	609757	678756	201798	643501	3.18884	1.82e-09	up
sp|Q969S3|ZN622_HUMAN	Zinc finger protein 622	ZNF622	248781	222861	258932	110301	121752	245044	248781	121752	0.489392	0.0048916	down
sp|P53618|COPB_HUMAN	Coatomer subunit beta	COPB1	286751	769838	183961	1080107	691441	574024	286751	691441	2.41129	0.00942675	up
tr|G3V4X6|G3V4X6_HUMAN	SRA stem-loop-interacting RNA-binding protein# mitochondrial	SLIRP	56567.5	49238.8	59233.7	171383	64465.7	0	56567.5	117924	2.08467	0.0323497	up
tr|B1AKJ5|B1AKJ5_HUMAN	Nardilysin	NRDC	67942.8	118328	64612	148179	82880.9	133405	67942.8	133405	1.96349	0.0197662	up
sp|Q13451|FKBP5_HUMAN	Peptidyl-prolyl cis-trans isomerase FKBP5	FKBP5	413248	398125	624041	220718	380347	219804	413248	220718	0.534106	0.00115139	down
tr|B3KMP2|B3KMP2_HUMAN	cDNA FLJ11747 fis# clone HEMBA1005530# highly similar to Anaphase-promoting complex subunit 7	DKFZp762H177	119078	40532.6	101292	118095	156631	171009	101292	156631	1.54633	0.00784483	up
tr|B4DWV5|B4DWV5_HUMAN	GrpE protein homolog	GRPEL2	441951	305552	382388	262965	246790	0	382388	254877	0.666541	0.00277545	down
sp|P62888|RL30_HUMAN	60S ribosomal protein L30	RPL30	1.65792e+06	1.18633e+06	1.68944e+06	967256	1.07892e+06	937659	1.65792e+06	967256	0.583414	0.000159964	down
sp|Q27J81|INF2_HUMAN	Inverted formin-2	INF2	134454	101597	216246	471227	440526	592253	134454	471227	3.50474	6.12e-06	up
sp|Q9NYL9|TMOD3_HUMAN	Tropomodulin-3	TMOD3	150251	271945	379494	733053	399064	413554	271945	413554	1.52073	0.00349459	up
sp|Q9H0D6|XRN2_HUMAN	5'-3' exoribonuclease 2	XRN2	1.26151e+06	996975	1.24146e+06	472959	1.22061e+06	553639	1.24146e+06	553639	0.445958	0.00819732	down
sp|Q96M27|PRRC1_HUMAN	Protein PRRC1	PRRC1	45079.6	248067	222205	341022	318715	367775	222205	341022	1.53472	0.0100538	up
tr|B4DDH8|B4DDH8_HUMAN	cDNA FLJ55184# highly similar to Homo sapiens leukocyte receptor cluster (LRC) member 4 (LENG4)# mRNA	--	308868	281992	231234	78130	105335	75090.7	281992	78130	0.277065	1.47e-07	down
sp|P13667|PDIA4_HUMAN	Protein disulfide-isomerase A4	PDIA4	1.41811e+06	1.68774e+06	1.90613e+06	2467703	2.74389e+06	2.74506e+06	1.68774e+06	2.74389e+06	1.62577	7.96e-06	up
sp|Q00610|CLH1_HUMAN	Clathrin heavy chain 1	CLTC	6.33234e+06	5.80931e+06	5.92183e+06	4388794	3.55713e+06	3.50184e+06	5.92183e+06	3.55713e+06	0.60068	2.26e-06	down
sp|P35606|COPB2_HUMAN	Coatomer subunit beta'	COPB2	535800	898783	535710	951801	964988	898028	535800	951801	1.77641	0.00212001	up
tr|A0A0B4J1V8|A0A0B4J1V8_HUMAN	HCG2039996	PPAN-P2RY11	0	148157	168268	37918	0	0	158212	37918	0.239665	0.0283838	down
sp|P11802|CDK4_HUMAN	Cyclin-dependent kinase 4	CDK4	0	0	44452.6	249947	110708	179775	44452.6	179775	4.04418	0.0295336	up
sp|P54886|P5CS_HUMAN	Delta-1-pyrroline-5-carboxylate synthase	ALDH18A1	1.01591e+06	1.02459e+06	951971	2025420	934991	1.88097e+06	1.01591e+06	1.88097e+06	1.85152	0.00871435	up
tr|Q6NSD4|Q6NSD4_HUMAN	Glutathione peroxidase	GPX1	558292	872894	594759	800273	382992	262971	594759	382992	0.643945	0.0431394	down
tr|B2R6N0|B2R6N0_HUMAN	cDNA# FLJ93029# highly similar to Homo sapiens COP9 constitutive photomorphogenic homolog subunit 2 (Arabidopsis) (COPS2)# mRNA	COPS2	32284.5	0	61061.6	80383	256378	106160	46673	106160	2.27456	0.00955242	up
sp|P62304|RUXE_HUMAN	Small nuclear ribonucleoprotein E	SNRPE	1.04979e+06	1.25829e+06	1.08599e+06	322255	237746	231498	1.08599e+06	237746	0.218922	8.36e-09	down
sp|A0MZ66|SHOT1_HUMAN	Shootin-1	SHTN1	71075.1	60878.7	65225.9	141733	160225	122548	65225.9	141733	2.17295	1.42e-07	up
tr|A0A087X2D0|A0A087X2D0_HUMAN	Serine/arginine-rich-splicing factor 3	SRSF3	3.1441e+06	3.19109e+06	2.80449e+06	1576379	1.6721e+06	1.6334e+06	3.1441e+06	1.6334e+06	0.519514	2.64e-09	down
sp|Q06210|GFPT1_HUMAN	Glutamine--fructose-6-phosphate aminotransferase [isomerizing] 1	GFPT1	451634	471176	484231	1168696	1.23887e+06	1.1919e+06	471176	1.1919e+06	2.52963	1.77e-12	up
sp|P30048|PRDX3_HUMAN	Thioredoxin-dependent peroxide reductase# mitochondrial	PRDX3	2.57318e+06	1.54322e+06	2.38408e+06	847830	1.73624e+06	1.10588e+06	2.38408e+06	1.10588e+06	0.463861	0.00209964	down
sp|Q15031|SYLM_HUMAN	Probable leucine--tRNA ligase# mitochondrial	LARS2	50991.3	36430	0	19322	0	24719	43710.7	22020.5	0.503779	0.0110085	down
sp|Q14789|GOGB1_HUMAN	Golgin subfamily B member 1	GOLGB1	0	146569	230139	64701	57925.4	74079.2	188354	64701	0.343508	0.000233326	down
sp|P08729|K2C7_HUMAN	Keratin# type II cytoskeletal 7	KRT7	3.15288e+06	2.56623e+06	3.15458e+06	167255	221288	257142	3.15288e+06	221288	0.070186	3.36e-10	down
sp|P00390|GSHR_HUMAN	Glutathione reductase# mitochondrial	GSR	516277	671967	586465	0	271817	398279	586465	335048	0.571301	0.00195425	down
sp|Q07812|BAX_HUMAN	Apoptosis regulator BAX	BAX	196274	202382	200316	98285	101938	106844	200316	101938	0.508886	2.12e-11	down
tr|H7C0X7|H7C0X7_HUMAN	Methionine adenosyltransferase 2 subunit beta (Fragment)	MAT2B	48490.6	60925.9	61214	91710	64231.7	103175	60925.9	91710	1.50527	0.00106381	up
tr|C9JRU6|C9JRU6_HUMAN	DCN1-like protein 1 (Fragment)	DCUN1D1	236596	215234	135204	0	0	67332.7	215234	67332.7	0.312834	0.0266172	down
tr|A0A024R866|A0A024R866_HUMAN	Ribosomal protein L35# isoform CRA_a	RPL35	442174	1.30993e+06	1.18079e+06	402172	345200	922304	1.18079e+06	402172	0.340596	0.0418136	down
sp|P14854|CX6B1_HUMAN	Cytochrome c oxidase subunit 6B1	COX6B1	370354	380968	437327	0	161799	147624	380968	154712	0.406101	2.14e-06	down
sp|Q9Y263|PLAP_HUMAN	Phospholipase A-2-activating protein	PLAA	295889	240091	338287	115853	117185	150435	295889	117185	0.396045	1.55e-06	down
sp|P31947|1433S_HUMAN	14-3-3 protein sigma	SFN	1.09176e+06	894716	893508	1994225	2.20961e+06	2.30594e+06	894716	2.20961e+06	2.46962	3.19e-08	up
sp|P40261|NNMT_HUMAN	Nicotinamide N-methyltransferase	NNMT	819395	668654	537754	91458	104311	164915	668654	104311	0.156001	2.18e-07	down
sp|Q00796|DHSO_HUMAN	Sorbitol dehydrogenase	SORD	589356	717276	592801	195243	375289	467158	592801	375289	0.633077	0.00116751	down
sp|Q15843|NEDD8_HUMAN	NEDD8	NEDD8	623192	677462	555376	333261	410770	370241	623192	370241	0.594105	1.85e-06	down
sp|Q15269|PWP2_HUMAN	Periodic tryptophan protein 2 homolog	PWP2	66543.8	125698	56694.9	104468	134269	91335.5	66543.8	104468	1.56991	0.0386215	up
sp|Q9Y678|COPG1_HUMAN	Coatomer subunit gamma-1	COPG1	285818	178563	197761	476331	476401	579455	197761	476401	2.40898	4.46e-06	up
tr|B4E1L0|B4E1L0_HUMAN	Adenylosuccinate synthetase isozyme 2	ADSS	495284	628435	664655	1672372	1.85452e+06	1.76325e+06	628435	1.76325e+06	2.80577	1.36e-08	up
tr|Q2XQU9|Q2XQU9_HUMAN	FHL2 isoform 5	FHL2	197176	209761	203851	976377	1.01421e+06	827061	203851	976377	4.78965	4.77e-11	up
tr|B4DFL3|B4DFL3_HUMAN	cDNA FLJ56661# highly similar to Proteasome subunit beta type 4 (EC 3.4.25.1)	PSMB4	373474	773513	361608	773537	782278	973466	373474	782278	2.0946	0.00214691	up
sp|P49419|AL7A1_HUMAN	Alpha-aminoadipic semialdehyde dehydrogenase	ALDH7A1	561426	748564	585589	231421	0	0	585589	231421	0.395193	0.00801022	down
sp|Q9P287|BCCIP_HUMAN	BRCA2 and CDKN1A-interacting protein	BCCIP	241394	248776	220586	0	123130	0	241394	123130	0.51008	0.00304564	down
tr|B4E3T7|B4E3T7_HUMAN	cDNA FLJ55448# highly similar to Nuclear pore complex protein Nup133	NUP133	1.30409e+06	1.07042e+06	932276	308141	118232	1705892	1.07042e+06	308141	0.28787	0.0327481	down
tr|F5GX39|F5GX39_HUMAN	Transmembrane emp24 domain-containing protein 2	TMED2	139610	83379.9	0	0	257406	302161	111495	279783	2.50938	0.00887352	up
