# Supplementary material for: Label-free Quantitative Analysis of Protein Expression Alterations in miR-26a-Knockout HeLa Cells using SWATH-MS Technology
Source: Sci Rep. 2019 Feb 4;9:1399. doi: 10.1038/s41598-018-34904-8 (PMC6362012; doi:10.1038/s41598-018-34904-8)
Supplement: Supplementary file 4 — Dataset 4 [file 41598_2018_34904_MOESM4_ESM.xlsx]

## Sheet: PRM results export
Protein Name	Peptide Sequence	Precursor Mz	tPRM_26a_1	tPRM__26a_2	tPRM__26a_3	tPRM__HeLa_1	tPRM__HeLa_2	tPRM__HeLa_3
sp|P06493|CDK1_HUMAN	IGEGTYGVVYK	593.311	366173	377588	369271	158458	164591	163849
sp|P06493|CDK1_HUMAN	IRLESEEEGVPSTAIR	595.983	769518	767938	684355	363823	371457	392128
sp|P06493|CDK1_HUMAN	KPLFHGDSEIDQLFR	601.313	470152	448353	398354	244886	240867	236604
sp|P06493|CDK1_HUMAN	NLDENGLDLLSK	665.846	223015	195258	213017	83662	76263	97793
sp|P06493|CDK1_HUMAN	LESEEEGVPSTAIR	758.878	741861	772092	762726	248715	234702	246379
sp|P06493|CDK1_HUMAN	ALGTPNNEVWPEVESLQDYK	1145.06	633342	633211	602313	205941	200769	210211
sp|P11802|CDK4_HUMAN	VTLVFEHVDQDLR	524.279	136943	137575	124606	51259	43242	32209
sp|P11802|CDK4_HUMAN	VPNGGGGGGGLPISTVR	747.905	43148	45753	41591	19079	17208	16720
sp|P11802|CDK4_HUMAN	DLKPENILVTSGGTVK	835.97	221671	198892	204078	73468	75288	88763
sp|P11802|CDK4_HUMAN	IFDLIGLPPEDDWPR	891.957	152906	144046	158679	52639	48263	46227
sp|P31947|1433S_HUMAN	YEDMAAFMK	553.238	239516	253862	238446	61354	63217	48564
sp|P31947|1433S_HUMAN	DSTLIMQLLR	595.334	4709226	4598222	4339686	1581229	1494065	1391453
sp|P31947|1433S_HUMAN	TTFDEAMADLHTLSEDSYK	725.325	173937	185255	166062	29095	14894	16098
sp|P55957|BID_HUMAN	IEADSESQEDIIR	752.86	280381	290780	277276	65651	68660	73738
sp|P55957|BID_HUMAN	DLATALEQLLQAYPR	851.462	105189	108488	96796	2362	5738	3898
sp|P55957|BID_HUMAN	ELDALGHELPVLAPQWEGYDELQTDGNR	1055.84	416916	422043	388656	65387	69838	77771
sp|P60709|ACTB_HUMAN	VAPEEHPVLLTEAPLNPK	652.026	28191473	27942449	28178544	31319511	30594658	31703561
sp|P60709|ACTB_HUMAN	SYELPDGQVITIGNER	895.95	71003536	71159851	71916065	68069081	67729128	68011527
sp|P99999|CYC_HUMAN	TGPNLHGLFGR	390.212	793063	759006	830326	1022125	1003551	952236
sp|P99999|CYC_HUMAN	MIFVGIK	404.243	475596	473485	536015	578937	548586	529944
sp|P99999|CYC_HUMAN	ADLIAYLKK	517.816	49113	47181	40981	142072	141371	136513
sp|Q00534|CDK6_HUMAN	LFDVCTVSR	548.776	123886	126277	119907	46384	30005	44478
sp|Q00534|CDK6_HUMAN	ILDVIGLPGEEDWPR	854.949	496707	477605	473827	103284	115128	90673
sp|Q00534|CDK6_HUMAN	DLKPQNILVTSSGQIK	870.996	63374	53096	55927	17748	19136	15996
sp|Q07812|BAX_HUMAN	TGALLLQGFIQDR	716.401	122773	133033	126442	223262	203471	198113
sp|Q07812|BAX_HUMAN	IGDELDSNMELQR	760.356	38303	47445	44997	71138	76468	83702
sp|Q07812|BAX_HUMAN	MGGEAPELALDPVPQDASTK	1013.49	97678	98127	92691	138877	124918	140863

## Sheet: PRM quan. result
Protein Name	26a_weighted	HeLa_weighted	26a/HeLa	26a/HeLa norm.
sp|P06493|CDK1_HUMAN	600442	254542	2.35891	2.24658
sp|P11802|CDK4_HUMAN	160281	57248.6	2.79974	2.66642
sp|P31947|1433S_HUMAN	4.18351e+06	1.41741e+06	2.95151	2.81096
sp|P55957|BID_HUMAN	324499	68350.1	4.7476	4.52153
sp|P60709|ACTB_HUMAN	5.91377e+07	5.63753e+07	1.049	0.999047
sp|P99999|CYC_HUMAN	657563	777497	0.845744	0.80547
sp|Q00534|CDK6_HUMAN	379077	77969.6	4.86186	4.63034
sp|Q07812|BAX_HUMAN	102492	160659	0.637943	0.607565
