# Supplementary material for: Label-free Quantitative Analysis of Protein Expression Alterations in miR-26a-Knockout HeLa Cells using SWATH-MS Technology
Source: Sci Rep. 2019 Feb 4;9:1399. doi: 10.1038/s41598-018-34904-8 (PMC6362012; doi:10.1038/s41598-018-34904-8)
Supplement: Supplementary file 5 — Dataset 3 [file 41598_2018_34904_MOESM5_ESM.xlsx]

## Sheet: GO of up-regulated proteins
Ontology	Class	Protein number	Proteins
Biological_process	biological adhesion	8	sp|Q9NVD7|PARVA_HUMAN; tr|B7ZLE5|B7ZLE5_HUMAN; tr|B3KXZ9|B3KXZ9_HUMAN; tr|Q53FB0|Q53FB0_HUMAN; sp|P29353|SHC1_HUMAN; sp|P17252|KPCA_HUMAN; sp|Q00534|CDK6_HUMAN; sp|P21926|CD9_HUMAN;
Biological_process	biological regulation	138	sp|Q9H299|SH3L3_HUMAN; tr|B3KSV9|B3KSV9_HUMAN; tr|Q9NVF8|Q9NVF8_HUMAN; sp|P29353|SHC1_HUMAN; sp|P51636|CAV2_HUMAN; sp|P17252|KPCA_HUMAN; sp|P06493|CDK1_HUMAN; tr|A0A0C4DGX4|A0A0C4DGX4_HUMAN; tr|B3KMP2|B3KMP2_HUMAN; tr|B4DFL3|B4DFL3_HUMAN; tr|F5GX23|F5GX23_HUMAN; tr|Q05DH1|Q05DH1_HUMAN; tr|Q5U0A0|Q5U0A0_HUMAN; sp|P11802|CDK4_HUMAN; tr|B7ZAL5|B7ZAL5_HUMAN; tr|A8K2M5|A8K2M5_HUMAN; tr|B4DR44|B4DR44_H…
Biological_process	cell killing	2	sp|Q13158|FADD_HUMAN; tr|B4DPR2|B4DPR2_HUMAN;
Biological_process	cell proliferation	36	tr|A0A0B4J260|A0A0B4J260_HUMAN; sp|P09211|GSTP1_HUMAN; tr|C7DJS2|C7DJS2_HUMAN; sp|P51636|CAV2_HUMAN; tr|J9ZVQ3|J9ZVQ3_HUMAN; tr|A0A140VJE0|A0A140VJE0_HUMAN; sp|P11802|CDK4_HUMAN; sp|Q00534|CDK6_HUMAN; tr|B7ZLE5|B7ZLE5_HUMAN; sp|P17252|KPCA_HUMAN; sp|P21926|CD9_HUMAN; tr|A0A0C4DGX4|A0A0C4DGX4_HUMAN; tr|B3KSV9|B3KSV9_HUMAN; sp|O95071|UBR5_HUMAN; sp|P61024|CKS1_HUMAN; sp|Q16658|FSCN1_HUMAN; tr|A0A02…
Biological_process	cellular component organization or biogenesis	103	sp|P06493|CDK1_HUMAN; sp|P17252|KPCA_HUMAN; sp|Q8NFH4|NUP37_HUMAN; tr|A0A024QZW7|A0A024QZW7_HUMAN; tr|Q53HS1|Q53HS1_HUMAN; sp|P11802|CDK4_HUMAN; sp|P21926|CD9_HUMAN; sp|P51636|CAV2_HUMAN; tr|B4DP44|B4DP44_HUMAN; tr|B1AKJ5|B1AKJ5_HUMAN; sp|P24752|THIL_HUMAN; tr|Q59GW6|Q59GW6_HUMAN; sp|A0MZ66|SHOT1_HUMAN; tr|B7ZLE5|B7ZLE5_HUMAN; sp|Q9Y3F4|STRAP_HUMAN; sp|Q14344|GNA13_HUMAN; sp|Q9NVD7|PARVA_HUMAN; t…
Biological_process	cellular process	199	sp|Q9H299|SH3L3_HUMAN; tr|B3KSV9|B3KSV9_HUMAN; tr|Q9NVF8|Q9NVF8_HUMAN; sp|Q9NT62|ATG3_HUMAN; sp|P06493|CDK1_HUMAN; tr|A0A0C4DGX4|A0A0C4DGX4_HUMAN; tr|B3KMP2|B3KMP2_HUMAN; tr|B4DFL3|B4DFL3_HUMAN; tr|F5GX23|F5GX23_HUMAN; tr|Q05DH1|Q05DH1_HUMAN; tr|Q5U0A0|Q5U0A0_HUMAN; sp|Q5VT79|AXA81_HUMAN; sp|P17252|KPCA_HUMAN; sp|Q8NFH4|NUP37_HUMAN; tr|A0A024QZW7|A0A024QZW7_HUMAN; tr|Q53HS1|Q53HS1_HUMAN; sp|P3004…
Biological_process	death	32	sp|P17252|KPCA_HUMAN; tr|B4E0Y9|B4E0Y9_HUMAN; sp|Q13158|FADD_HUMAN; sp|P51636|CAV2_HUMAN; tr|F5GX23|F5GX23_HUMAN; sp|P31947|1433S_HUMAN; sp|Q53T59|H1BP3_HUMAN; tr|B3KT21|B3KT21_HUMAN; sp|Q9NT62|ATG3_HUMAN; tr|A0A0B4J260|A0A0B4J260_HUMAN; tr|B3KXZ2|B3KXZ2_HUMAN; sp|P28482|MK01_HUMAN; tr|Q9NVF8|Q9NVF8_HUMAN; sp|P11802|CDK4_HUMAN; sp|P50570|DYN2_HUMAN; sp|Q05639|EF1A2_HUMAN; tr|A0A024RAJ2|A0A024RAJ2…
Biological_process	developmental process	94	sp|P46109|CRKL_HUMAN; tr|A0A0C4DGX4|A0A0C4DGX4_HUMAN; tr|Q9NVF8|Q9NVF8_HUMAN; tr|Q2XQU9|Q2XQU9_HUMAN; sp|P15374|UCHL3_HUMAN; sp|P24752|THIL_HUMAN; tr|B3KML8|B3KML8_HUMAN; tr|B4DP44|B4DP44_HUMAN; tr|B1AKJ5|B1AKJ5_HUMAN; sp|A0MZ66|SHOT1_HUMAN; tr|B7ZLE5|B7ZLE5_HUMAN; sp|Q9Y3F4|STRAP_HUMAN; sp|Q00534|CDK6_HUMAN; tr|F5GX39|F5GX39_HUMAN; sp|Q14344|GNA13_HUMAN; sp|Q9NVD7|PARVA_HUMAN; tr|A0A024R167|A0A0…
Biological_process	establishment of localization	69	sp|Q9NT62|ATG3_HUMAN; sp|P17252|KPCA_HUMAN; sp|Q5VT79|AXA81_HUMAN; sp|P30049|ATPD_HUMAN; sp|P51636|CAV2_HUMAN; tr|Q53HS1|Q53HS1_HUMAN; tr|B7ZAL5|B7ZAL5_HUMAN; sp|P54709|AT1B3_HUMAN; sp|P31947|1433S_HUMAN; sp|Q9Y5S9|RBM8A_HUMAN; sp|Q9Y678|COPG1_HUMAN; tr|B3KSV9|B3KSV9_HUMAN; sp|P28482|MK01_HUMAN; sp|P20042|IF2B_HUMAN; sp|Q8NFH4|NUP37_HUMAN; sp|Q9BY44|EIF2A_HUMAN; tr|A0A024QZW7|A0A024QZW7_HUMAN; tr…
Biological_process	growth	13	sp|A0MZ66|SHOT1_HUMAN; tr|B7ZLE5|B7ZLE5_HUMAN; tr|F5GX39|F5GX39_HUMAN; tr|Q9NVF8|Q9NVF8_HUMAN; tr|B3KML8|B3KML8_HUMAN; sp|P13929|ENOB_HUMAN; tr|B4E216|B4E216_HUMAN; sp|P50570|DYN2_HUMAN; tr|J9ZVQ3|J9ZVQ3_HUMAN; sp|P29353|SHC1_HUMAN; sp|P06493|CDK1_HUMAN; sp|P51636|CAV2_HUMAN; sp|P31947|1433S_HUMAN;
Biological_process	immune system process	35	sp|Q13158|FADD_HUMAN; tr|A0A0B4J260|A0A0B4J260_HUMAN; sp|P0C0L4|CO4A_HUMAN; tr|B4E216|B4E216_HUMAN; sp|P51636|CAV2_HUMAN; sp|P28482|MK01_HUMAN; sp|P55327|TPD52_HUMAN; tr|A0A0C4DGX4|A0A0C4DGX4_HUMAN; tr|E9PFR3|E9PFR3_HUMAN; tr|A0A140VJE0|A0A140VJE0_HUMAN; sp|Q00534|CDK6_HUMAN; tr|B2R4D8|B2R4D8_HUMAN; tr|B7ZAL5|B7ZAL5_HUMAN; sp|P17252|KPCA_HUMAN; tr|B4DFL3|B4DFL3_HUMAN; tr|F5GX23|F5GX23_HUMAN; tr|Q…
Biological_process	localization	87	sp|Q9H299|SH3L3_HUMAN; tr|B3KSV9|B3KSV9_HUMAN; tr|Q9NVF8|Q9NVF8_HUMAN; sp|Q9NT62|ATG3_HUMAN; sp|P17252|KPCA_HUMAN; sp|Q5VT79|AXA81_HUMAN; sp|P30049|ATPD_HUMAN; sp|P51636|CAV2_HUMAN; tr|A8K2M5|A8K2M5_HUMAN; tr|B4DR44|B4DR44_HUMAN; tr|Q53HS1|Q53HS1_HUMAN; tr|B7ZAL5|B7ZAL5_HUMAN; sp|P54709|AT1B3_HUMAN; sp|Q9NVD7|PARVA_HUMAN; sp|P31947|1433S_HUMAN; sp|Q9Y5S9|RBM8A_HUMAN; sp|P06493|CDK1_HUMAN; sp|Q9Y6…
Biological_process	locomotion	32	sp|Q9H299|SH3L3_HUMAN; tr|B3KSV9|B3KSV9_HUMAN; tr|Q9NVF8|Q9NVF8_HUMAN; sp|Q9NVD7|PARVA_HUMAN; sp|P35908|K22E_HUMAN; sp|P51636|CAV2_HUMAN; sp|P17252|KPCA_HUMAN; tr|B4E216|B4E216_HUMAN; sp|A0MZ66|SHOT1_HUMAN; tr|J9ZVQ3|J9ZVQ3_HUMAN; tr|A0A024QZW7|A0A024QZW7_HUMAN; tr|Q6FIE5|Q6FIE5_HUMAN; sp|P28482|MK01_HUMAN; sp|P29353|SHC1_HUMAN; sp|Q58FF8|H90B2_HUMAN; tr|B4DFL3|B4DFL3_HUMAN; tr|F5GX23|F5GX23_HUMA…
Biological_process	metabolic process	178	sp|P06493|CDK1_HUMAN; tr|A0A0C4DGX4|A0A0C4DGX4_HUMAN; tr|B3KMP2|B3KMP2_HUMAN; tr|B4DFL3|B4DFL3_HUMAN; tr|F5GX23|F5GX23_HUMAN; tr|Q05DH1|Q05DH1_HUMAN; tr|Q5U0A0|Q5U0A0_HUMAN; sp|P36405|ARL3_HUMAN; sp|P30049|ATPD_HUMAN; sp|P35244|RFA3_HUMAN; sp|P41208|CETN2_HUMAN; tr|B2R6N0|B2R6N0_HUMAN; tr|B3KUY2|B3KUY2_HUMAN; sp|P04181|OAT_HUMAN; sp|P54886|P5CS_HUMAN; sp|P0C0L4|CO4A_HUMAN; tr|B4E216|B4E216_HUMAN;…
Biological_process	multi-organism process	22	sp|Q13158|FADD_HUMAN; tr|B7ZAL5|B7ZAL5_HUMAN; sp|P09211|GSTP1_HUMAN; tr|B7ZLE5|B7ZLE5_HUMAN; tr|C7DJS2|C7DJS2_HUMAN; sp|P51636|CAV2_HUMAN; sp|P47914|RL29_HUMAN; tr|A0A024QZW7|A0A024QZW7_HUMAN; sp|Q9BY44|EIF2A_HUMAN; tr|Q5JY65|Q5JY65_HUMAN; sp|Q00534|CDK6_HUMAN; sp|Q9NR30|DDX21_HUMAN; sp|Q8WXX5|DNJC9_HUMAN; sp|Q8NFH4|NUP37_HUMAN; tr|B3KXZ2|B3KXZ2_HUMAN; tr|Q53HS1|Q53HS1_HUMAN; sp|P28482|MK01_HUMAN…
Biological_process	multicellular organismal process	101	sp|P29353|SHC1_HUMAN; sp|P51636|CAV2_HUMAN; sp|Q9Y277|VDAC3_HUMAN; sp|P46109|CRKL_HUMAN; tr|A0A0C4DGX4|A0A0C4DGX4_HUMAN; tr|Q9NVF8|Q9NVF8_HUMAN; tr|Q2XQU9|Q2XQU9_HUMAN; sp|P24752|THIL_HUMAN; tr|B3KML8|B3KML8_HUMAN; tr|B7ZAL5|B7ZAL5_HUMAN; tr|B4DP44|B4DP44_HUMAN; sp|Q9NYL9|TMOD3_HUMAN; tr|B1AKJ5|B1AKJ5_HUMAN; tr|D6RF35|D6RF35_HUMAN; tr|Q59GW6|Q59GW6_HUMAN; sp|P17252|KPCA_HUMAN; sp|Q01970|PLCB3_HUM…
Biological_process	negative regulation of biological process	59	tr|B3KSV9|B3KSV9_HUMAN; tr|Q9NVF8|Q9NVF8_HUMAN; sp|P17252|KPCA_HUMAN; sp|P51636|CAV2_HUMAN; tr|B7ZAL5|B7ZAL5_HUMAN; tr|A0A0B4J260|A0A0B4J260_HUMAN; sp|Q9Y3F4|STRAP_HUMAN; sp|P11802|CDK4_HUMAN; sp|P50570|DYN2_HUMAN; tr|Q5LJA5|Q5LJA5_HUMAN; sp|P09211|GSTP1_HUMAN; tr|C7DJS2|C7DJS2_HUMAN; sp|Q8NFH4|NUP37_HUMAN; sp|Q99598|TSNAX_HUMAN; tr|A0A024QZW7|A0A024QZW7_HUMAN; tr|Q53HS1|Q53HS1_HUMAN; tr|J9ZVQ3|J…
Biological_process	pigmentation	1	sp|P48444|COPD_HUMAN;
Biological_process	positive regulation of biological process	67	sp|P29353|SHC1_HUMAN; sp|P51636|CAV2_HUMAN; sp|P06493|CDK1_HUMAN; tr|A0A0C4DGX4|A0A0C4DGX4_HUMAN; tr|B3KMP2|B3KMP2_HUMAN; tr|B4DFL3|B4DFL3_HUMAN; tr|F5GX23|F5GX23_HUMAN; tr|Q05DH1|Q05DH1_HUMAN; tr|Q5U0A0|Q5U0A0_HUMAN; tr|A8K2M5|A8K2M5_HUMAN; tr|B4DR44|B4DR44_HUMAN; sp|P15374|UCHL3_HUMAN; sp|P0C0L4|CO4A_HUMAN; tr|B4E216|B4E216_HUMAN; sp|A0MZ66|SHOT1_HUMAN; tr|B7ZLE5|B7ZLE5_HUMAN; sp|P28482|MK01_HU…
Biological_process	regulation of biological process	132	sp|Q9H299|SH3L3_HUMAN; tr|B3KSV9|B3KSV9_HUMAN; tr|Q9NVF8|Q9NVF8_HUMAN; sp|P29353|SHC1_HUMAN; sp|P51636|CAV2_HUMAN; sp|P17252|KPCA_HUMAN; sp|P06493|CDK1_HUMAN; tr|A0A0C4DGX4|A0A0C4DGX4_HUMAN; tr|B3KMP2|B3KMP2_HUMAN; tr|B4DFL3|B4DFL3_HUMAN; tr|F5GX23|F5GX23_HUMAN; tr|Q05DH1|Q05DH1_HUMAN; tr|Q5U0A0|Q5U0A0_HUMAN; tr|B7ZAL5|B7ZAL5_HUMAN; tr|A8K2M5|A8K2M5_HUMAN; tr|B4DR44|B4DR44_HUMAN; tr|A0A0B4J260|A0…
Biological_process	reproduction	27	sp|P21926|CD9_HUMAN; tr|B2R6S5|B2R6S5_HUMAN; sp|P47914|RL29_HUMAN; sp|P20042|IF2B_HUMAN; sp|Q01581|HMCS1_HUMAN; sp|P06493|CDK1_HUMAN; tr|G3V4X6|G3V4X6_HUMAN; tr|A0A024QZW7|A0A024QZW7_HUMAN; tr|J9ZVQ3|J9ZVQ3_HUMAN; sp|O75718|CRTAP_HUMAN; sp|P41208|CETN2_HUMAN; sp|P50570|DYN2_HUMAN; sp|P51636|CAV2_HUMAN; sp|Q99598|TSNAX_HUMAN; sp|Q9Y508|RN114_HUMAN; tr|A0A087WV05|A0A087WV05_HUMAN; sp|Q8NFH4|NUP37_H…
Biological_process	reproductive process	27	sp|P21926|CD9_HUMAN; tr|B2R6S5|B2R6S5_HUMAN; sp|P47914|RL29_HUMAN; sp|P20042|IF2B_HUMAN; sp|Q01581|HMCS1_HUMAN; sp|P06493|CDK1_HUMAN; tr|G3V4X6|G3V4X6_HUMAN; tr|A0A024QZW7|A0A024QZW7_HUMAN; tr|J9ZVQ3|J9ZVQ3_HUMAN; sp|O75718|CRTAP_HUMAN; sp|P41208|CETN2_HUMAN; sp|P50570|DYN2_HUMAN; sp|P51636|CAV2_HUMAN; sp|Q99598|TSNAX_HUMAN; sp|Q9Y508|RN114_HUMAN; tr|A0A087WV05|A0A087WV05_HUMAN; sp|Q8NFH4|NUP37_H…
Biological_process	response to stimulus	106	sp|P35244|RFA3_HUMAN; sp|P41208|CETN2_HUMAN; tr|B2R6N0|B2R6N0_HUMAN; sp|P11802|CDK4_HUMAN; sp|Q9NT62|ATG3_HUMAN; tr|B3KMP2|B3KMP2_HUMAN; sp|P06493|CDK1_HUMAN; sp|Q13158|FADD_HUMAN; tr|B7ZAL5|B7ZAL5_HUMAN; sp|P0C0L4|CO4A_HUMAN; tr|B4E216|B4E216_HUMAN; sp|P13667|PDIA4_HUMAN; sp|P17252|KPCA_HUMAN; sp|P28482|MK01_HUMAN; sp|P29353|SHC1_HUMAN; tr|B4DFL3|B4DFL3_HUMAN; tr|F5GX23|F5GX23_HUMAN; tr|Q05DH1|Q…
Biological_process	rhythmic process	7	tr|B2R6S5|B2R6S5_HUMAN; sp|P11802|CDK4_HUMAN; tr|A0A0C4DGX4|A0A0C4DGX4_HUMAN; sp|Q06210|GFPT1_HUMAN; tr|A0A140VJE0|A0A140VJE0_HUMAN; tr|B4DPR2|B4DPR2_HUMAN; sp|P49770|EI2BB_HUMAN;
Biological_process	signaling	62	sp|Q9Y277|VDAC3_HUMAN; tr|B7ZAL5|B7ZAL5_HUMAN; sp|P17252|KPCA_HUMAN; sp|P28482|MK01_HUMAN; sp|P29353|SHC1_HUMAN; tr|B4DFL3|B4DFL3_HUMAN; tr|F5GX23|F5GX23_HUMAN; tr|Q05DH1|Q05DH1_HUMAN; tr|Q5U0A0|Q5U0A0_HUMAN; sp|Q9Y3F4|STRAP_HUMAN; sp|P11802|CDK4_HUMAN; tr|B2R6N0|B2R6N0_HUMAN; tr|Q53FB0|Q53FB0_HUMAN; sp|P51636|CAV2_HUMAN; sp|P50570|DYN2_HUMAN; tr|Q5LJA5|Q5LJA5_HUMAN; tr|B3KSV9|B3KSV9_HUMAN; sp|Q0…
Biological_process	viral reproduction	21	tr|A0A024QZW7|A0A024QZW7_HUMAN; tr|J9ZVQ3|J9ZVQ3_HUMAN; sp|P51636|CAV2_HUMAN; sp|P47914|RL29_HUMAN; sp|Q8NFH4|NUP37_HUMAN; tr|B2R4D8|B2R4D8_HUMAN; tr|Q53HS1|Q53HS1_HUMAN; tr|B3KXZ2|B3KXZ2_HUMAN; tr|B7ZAL5|B7ZAL5_HUMAN; sp|P18754|RCC1_HUMAN; sp|P28482|MK01_HUMAN; sp|P29353|SHC1_HUMAN; sp|P53618|COPB_HUMAN; sp|Q13158|FADD_HUMAN; tr|A0A024RAJ2|A0A024RAJ2_HUMAN; tr|A0A0C4DGX4|A0A0C4DGX4_HUMAN; tr|B4D…
Cellular_component	cell	206	tr|G3V4X6|G3V4X6_HUMAN; sp|P50570|DYN2_HUMAN; sp|Q05639|EF1A2_HUMAN; sp|Q58FF8|H90B2_HUMAN; sp|Q9H6S3|ES8L2_HUMAN; sp|P41208|CETN2_HUMAN; sp|Q9NYL9|TMOD3_HUMAN; sp|Q13158|FADD_HUMAN; sp|P13667|PDIA4_HUMAN; sp|P30047|GFRP_HUMAN; sp|P54709|AT1B3_HUMAN; sp|Q14344|GNA13_HUMAN; tr|B3KQF5|B3KQF5_HUMAN; sp|P31947|1433S_HUMAN; tr|Q9NVF8|Q9NVF8_HUMAN; sp|O00151|PDLI1_HUMAN; sp|Q07065|CKAP4_HUMAN; sp|Q9C0C…
Cellular_component	cell part	206	tr|G3V4X6|G3V4X6_HUMAN; sp|P50570|DYN2_HUMAN; sp|Q05639|EF1A2_HUMAN; sp|Q58FF8|H90B2_HUMAN; sp|Q9H6S3|ES8L2_HUMAN; sp|P41208|CETN2_HUMAN; sp|Q9NYL9|TMOD3_HUMAN; sp|Q13158|FADD_HUMAN; sp|P13667|PDIA4_HUMAN; sp|P30047|GFRP_HUMAN; sp|P54709|AT1B3_HUMAN; sp|Q14344|GNA13_HUMAN; tr|B3KQF5|B3KQF5_HUMAN; sp|P31947|1433S_HUMAN; tr|Q9NVF8|Q9NVF8_HUMAN; sp|O00151|PDLI1_HUMAN; sp|Q07065|CKAP4_HUMAN; sp|Q9C0C…
Cellular_component	extracellular region	90	sp|P0C0L4|CO4A_HUMAN; tr|B7ZLE5|B7ZLE5_HUMAN; tr|A8K2M5|A8K2M5_HUMAN; tr|J9ZVQ3|J9ZVQ3_HUMAN; sp|O75718|CRTAP_HUMAN; sp|P09211|GSTP1_HUMAN; sp|P12259|FA5_HUMAN; sp|P13929|ENOB_HUMAN; sp|P21926|CD9_HUMAN; sp|P31947|1433S_HUMAN; sp|P35908|K22E_HUMAN; sp|P51636|CAV2_HUMAN; sp|P60981|DEST_HUMAN; sp|Q05639|EF1A2_HUMAN; sp|Q8WXX5|DNJC9_HUMAN; sp|Q9UMX5|NENF_HUMAN; tr|B3KXZ9|B3KXZ9_HUMAN; tr|B4E3A8|B4E3…
Cellular_component	extracellular region part	88	sp|P0C0L4|CO4A_HUMAN; tr|B7ZLE5|B7ZLE5_HUMAN; tr|A8K2M5|A8K2M5_HUMAN; tr|J9ZVQ3|J9ZVQ3_HUMAN; sp|O75718|CRTAP_HUMAN; sp|P09211|GSTP1_HUMAN; sp|P12259|FA5_HUMAN; sp|P13929|ENOB_HUMAN; sp|P21926|CD9_HUMAN; sp|P31947|1433S_HUMAN; sp|P35908|K22E_HUMAN; sp|P51636|CAV2_HUMAN; sp|P60981|DEST_HUMAN; sp|Q05639|EF1A2_HUMAN; sp|Q8WXX5|DNJC9_HUMAN; sp|Q9UMX5|NENF_HUMAN; tr|B3KXZ9|B3KXZ9_HUMAN; tr|B4E3A8|B4E3…
Cellular_component	macromolecular complex	95	tr|G3V4X6|G3V4X6_HUMAN; sp|P41208|CETN2_HUMAN; sp|Q9NYL9|TMOD3_HUMAN; sp|Q13158|FADD_HUMAN; sp|Q9BY44|EIF2A_HUMAN; sp|P54709|AT1B3_HUMAN; sp|P47914|RL29_HUMAN; tr|B2R4D8|B2R4D8_HUMAN; tr|B3KXZ2|B3KXZ2_HUMAN; tr|Q53HS1|Q53HS1_HUMAN; sp|Q8NFH4|NUP37_HUMAN; tr|B1AQT4|B1AQT4_HUMAN; tr|K7EJH0|K7EJH0_HUMAN; sp|Q9NRF9|DPOE3_HUMAN; sp|P36405|ARL3_HUMAN; tr|J3KS22|J3KS22_HUMAN; sp|P50213|IDH3A_HUMAN; tr|B…
Cellular_component	membrane-enclosed lumen	94	tr|B3KQF5|B3KQF5_HUMAN; sp|Q9NRF9|DPOE3_HUMAN; sp|Q58FF8|H90B2_HUMAN; tr|A0A0K2BMD8|A0A0K2BMD8_HUMAN; tr|J9ZVQ3|J9ZVQ3_HUMAN; sp|P50213|IDH3A_HUMAN; tr|Q5LJA5|Q5LJA5_HUMAN; sp|P18754|RCC1_HUMAN; sp|Q9C0C2|TB182_HUMAN; sp|Q9Y5S9|RBM8A_HUMAN; tr|Q5JY65|Q5JY65_HUMAN; sp|O00151|PDLI1_HUMAN; sp|P11802|CDK4_HUMAN; sp|P31947|1433S_HUMAN; sp|P56192|SYMC_HUMAN; sp|P98179|RBM3_HUMAN; sp|Q05639|EF1A2_HUMAN;…
Cellular_component	organelle	192	sp|P41208|CETN2_HUMAN; sp|Q9NYL9|TMOD3_HUMAN; sp|P13667|PDIA4_HUMAN; sp|P30047|GFRP_HUMAN; sp|P54709|AT1B3_HUMAN; sp|Q14344|GNA13_HUMAN; sp|Q58FF8|H90B2_HUMAN; tr|B3KQF5|B3KQF5_HUMAN; sp|P31947|1433S_HUMAN; tr|Q9NVF8|Q9NVF8_HUMAN; sp|O00151|PDLI1_HUMAN; sp|Q07065|CKAP4_HUMAN; sp|Q9C0C2|TB182_HUMAN; tr|B3KMS0|B3KMS0_HUMAN; sp|P47914|RL29_HUMAN; tr|B2R4D8|B2R4D8_HUMAN; tr|B3KXZ2|B3KXZ2_HUMAN; tr|Q5…
Cellular_component	organelle part	138	sp|P41208|CETN2_HUMAN; sp|Q9NYL9|TMOD3_HUMAN; sp|P31947|1433S_HUMAN; tr|Q9NVF8|Q9NVF8_HUMAN; sp|P47914|RL29_HUMAN; tr|B2R4D8|B2R4D8_HUMAN; tr|B3KXZ2|B3KXZ2_HUMAN; tr|Q53HS1|Q53HS1_HUMAN; sp|Q8NFH4|NUP37_HUMAN; tr|B1AQT4|B1AQT4_HUMAN; tr|K7EJH0|K7EJH0_HUMAN; tr|B3KQF5|B3KQF5_HUMAN; sp|Q9NRF9|DPOE3_HUMAN; sp|P36405|ARL3_HUMAN; tr|J3KS22|J3KS22_HUMAN; tr|A0A024QZW7|A0A024QZW7_HUMAN; sp|P21926|CD9_HU…
Cellular_component	synapse	6	sp|P50570|DYN2_HUMAN; sp|Q9Y277|VDAC3_HUMAN; tr|A0A024RAJ2|A0A024RAJ2_HUMAN; tr|B3KML8|B3KML8_HUMAN; sp|P12259|FA5_HUMAN; sp|Q15417|CNN3_HUMAN;
Cellular_component	synapse part	5	sp|P50570|DYN2_HUMAN; sp|Q9Y277|VDAC3_HUMAN; tr|A0A024RAJ2|A0A024RAJ2_HUMAN; sp|P12259|FA5_HUMAN; sp|Q15417|CNN3_HUMAN;
Cellular_component	virion	1	sp|P52597|HNRPF_HUMAN;
Cellular_component	virion part	1	sp|P52597|HNRPF_HUMAN;
Molecular_function	antioxidant activity	4	tr|H0YJN8|H0YJN8_HUMAN; tr|A0A0K2BMD8|A0A0K2BMD8_HUMAN; tr|B4DPR2|B4DPR2_HUMAN; tr|J9ZVQ3|J9ZVQ3_HUMAN;
Molecular_function	binding	192	sp|P51636|CAV2_HUMAN; sp|P54709|AT1B3_HUMAN; sp|P17252|KPCA_HUMAN; sp|P24752|THIL_HUMAN; sp|Q13347|EIF3I_HUMAN; sp|Q9C0C2|TB182_HUMAN; sp|Q9NT62|ATG3_HUMAN; tr|B3KQF5|B3KQF5_HUMAN; tr|B3KUY2|B3KUY2_HUMAN; tr|B4DPR2|B4DPR2_HUMAN; tr|H7C0X7|H7C0X7_HUMAN; tr|Q53XL7|Q53XL7_HUMAN; tr|A0A024QZW7|A0A024QZW7_HUMAN; sp|Q9BY44|EIF2A_HUMAN; sp|P60981|DEST_HUMAN; sp|Q15417|CNN3_HUMAN; sp|Q27J81|INF2_HUMAN; s…
Molecular_function	catalytic activity	102	tr|B2RE94|B2RE94_HUMAN; tr|B4DP44|B4DP44_HUMAN; sp|Q01970|PLCB3_HUMAN; tr|E9PNM1|E9PNM1_HUMAN; tr|V9HW79|V9HW79_HUMAN; sp|P15374|UCHL3_HUMAN; tr|Q5LJA5|Q5LJA5_HUMAN; tr|D6RF35|D6RF35_HUMAN; tr|B2R6S5|B2R6S5_HUMAN; tr|Q56VW8|Q56VW8_HUMAN; tr|Q6FIE5|Q6FIE5_HUMAN; sp|P31947|1433S_HUMAN; sp|Q9Y2L1|RRP44_HUMAN; sp|P50213|IDH3A_HUMAN; sp|Q3KQV9|UAP1L_HUMAN; sp|P17252|KPCA_HUMAN; sp|P28482|MK01_HUMAN; t…
Molecular_function	channel regulator activity	5	sp|P12259|FA5_HUMAN; tr|B4DSB5|B4DSB5_HUMAN; sp|P51636|CAV2_HUMAN; tr|B3KSV9|B3KSV9_HUMAN; tr|Q6FIE5|Q6FIE5_HUMAN;
Molecular_function	electron carrier activity	5	sp|O60701|UGDH_HUMAN; sp|Q9H299|SH3L3_HUMAN; sp|Q9H7Z7|PGES2_HUMAN; tr|A0A024QZT9|A0A024QZT9_HUMAN; tr|V9HW79|V9HW79_HUMAN;
Molecular_function	enzyme regulator activity	30	sp|Q9H6S3|ES8L2_HUMAN; sp|P18754|RCC1_HUMAN; sp|P51636|CAV2_HUMAN; tr|B7ZLE5|B7ZLE5_HUMAN; tr|H7C0X7|H7C0X7_HUMAN; sp|P54709|AT1B3_HUMAN; sp|P09211|GSTP1_HUMAN; tr|C7DJS2|C7DJS2_HUMAN; tr|B4DR44|B4DR44_HUMAN; tr|B5MBZ8|B5MBZ8_HUMAN; sp|P11802|CDK4_HUMAN; sp|P61024|CKS1_HUMAN; sp|P31947|1433S_HUMAN; sp|P49770|EI2BB_HUMAN; sp|Q9Y2L1|RRP44_HUMAN; tr|B4E3A8|B4E3A8_HUMAN; tr|B7ZAL5|B7ZAL5_HUMAN; sp|P3…
Molecular_function	molecular transducer activity	6	sp|P28482|MK01_HUMAN; sp|P46109|CRKL_HUMAN; sp|Q01970|PLCB3_HUMAN; sp|Q14344|GNA13_HUMAN; tr|B2R6N0|B2R6N0_HUMAN; tr|Q6FIE5|Q6FIE5_HUMAN;
Molecular_function	nucleic acid binding transcription factor activity	1	tr|A0A0S2Z4Q3|A0A0S2Z4Q3_HUMAN;
Molecular_function	protein binding transcription factor activity	7	sp|O00625|PIR_HUMAN; sp|O00151|PDLI1_HUMAN; tr|A0A087WV05|A0A087WV05_HUMAN; tr|F5GX23|F5GX23_HUMAN; tr|Q2XQU9|Q2XQU9_HUMAN; tr|A0A0B4J260|A0A0B4J260_HUMAN; tr|B2R6N0|B2R6N0_HUMAN;
Molecular_function	structural molecule activity	10	sp|P47914|RL29_HUMAN; tr|B2R4D8|B2R4D8_HUMAN; tr|Q53GR7|Q53GR7_HUMAN; sp|P51636|CAV2_HUMAN; tr|B3KSV9|B3KSV9_HUMAN; sp|P35606|COPB2_HUMAN; sp|P53618|COPB_HUMAN; sp|Q9Y678|COPG1_HUMAN; tr|A0A024QZW7|A0A024QZW7_HUMAN; sp|P35908|K22E_HUMAN;
Molecular_function	transporter activity	17	sp|P30049|ATPD_HUMAN; tr|D6RF35|D6RF35_HUMAN; tr|Q53FB0|Q53FB0_HUMAN; sp|Q9Y277|VDAC3_HUMAN; tr|J9ZVQ3|J9ZVQ3_HUMAN; sp|Q08378|GOGA3_HUMAN; tr|B4DSB5|B4DSB5_HUMAN; sp|P54709|AT1B3_HUMAN; tr|Q53GR7|Q53GR7_HUMAN; tr|A0A0K2BMD8|A0A0K2BMD8_HUMAN; tr|B4DL07|B4DL07_HUMAN; sp|P12259|FA5_HUMAN; tr|Q9NVF8|Q9NVF8_HUMAN; sp|Q99598|TSNAX_HUMAN; sp|Q9HAV4|XPO5_HUMAN; tr|B3KXZ2|B3KXZ2_HUMAN; tr|A0A024QZW7|A0A0…

## Sheet: GO of down-regulated proteins
Ontology	Class	Protein number	Proteins
Biological_process	biological adhesion	14	sp|P05556|ITB1_HUMAN; sp|P32004|L1CAM_HUMAN; tr|J3KR97|J3KR97_HUMAN; sp|O00592|PODXL_HUMAN; tr|Q6FGE5|Q6FGE5_HUMAN; sp|Q9Y490|TLN1_HUMAN; tr|Q53HL1|Q53HL1_HUMAN; sp|P17612|KAPCA_HUMAN; sp|Q15836|VAMP3_HUMAN; tr|A0A024R972|A0A024R972_HUMAN; tr|A8K6S3|A8K6S3_HUMAN; tr|B2ZZ86|B2ZZ86_HUMAN; tr|K7EN45|K7EN45_HUMAN; tr|C9JJV6|C9JJV6_HUMAN;
Biological_process	biological regulation	162	sp|P22307|NLTP_HUMAN; sp|O15143|ARC1B_HUMAN; sp|P61158|ARP3_HUMAN; sp|P05556|ITB1_HUMAN; tr|A8K6S3|A8K6S3_HUMAN; sp|P17612|KAPCA_HUMAN; sp|P28072|PSB6_HUMAN; sp|P49721|PSB2_HUMAN; sp|P51965|UB2E1_HUMAN; tr|A0A140VJS7|A0A140VJS7_HUMAN; tr|B4DIV8|B4DIV8_HUMAN; tr|B4DKB2|B4DKB2_HUMAN; sp|P14174|MIF_HUMAN; tr|A0A0S2Z3K4|A0A0S2Z3K4_HUMAN; tr|F8VV71|F8VV71_HUMAN; tr|J3KR97|J3KR97_HUMAN; sp|Q06481|APLP2…
Biological_process	cell killing	1	sp|O60502|OGA_HUMAN;
Biological_process	cell proliferation	27	sp|P14174|MIF_HUMAN; sp|P78527|PRKDC_HUMAN; sp|P25705|ATPA_HUMAN; sp|P32004|L1CAM_HUMAN; sp|Q07812|BAX_HUMAN; sp|P05556|ITB1_HUMAN; sp|P17612|KAPCA_HUMAN; sp|P22307|NLTP_HUMAN; sp|Q12797|ASPH_HUMAN; sp|Q13619|CUL4A_HUMAN; sp|Q9Y295|DRG1_HUMAN; sp|O14744|ANM5_HUMAN; sp|O60566|BUB1B_HUMAN; sp|Q9BRX2|PELO_HUMAN; tr|B5MCF9|B5MCF9_HUMAN; tr|V5YQL4|V5YQL4_HUMAN; tr|Q59G43|Q59G43_HUMAN; sp|Q6YHK3|CD109_…
Biological_process	cellular component organization or biogenesis	139	sp|Q6P161|RM54_HUMAN; sp|O15143|ARC1B_HUMAN; sp|P61158|ARP3_HUMAN; sp|P17612|KAPCA_HUMAN; sp|Q8TEM1|PO210_HUMAN; sp|Q9BTX1|NDC1_HUMAN; tr|B4DLT2|B4DLT2_HUMAN; tr|B4E3T7|B4E3T7_HUMAN; tr|A0A024QZ91|A0A024QZ91_HUMAN; tr|J3KR97|J3KR97_HUMAN; sp|P80723|BASP1_HUMAN; sp|Q8IVF2|AHNK2_HUMAN; sp|Q13247|SRSF6_HUMAN; tr|Q59G43|Q59G43_HUMAN; sp|P05556|ITB1_HUMAN; tr|V5YQL4|V5YQL4_HUMAN; tr|C9JJV6|C9JJV6_HUMA…
Biological_process	cellular process	237	sp|Q6P161|RM54_HUMAN; tr|H7BY58|H7BY58_HUMAN; sp|P22307|NLTP_HUMAN; sp|O15143|ARC1B_HUMAN; sp|P61158|ARP3_HUMAN; sp|P11388|TOP2A_HUMAN; sp|O60502|OGA_HUMAN; sp|P05556|ITB1_HUMAN; sp|P32004|L1CAM_HUMAN; tr|A8K6S3|A8K6S3_HUMAN; sp|O60566|BUB1B_HUMAN; sp|P28072|PSB6_HUMAN; sp|P49721|PSB2_HUMAN; sp|P51965|UB2E1_HUMAN; tr|A0A140VJS7|A0A140VJS7_HUMAN; sp|Q9C005|DPY30_HUMAN; tr|B2RAU5|B2RAU5_HUMAN; sp|P…
Biological_process	death	36	sp|O60502|OGA_HUMAN; tr|A0A0S2Z3K4|A0A0S2Z3K4_HUMAN; sp|P17612|KAPCA_HUMAN; sp|Q07812|BAX_HUMAN; sp|Q8IXB1|DJC10_HUMAN; sp|Q15149|PLEC_HUMAN; tr|Q6NSD4|Q6NSD4_HUMAN; sp|P78527|PRKDC_HUMAN; sp|Q96FV9|THOC1_HUMAN; sp|P07602|SAP_HUMAN; sp|P55072|TERA_HUMAN; sp|Q96A26|F162A_HUMAN; sp|P99999|CYC_HUMAN; tr|K7EN45|K7EN45_HUMAN; tr|B7ZB41|B7ZB41_HUMAN; sp|P14174|MIF_HUMAN; sp|P11388|TOP2A_HUMAN; sp|O6056…
Biological_process	developmental process	91	sp|P14174|MIF_HUMAN; tr|V5YQL4|V5YQL4_HUMAN; sp|P80723|BASP1_HUMAN; tr|Q6NSD4|Q6NSD4_HUMAN; tr|B4DMP7|B4DMP7_HUMAN; sp|P32004|L1CAM_HUMAN; tr|D6RG15|D6RG15_HUMAN; sp|P30048|PRDX3_HUMAN; tr|A8K6S3|A8K6S3_HUMAN; tr|Q53HL1|Q53HL1_HUMAN; sp|P78527|PRKDC_HUMAN; sp|P05556|ITB1_HUMAN; sp|P62269|RS18_HUMAN; sp|Q15717|ELAV1_HUMAN; tr|A0A0S2Z5K8|A0A0S2Z5K8_HUMAN; tr|B4DDH8|B4DDH8_HUMAN; sp|P25705|ATPA_HUMA…
Biological_process	establishment of localization	83	sp|O60502|OGA_HUMAN; sp|P17612|KAPCA_HUMAN; sp|Q9C005|DPY30_HUMAN; tr|B2RAU5|B2RAU5_HUMAN; sp|P25705|ATPA_HUMAN; sp|Q9UJZ1|STML2_HUMAN; sp|P55072|TERA_HUMAN; sp|Q92890|UFD1_HUMAN; tr|F6UYG0|F6UYG0_HUMAN; tr|C9J0K6|C9J0K6_HUMAN; sp|Q07812|BAX_HUMAN; sp|Q9UBQ7|GRHPR_HUMAN; sp|Q12797|ASPH_HUMAN; sp|P68366|TBA4A_HUMAN; sp|Q13247|SRSF6_HUMAN; tr|A0A087X2D0|A0A087X2D0_HUMAN; tr|A0A0D9SEM4|A0A0D9SEM4_HU…
Biological_process	growth	18	sp|P32004|L1CAM_HUMAN; tr|D6RG15|D6RG15_HUMAN; sp|P07602|SAP_HUMAN; tr|B7Z6M0|B7Z6M0_HUMAN; tr|K7EN45|K7EN45_HUMAN; tr|Q6NSD4|Q6NSD4_HUMAN; tr|Q6IEH8|Q6IEH8_HUMAN; tr|Q9HB66|Q9HB66_HUMAN; sp|P32320|CDD_HUMAN; tr|B3KRN4|B3KRN4_HUMAN; tr|Q6FGE5|Q6FGE5_HUMAN; tr|V5YQL4|V5YQL4_HUMAN; sp|P78527|PRKDC_HUMAN; sp|Q15424|SAFB1_HUMAN; sp|P05556|ITB1_HUMAN; sp|P80723|BASP1_HUMAN; sp|Q9H0D6|XRN2_HUMAN; tr|A0…
Biological_process	immune system process	38	tr|F8VV71|F8VV71_HUMAN; sp|P78527|PRKDC_HUMAN; sp|Q9Y3Z3|SAMH1_HUMAN; sp|P14174|MIF_HUMAN; sp|P05556|ITB1_HUMAN; sp|P32004|L1CAM_HUMAN; sp|Q9Y295|DRG1_HUMAN; sp|Q15836|VAMP3_HUMAN; sp|Q9UJZ1|STML2_HUMAN; tr|A0A024R866|A0A024R866_HUMAN; sp|Q13619|CUL4A_HUMAN; tr|B4DMP7|B4DMP7_HUMAN; sp|Q07812|BAX_HUMAN; sp|P17612|KAPCA_HUMAN; sp|P28072|PSB6_HUMAN; sp|P49721|PSB2_HUMAN; tr|A0A140VJS7|A0A140VJS7_HUM…
Biological_process	localization	104	sp|P22307|NLTP_HUMAN; sp|O60502|OGA_HUMAN; sp|P17612|KAPCA_HUMAN; sp|Q9C005|DPY30_HUMAN; tr|B2RAU5|B2RAU5_HUMAN; sp|P25705|ATPA_HUMAN; sp|Q9UJZ1|STML2_HUMAN; sp|P55072|TERA_HUMAN; sp|Q92890|UFD1_HUMAN; sp|P61158|ARP3_HUMAN; tr|F6UYG0|F6UYG0_HUMAN; tr|C9J0K6|C9J0K6_HUMAN; sp|Q07812|BAX_HUMAN; sp|Q9UBQ7|GRHPR_HUMAN; sp|Q12797|ASPH_HUMAN; sp|P68366|TBA4A_HUMAN; sp|Q13247|SRSF6_HUMAN; tr|A0A087X2D0|A…
Biological_process	locomotion	29	sp|P22307|NLTP_HUMAN; tr|B4DDH8|B4DDH8_HUMAN; sp|P17612|KAPCA_HUMAN; tr|K7EN45|K7EN45_HUMAN; sp|P05556|ITB1_HUMAN; sp|Q07812|BAX_HUMAN; sp|P78527|PRKDC_HUMAN; sp|O00264|PGRC1_HUMAN; sp|O15143|ARC1B_HUMAN; sp|P28072|PSB6_HUMAN; sp|P32004|L1CAM_HUMAN; sp|P49721|PSB2_HUMAN; sp|P61158|ARP3_HUMAN; sp|Q9Y490|TLN1_HUMAN; tr|A0A024R972|A0A024R972_HUMAN; tr|A0A140VJS7|A0A140VJS7_HUMAN; tr|H0YDU8|H0YDU8_HU…
Biological_process	metabolic process	216	sp|Q6P161|RM54_HUMAN; tr|H7BY58|H7BY58_HUMAN; sp|P11388|TOP2A_HUMAN; sp|O60566|BUB1B_HUMAN; sp|P28072|PSB6_HUMAN; sp|P49721|PSB2_HUMAN; sp|P51965|UB2E1_HUMAN; tr|A0A140VJS7|A0A140VJS7_HUMAN; sp|P20020|AT2B1_HUMAN; sp|Q6P587|FAHD1_HUMAN; tr|A0A024R7P3|A0A024R7P3_HUMAN; tr|B4DM85|B4DM85_HUMAN; tr|H7C396|H7C396_HUMAN; tr|K7EM02|K7EM02_HUMAN; sp|P25705|ATPA_HUMAN; sp|Q9UJZ1|STML2_HUMAN; sp|O60502|OGA…
Biological_process	multi-organism process	25	sp|Q9Y3Z3|SAMH1_HUMAN; tr|Q6NSD4|Q6NSD4_HUMAN; sp|P28799|GRN_HUMAN; tr|B4DTP3|B4DTP3_HUMAN; sp|P05556|ITB1_HUMAN; tr|B4E2V5|B4E2V5_HUMAN; tr|Q7Z5A3|Q7Z5A3_HUMAN; tr|G3V2V8|G3V2V8_HUMAN; tr|Q9HB66|Q9HB66_HUMAN; sp|O60684|IMA7_HUMAN; sp|P15121|ALDR_HUMAN; tr|B7Z6W5|B7Z6W5_HUMAN; sp|Q8TEM1|PO210_HUMAN; sp|Q9BTX1|NDC1_HUMAN; tr|B4DLT2|B4DLT2_HUMAN; tr|B4E3T7|B4E3T7_HUMAN; tr|Q7Z726|Q7Z726_HUMAN; tr|B…
Biological_process	multicellular organismal process	102	sp|P14174|MIF_HUMAN; tr|B4DIV8|B4DIV8_HUMAN; tr|B4DKB2|B4DKB2_HUMAN; tr|V5YQL4|V5YQL4_HUMAN; sp|P80723|BASP1_HUMAN; tr|Q6NSD4|Q6NSD4_HUMAN; tr|B4DMP7|B4DMP7_HUMAN; sp|Q07812|BAX_HUMAN; tr|B7Z6W5|B7Z6W5_HUMAN; sp|Q9Y490|TLN1_HUMAN; tr|Q53HL1|Q53HL1_HUMAN; tr|B4YAH7|B4YAH7_HUMAN; sp|P32004|L1CAM_HUMAN; tr|D6RG15|D6RG15_HUMAN; sp|Q9UBQ7|GRHPR_HUMAN; sp|P30048|PRDX3_HUMAN; sp|P17612|KAPCA_HUMAN; sp|Q…
Biological_process	negative regulation of biological process	71	sp|P22307|NLTP_HUMAN; sp|P17612|KAPCA_HUMAN; tr|A0A0S2Z3K4|A0A0S2Z3K4_HUMAN; tr|J3KR97|J3KR97_HUMAN; sp|P78527|PRKDC_HUMAN; tr|C9J0K6|C9J0K6_HUMAN; sp|Q07812|BAX_HUMAN; sp|P14174|MIF_HUMAN; sp|Q6YHK3|CD109_HUMAN; tr|B3KRN4|B3KRN4_HUMAN; tr|K7EN45|K7EN45_HUMAN; tr|Q5QTQ6|Q5QTQ6_HUMAN; tr|C9JJV6|C9JJV6_HUMAN; sp|Q12797|ASPH_HUMAN; sp|Q8TEM1|PO210_HUMAN; sp|Q9BTX1|NDC1_HUMAN; tr|B4DLT2|B4DLT2_HUMAN;…
Biological_process	nitrogen utilization	1	sp|Q07812|BAX_HUMAN;
Biological_process	pigmentation	2	tr|Q9HB66|Q9HB66_HUMAN; sp|Q07812|BAX_HUMAN;
Biological_process	positive regulation of biological process	82	sp|O15143|ARC1B_HUMAN; sp|P61158|ARP3_HUMAN; sp|P28072|PSB6_HUMAN; sp|P49721|PSB2_HUMAN; sp|P51965|UB2E1_HUMAN; tr|A0A140VJS7|A0A140VJS7_HUMAN; sp|P14174|MIF_HUMAN; tr|F8VV71|F8VV71_HUMAN; tr|Q7KZS0|Q7KZS0_HUMAN; sp|Q15836|VAMP3_HUMAN; tr|B4DKB2|B4DKB2_HUMAN; sp|P32004|L1CAM_HUMAN; tr|D6RG15|D6RG15_HUMAN; sp|P17612|KAPCA_HUMAN; sp|O60502|OGA_HUMAN; sp|P55072|TERA_HUMAN; tr|B4DIV8|B4DIV8_HUMAN; sp…
Biological_process	regulation of biological process	154	sp|P22307|NLTP_HUMAN; sp|O15143|ARC1B_HUMAN; sp|P61158|ARP3_HUMAN; sp|P05556|ITB1_HUMAN; tr|A8K6S3|A8K6S3_HUMAN; sp|P17612|KAPCA_HUMAN; sp|P28072|PSB6_HUMAN; sp|P49721|PSB2_HUMAN; sp|P51965|UB2E1_HUMAN; tr|A0A140VJS7|A0A140VJS7_HUMAN; tr|B4DKB2|B4DKB2_HUMAN; sp|P14174|MIF_HUMAN; tr|A0A0S2Z3K4|A0A0S2Z3K4_HUMAN; tr|F8VV71|F8VV71_HUMAN; tr|J3KR97|J3KR97_HUMAN; sp|P78527|PRKDC_HUMAN; tr|Q7KZS0|Q7KZS0…
Biological_process	reproduction	51	sp|P14174|MIF_HUMAN; tr|B4DMP7|B4DMP7_HUMAN; tr|V5YQL4|V5YQL4_HUMAN; sp|P07602|SAP_HUMAN; sp|Q07812|BAX_HUMAN; sp|P28799|GRN_HUMAN; sp|P17612|KAPCA_HUMAN; sp|Q15645|PCH2_HUMAN; sp|P11498|PYC_HUMAN; sp|Q08J23|NSUN2_HUMAN; tr|A0A0S2Z5K8|A0A0S2Z5K8_HUMAN; tr|Q9HB66|Q9HB66_HUMAN; sp|P05556|ITB1_HUMAN; sp|P11717|MPRI_HUMAN; sp|P31689|DNJA1_HUMAN; sp|Q9BTX1|NDC1_HUMAN; sp|Q9H0D6|XRN2_HUMAN; sp|O60684|I…
Biological_process	reproductive process	51	sp|P14174|MIF_HUMAN; tr|B4DMP7|B4DMP7_HUMAN; tr|V5YQL4|V5YQL4_HUMAN; sp|P07602|SAP_HUMAN; sp|Q07812|BAX_HUMAN; sp|P28799|GRN_HUMAN; sp|P17612|KAPCA_HUMAN; sp|Q15645|PCH2_HUMAN; sp|P11498|PYC_HUMAN; sp|Q08J23|NSUN2_HUMAN; tr|A0A0S2Z5K8|A0A0S2Z5K8_HUMAN; tr|Q9HB66|Q9HB66_HUMAN; sp|P05556|ITB1_HUMAN; sp|P11717|MPRI_HUMAN; sp|P31689|DNJA1_HUMAN; sp|Q9BTX1|NDC1_HUMAN; sp|Q9H0D6|XRN2_HUMAN; sp|O60684|I…
Biological_process	response to stimulus	137	sp|Q00796|DHSO_HUMAN; tr|B3KVN0|B3KVN0_HUMAN; sp|P05556|ITB1_HUMAN; tr|A8K6S3|A8K6S3_HUMAN; sp|P14174|MIF_HUMAN; sp|Q13619|CUL4A_HUMAN; tr|F8VV71|F8VV71_HUMAN; tr|Q75MT5|Q75MT5_HUMAN; tr|Q7KZS0|Q7KZS0_HUMAN; sp|P00390|GSHR_HUMAN; sp|P99999|CYC_HUMAN; sp|Q07812|BAX_HUMAN; sp|Q9Y3Z3|SAMH1_HUMAN; tr|Q6NSD4|Q6NSD4_HUMAN; sp|Q8IVF2|AHNK2_HUMAN; sp|P17612|KAPCA_HUMAN; sp|P28072|PSB6_HUMAN; sp|P49721|PS…
Biological_process	rhythmic process	8	tr|B4DMP7|B4DMP7_HUMAN; sp|O14744|ANM5_HUMAN; sp|P14174|MIF_HUMAN; sp|P11388|TOP2A_HUMAN; sp|P78527|PRKDC_HUMAN; sp|Q15233|NONO_HUMAN; sp|Q07812|BAX_HUMAN; sp|Q9Y2W1|TR150_HUMAN;
Biological_process	signaling	78	sp|P05556|ITB1_HUMAN; tr|A8K6S3|A8K6S3_HUMAN; sp|P14174|MIF_HUMAN; tr|F8VV71|F8VV71_HUMAN; tr|Q7KZS0|Q7KZS0_HUMAN; sp|Q07812|BAX_HUMAN; sp|P17612|KAPCA_HUMAN; sp|P28072|PSB6_HUMAN; sp|P49721|PSB2_HUMAN; tr|A0A140VJS7|A0A140VJS7_HUMAN; tr|H0YDU8|H0YDU8_HUMAN; sp|Q15836|VAMP3_HUMAN; tr|B4DKB2|B4DKB2_HUMAN; sp|P28799|GRN_HUMAN; sp|Q96FV9|THOC1_HUMAN; sp|Q9Y263|PLAP_HUMAN; sp|P62269|RS18_HUMAN; sp|Q6…
Biological_process	viral reproduction	39	sp|P11498|PYC_HUMAN; sp|P05556|ITB1_HUMAN; tr|A6NEM2|A6NEM2_HUMAN; sp|P26373|RL13_HUMAN; sp|P46783|RS10_HUMAN; sp|P62269|RS18_HUMAN; sp|P62277|RS13_HUMAN; sp|P62847|RS24_HUMAN; sp|P62888|RL30_HUMAN; sp|Q8TEM1|PO210_HUMAN; sp|Q9BTX1|NDC1_HUMAN; sp|Q9UNX3|RL26L_HUMAN; tr|A0A024R866|A0A024R866_HUMAN; tr|A0A087WZ27|A0A087WZ27_HUMAN; tr|B4DLT2|B4DLT2_HUMAN; tr|B4E3T7|B4E3T7_HUMAN; tr|E7ENU7|E7ENU7_HUM…
Cellular_component	cell	245	sp|P42704|LPPRC_HUMAN; tr|Q59GV2|Q59GV2_HUMAN; sp|P05556|ITB1_HUMAN; sp|Q9Y490|TLN1_HUMAN; sp|Q13619|CUL4A_HUMAN; tr|A8K6S3|A8K6S3_HUMAN; sp|Q00610|CLH1_HUMAN; tr|B3KVN0|B3KVN0_HUMAN; tr|B4DIV8|B4DIV8_HUMAN; tr|B4E2V5|B4E2V5_HUMAN; sp|O60343|TBCD4_HUMAN; sp|Q14728|MFS10_HUMAN; sp|Q8IVF2|AHNK2_HUMAN; tr|B2R4I8|B2R4I8_HUMAN; tr|B2RAU5|B2RAU5_HUMAN; sp|P11717|MPRI_HUMAN; sp|P99999|CYC_HUMAN; sp|P807…
Cellular_component	cell part	245	sp|P42704|LPPRC_HUMAN; tr|Q59GV2|Q59GV2_HUMAN; sp|P05556|ITB1_HUMAN; sp|Q9Y490|TLN1_HUMAN; sp|Q13619|CUL4A_HUMAN; tr|A8K6S3|A8K6S3_HUMAN; sp|Q00610|CLH1_HUMAN; tr|B3KVN0|B3KVN0_HUMAN; tr|B4DIV8|B4DIV8_HUMAN; tr|B4E2V5|B4E2V5_HUMAN; sp|O60343|TBCD4_HUMAN; sp|Q14728|MFS10_HUMAN; sp|Q8IVF2|AHNK2_HUMAN; tr|B2R4I8|B2R4I8_HUMAN; tr|B2RAU5|B2RAU5_HUMAN; sp|P11717|MPRI_HUMAN; sp|P99999|CYC_HUMAN; sp|P807…
Cellular_component	extracellular region	107	sp|O00592|PODXL_HUMAN; sp|O75368|SH3L1_HUMAN; sp|P07602|SAP_HUMAN; sp|P11717|MPRI_HUMAN; sp|P14174|MIF_HUMAN; sp|P15121|ALDR_HUMAN; sp|P22307|NLTP_HUMAN; sp|P28799|GRN_HUMAN; sp|P32004|L1CAM_HUMAN; sp|Q00796|DHSO_HUMAN; sp|Q6YHK3|CD109_HUMAN; tr|A0A024QZX5|A0A024QZX5_HUMAN; tr|A0A024R972|A0A024R972_HUMAN; tr|B2R5Y4|B2R5Y4_HUMAN; tr|B3KRN4|B3KRN4_HUMAN; tr|B4E2S7|B4E2S7_HUMAN; tr|V9HW35|V9HW35_HUM…
Cellular_component	extracellular region part	103	sp|O00592|PODXL_HUMAN; sp|O75368|SH3L1_HUMAN; sp|P07602|SAP_HUMAN; sp|P11717|MPRI_HUMAN; sp|P14174|MIF_HUMAN; sp|P15121|ALDR_HUMAN; sp|P22307|NLTP_HUMAN; sp|P28799|GRN_HUMAN; sp|P32004|L1CAM_HUMAN; sp|Q00796|DHSO_HUMAN; sp|Q6YHK3|CD109_HUMAN; tr|A0A024QZX5|A0A024QZX5_HUMAN; tr|A0A024R972|A0A024R972_HUMAN; tr|B2R5Y4|B2R5Y4_HUMAN; tr|B3KRN4|B3KRN4_HUMAN; tr|B4E2S7|B4E2S7_HUMAN; tr|V9HW35|V9HW35_HUM…
Cellular_component	macromolecular complex	123	sp|P42704|LPPRC_HUMAN; tr|Q59GV2|Q59GV2_HUMAN; sp|Q13619|CUL4A_HUMAN; tr|A8K6S3|A8K6S3_HUMAN; sp|P11717|MPRI_HUMAN; sp|Q9Y295|DRG1_HUMAN; tr|J3QKT5|J3QKT5_HUMAN; sp|P26373|RL13_HUMAN; sp|P62888|RL30_HUMAN; sp|Q969S3|ZN622_HUMAN; sp|Q9UNX3|RL26L_HUMAN; tr|A0A024R866|A0A024R866_HUMAN; tr|E7ENU7|E7ENU7_HUMAN; tr|G3V203|G3V203_HUMAN; tr|M0R1A7|M0R1A7_HUMAN; sp|O60684|IMA7_HUMAN; sp|Q8TEM1|PO210_HUMAN…
Cellular_component	membrane-enclosed lumen	133	sp|Q12797|ASPH_HUMAN; tr|B4DIV8|B4DIV8_HUMAN; tr|B5MCF9|B5MCF9_HUMAN; sp|P42704|LPPRC_HUMAN; sp|Q15233|NONO_HUMAN; sp|P80723|BASP1_HUMAN; sp|Q13247|SRSF6_HUMAN; sp|Q15428|SF3A2_HUMAN; sp|Q96FV9|THOC1_HUMAN; sp|Q9Y2W1|TR150_HUMAN; tr|A0A024QZ91|A0A024QZ91_HUMAN; tr|A0A087X2D0|A0A087X2D0_HUMAN; tr|A0A0D9SEM4|A0A0D9SEM4_HUMAN; tr|A8K6X3|A8K6X3_HUMAN; tr|D6RA26|D6RA26_HUMAN; tr|K7EN45|K7EN45_HUMAN; s…
Cellular_component	organelle	238	tr|A8K6S3|A8K6S3_HUMAN; sp|P05556|ITB1_HUMAN; sp|Q00610|CLH1_HUMAN; tr|B3KVN0|B3KVN0_HUMAN; tr|B4DIV8|B4DIV8_HUMAN; tr|B4E2V5|B4E2V5_HUMAN; sp|O60343|TBCD4_HUMAN; sp|Q14728|MFS10_HUMAN; sp|Q8IVF2|AHNK2_HUMAN; tr|B2R4I8|B2R4I8_HUMAN; tr|B2RAU5|B2RAU5_HUMAN; sp|P99999|CYC_HUMAN; sp|P80723|BASP1_HUMAN; tr|D6RG15|D6RG15_HUMAN; tr|Q0P5U7|Q0P5U7_HUMAN; sp|Q12797|ASPH_HUMAN; sp|P26373|RL13_HUMAN; sp|P62…
Cellular_component	organelle part	198	tr|A8K6S3|A8K6S3_HUMAN; sp|O60343|TBCD4_HUMAN; sp|Q14728|MFS10_HUMAN; sp|Q8IVF2|AHNK2_HUMAN; tr|B2R4I8|B2R4I8_HUMAN; tr|B2RAU5|B2RAU5_HUMAN; sp|P99999|CYC_HUMAN; sp|Q12797|ASPH_HUMAN; sp|P26373|RL13_HUMAN; sp|P62888|RL30_HUMAN; sp|Q969S3|ZN622_HUMAN; sp|Q9UNX3|RL26L_HUMAN; tr|A0A024R866|A0A024R866_HUMAN; tr|E7ENU7|E7ENU7_HUMAN; tr|G3V203|G3V203_HUMAN; tr|M0R1A7|M0R1A7_HUMAN; sp|O60684|IMA7_HUMAN;…
Cellular_component	synapse	11	sp|Q15836|VAMP3_HUMAN; tr|A0A024RDE8|A0A024RDE8_HUMAN; sp|P32004|L1CAM_HUMAN; tr|C9J9T0|C9J9T0_HUMAN; tr|Q7KZS0|Q7KZS0_HUMAN; sp|Q00610|CLH1_HUMAN; sp|Q9UNX3|RL26L_HUMAN; sp|P61158|ARP3_HUMAN; tr|V5YQL4|V5YQL4_HUMAN; sp|P05556|ITB1_HUMAN; sp|P17612|KAPCA_HUMAN;
Cellular_component	synapse part	5	sp|Q15836|VAMP3_HUMAN; tr|A0A024RDE8|A0A024RDE8_HUMAN; sp|P32004|L1CAM_HUMAN; sp|Q00610|CLH1_HUMAN; sp|Q9UNX3|RL26L_HUMAN;
Cellular_component	virion	8	sp|O14979|HNRDL_HUMAN; sp|P55795|HNRH2_HUMAN; sp|P62304|RUXE_HUMAN; sp|Q09666|AHNK_HUMAN; sp|Q96DI7|SNR40_HUMAN; tr|B4DDB6|B4DDB6_HUMAN; tr|J3QKT5|J3QKT5_HUMAN; tr|Q7Z5A3|Q7Z5A3_HUMAN;
Cellular_component	virion part	8	sp|O14979|HNRDL_HUMAN; sp|P55795|HNRH2_HUMAN; sp|P62304|RUXE_HUMAN; sp|Q09666|AHNK_HUMAN; sp|Q96DI7|SNR40_HUMAN; tr|B4DDB6|B4DDB6_HUMAN; tr|J3QKT5|J3QKT5_HUMAN; tr|Q7Z5A3|Q7Z5A3_HUMAN;
Molecular_function	antioxidant activity	4	sp|P30048|PRDX3_HUMAN; sp|P00390|GSHR_HUMAN; tr|Q6NSD4|Q6NSD4_HUMAN; tr|V9HW35|V9HW35_HUMAN;
Molecular_function	binding	225	sp|Q8IXB1|DJC10_HUMAN; sp|Q92890|UFD1_HUMAN; sp|O60888|CUTA_HUMAN; sp|P11717|MPRI_HUMAN; sp|P55795|HNRH2_HUMAN; sp|P68366|TBA4A_HUMAN; sp|P78527|PRKDC_HUMAN; tr|B4E2S7|B4E2S7_HUMAN; tr|G3V2V8|G3V2V8_HUMAN; tr|Q75MT5|Q75MT5_HUMAN; sp|O14979|HNRDL_HUMAN; sp|Q15424|SAFB1_HUMAN; sp|P04844|RPN2_HUMAN; tr|B3KPR5|B3KPR5_HUMAN; sp|P05556|ITB1_HUMAN; sp|P48147|PPCE_HUMAN; sp|Q00610|CLH1_HUMAN; tr|B2R5M9|B…
Molecular_function	catalytic activity	113	sp|Q7L0Y3|MRRP1_HUMAN; tr|B4DDH8|B4DDH8_HUMAN; sp|Q9UBQ7|GRHPR_HUMAN; sp|P78527|PRKDC_HUMAN; tr|B4YAH7|B4YAH7_HUMAN; sp|O60502|OGA_HUMAN; sp|Q92890|UFD1_HUMAN; sp|Q13011|ECH1_HUMAN; tr|A6NEM2|A6NEM2_HUMAN; sp|P51965|UB2E1_HUMAN; sp|Q01780|EXOSX_HUMAN; sp|Q9H0D6|XRN2_HUMAN; tr|A0A087WZN1|A0A087WZN1_HUMAN; sp|P40261|NNMT_HUMAN; sp|Q6P587|FAHD1_HUMAN; sp|P30048|PRDX3_HUMAN; sp|P17612|KAPCA_HUMAN; sp…
Molecular_function	channel regulator activity	2	tr|F6UYG0|F6UYG0_HUMAN; tr|C9J0K6|C9J0K6_HUMAN;
Molecular_function	chemoattractant activity	1	sp|P14174|MIF_HUMAN;
Molecular_function	electron carrier activity	10	sp|P99999|CYC_HUMAN; tr|Q8TBT6|Q8TBT6_HUMAN; sp|P00390|GSHR_HUMAN; sp|P15121|ALDR_HUMAN; sp|P28331|NDUS1_HUMAN; sp|Q12797|ASPH_HUMAN; tr|A0A087WZN1|A0A087WZN1_HUMAN; tr|A0A0S2Z4K7|A0A0S2Z4K7_HUMAN; tr|B4YAH7|B4YAH7_HUMAN; tr|Q5HYD8|Q5HYD8_HUMAN;
Molecular_function	enzyme regulator activity	19	sp|P07602|SAP_HUMAN; sp|Q07812|BAX_HUMAN; sp|Q8IXB1|DJC10_HUMAN; sp|Q9P287|BCCIP_HUMAN; sp|P17612|KAPCA_HUMAN; sp|Q9Y295|DRG1_HUMAN; tr|C9J9T0|C9J9T0_HUMAN; sp|P30048|PRDX3_HUMAN; tr|V9HW35|V9HW35_HUMAN; sp|Q06481|APLP2_HUMAN; sp|Q6YHK3|CD109_HUMAN; tr|A0A024QZX5|A0A024QZX5_HUMAN; tr|F6UYG0|F6UYG0_HUMAN; tr|B4DMP7|B4DMP7_HUMAN; sp|O60343|TBCD4_HUMAN; tr|J3KR97|J3KR97_HUMAN; sp|P55072|TERA_HUMAN; …
Molecular_function	molecular transducer activity	10	sp|Q9Y2W1|TR150_HUMAN; tr|A0A0B4J1V8|A0A0B4J1V8_HUMAN; tr|H0YDU8|H0YDU8_HUMAN; tr|V5YQL4|V5YQL4_HUMAN; sp|P11717|MPRI_HUMAN; sp|P05556|ITB1_HUMAN; sp|P62269|RS18_HUMAN; sp|Q07812|BAX_HUMAN; tr|A0A0S2Z3K4|A0A0S2Z3K4_HUMAN; sp|O15173|PGRC2_HUMAN;
Molecular_function	nucleic acid binding transcription factor activity	2	sp|Q92804|RBP56_HUMAN; sp|Q07812|BAX_HUMAN;
Molecular_function	protein binding transcription factor activity	12	sp|Q15645|PCH2_HUMAN; sp|O75475|PSIP1_HUMAN; sp|Q9Y2W1|TR150_HUMAN; tr|Q59GV2|Q59GV2_HUMAN; sp|Q9BQA1|MEP50_HUMAN; tr|A0A024RBS6|A0A024RBS6_HUMAN; sp|P53999|TCP4_HUMAN; sp|Q92804|RBP56_HUMAN; tr|A6NEM2|A6NEM2_HUMAN; sp|O14744|ANM5_HUMAN; sp|P80723|BASP1_HUMAN; sp|Q99471|PFD5_HUMAN;
Molecular_function	structural molecule activity	29	tr|A0A024RDE8|A0A024RDE8_HUMAN; sp|P26373|RL13_HUMAN; sp|P46783|RS10_HUMAN; sp|P62269|RS18_HUMAN; sp|P62277|RS13_HUMAN; sp|P62847|RS24_HUMAN; sp|P62888|RL30_HUMAN; sp|Q9UNX3|RL26L_HUMAN; tr|A0A024R866|A0A024R866_HUMAN; tr|A0A087WZ27|A0A087WZ27_HUMAN; tr|B7ZB41|B7ZB41_HUMAN; tr|E7ENU7|E7ENU7_HUMAN; tr|G3V203|G3V203_HUMAN; tr|M0R1A7|M0R1A7_HUMAN; sp|Q12797|ASPH_HUMAN; sp|Q15149|PLEC_HUMAN; sp|P0872…
Molecular_function	translation regulator activity	1	sp|Q9H074|PAIP1_HUMAN;
Molecular_function	transporter activity	23	sp|P25705|ATPA_HUMAN; sp|P07602|SAP_HUMAN; tr|A0A024R7P3|A0A024R7P3_HUMAN; sp|Q14728|MFS10_HUMAN; tr|B3KVN0|B3KVN0_HUMAN; sp|P22307|NLTP_HUMAN; sp|P20020|AT2B1_HUMAN; sp|Q07812|BAX_HUMAN; tr|B4DLT2|B4DLT2_HUMAN; sp|P11717|MPRI_HUMAN; tr|B4DIV8|B4DIV8_HUMAN; sp|P14854|CX6B1_HUMAN; tr|B7ZB41|B7ZB41_HUMAN; sp|O14561|ACPM_HUMAN; sp|P33527|MRP1_HUMAN; sp|O60684|IMA7_HUMAN; sp|O60763|USO1_HUMAN; tr|B2R…
